# Supplementary material for: Validation of morphological ear classification devised by principal component analysis using three-dimensional images for human identification
Source: PLoS One. 2024 Oct 21;19(10):e0306843. doi: 10.1371/journal.pone.0306843 (PMC11493302; doi:10.1371/journal.pone.0306843)
Supplement: S1 Data — (ZIP) [file pone.0306843.s001.zip]

Archive with 15 entries (15 files):
- raw_data_f - r/fig10_PCA_PcaCal-out_upper article.xlsx
- raw_data_f - r/fig13_300,363,414models_PC.xlsx
- raw_data_f - r/fig15_PCA_PcaCal-out_lobule.xlsx
- raw_data_f - r/fig17_image_determination_upper article.xlsx
- raw_data_f - r/fig18_image_determination_lobule.xlsx
- raw_data_f - r/fig3_Image_creation.txt
- raw_data_f - r/fig3_PCA_AveThr.txt
- raw_data_f - r/fig3_PCA_PcaResult.txt
- raw_data_f - r/fig3_upper auricle model.obj
- raw_data_f - r/fig4_scree_plot_upper auricle.xlsx
- raw_data_f - r/fig5_DBV_upper auricle.xlsx
- raw_data_f - r/fig6_scree_plot_lobule.xlsx
- raw_data_f - r/fig7_DBV_lobule.xlsx
- raw_data_f - r/point for analysis_louble(2,140 points).txt
- raw_data_f - r/point for analysis_upper_aruricle(16,521points).txt
