# Supplementary material for: Validation of morphological ear classification devised by principal component analysis using three-dimensional images for human identification
Source: PLoS One. 2024 Oct 21;19(10):e0306843. doi: 10.1371/journal.pone.0306843 (PMC11493302; doi:10.1371/journal.pone.0306843)
Supplement: S1 Data — (ZIP) [file pone.0306843.s001.zip › raw_data_f - r/fig10_PCA_PcaCal-out_upper article.xlsx]

## Sheet: PCA_PcaCal-out (分類像作成用)
	PC
age	1	2	3	4	5	6	7	8	9	10	11	12	13	14	15	16	17	18
49	25.271	85.43	-16.395	33.498	50.215	-0.91648	1.3897	6.1651	-3.556	6.4414	10.095	6.0935	0.055415	-0.28823	-3.3839	1.0584	1.2504	2.8475
38	9.4334	59.321	-10.85	9.8058	49.728	3.5546	7.6708	0.15224	2.5993	-2.3807	4.0958	5.6126	0.42079	2.6748	0.87749	5.9184	-1.0382	1.2086
40	24.18	17.946	-22.02	-13.353	-35.109	11.242	-6.62	7.1259	7.4354	9.5681	16.638	5.5852	5.2883	-5.0548	2.1398	0.78136	-6.5946	1.2128
49	32.777	67.845	57.46	3.412	-2.2968	15.699	7.5636	-16.316	-0.58006	-5.5602	5.0156	2.5023	1.0461	4.1893	-12.585	-1.2271	2.3332	5.6405
48	24.789	64.56	-33.429	3.3825	12.977	-11.793	-11.553	3.3869	0.56739	-0.39333	-4.0267	-11.956	-6.093	-7.4767	8.1628	2.231	1.6557	0.60767
48	24.511	5.4835	27.49	16.735	10.361	-12.683	-1.358	8.694	-9.6358	-8.0285	6.8229	8.0717	-3.6661	-5.4401	-14.444	-5.9711	3.2564	0.40627
37	-22.654	-9.987	-26.664	49.586	-2.7023	-0.74959	-6.2897	-0.59237	20.353	1.9115	-0.59753	1.6333	1.2901	-0.68627	-7.2041	-4.4602	-0.90956	5.1483
37	-39.252	-14.335	-43.246	36.992	6.9939	-4.9884	-2.2013	15.859	-19.822	11.096	2.2396	-10.266	1.6662	-4.2257	8.8667	1.0801	8.9997	-5.3249
47	-27.537	-11.304	-13.957	25.196	-23.088	-2.347	-16.696	-13.078	6.2684	-3.7277	-6.3592	11.731	-1.5619	-3.3268	-3.031	0.89663	3.5318	5.7344
47	-36.176	-14.896	-24.97	50.654	20.798	7.1114	-17.347	2.7355	6.9321	-6.0564	-3.0204	-3.0951	-1.3702	1.0581	4.5021	-10.489	4.8811	8.6816
32	-12.102	24.463	-4.7397	19.392	-12.863	-5.4541	0.22197	1.0871	0.85269	-10.916	6.247	6.405	-0.39028	-1.3563	-1.3255	-4.7549	-0.30287	2.8015
45	-4.9391	-5.4957	28.204	17.889	19.619	-17.072	-7.7125	-7.4787	-4.7629	8.1524	-12.297	5.3801	3.8948	-5.6755	3.1736	-2.8002	1.5453	0.98464
45	19.606	-6.0484	22.77	-9.4375	21.107	-3.5217	-15.24	2.3584	8.4379	-7.6642	-0.07394	-5.3339	-8.3501	-3.4698	6.7013	2.4364	0.38557	4.3039
79	3.5414	-5.4027	-29.197	0.71728	19.301	-19.421	-13.575	0.88775	-8.2033	0.98546	4.1411	-3.3201	7.5572	-3.7793	-5.9325	-2.0248	-1.399	1.204
79	8.1944	-39.558	-2.1024	-37.631	-16.75	7.005	-10.638	16.823	2.8183	2.2043	11.794	-0.40479	2.4887	-7.0539	-0.30962	-2.9733	-4.1042	-3.8299
82	-60.474	-44.136	-20.659	-16.171	17.06	-5.1537	-10.878	0.35987	16.544	-3.3447	-20.406	4.9326	-5.9835	0.092684	-6.1478	2.1962	7.7858	4.3459
61	48.277	8.4646	-4.684	-22.596	-31.422	-1.9519	14.201	7.3574	-16.847	-6.9288	3.6077	2.5494	-4.4019	-10.548	6.6586	-0.35748	3.7276	-0.38185
61	25.421	44.1	17.934	-5.4576	5.6514	0.10063	13.111	6.3969	-13.167	2.4122	12.462	0.34539	0.40471	-5.2743	-1.2006	-1.0576	1.1783	0.12878
28	26.271	30.354	-14.063	-8.8652	-8.2652	-3.9793	-7.3668	2.7358	-9.5117	-5.8658	-7.0704	5.1775	-4.7872	-10.112	-13.075	-5.8423	1.5446	-1.923
68	-32.07	-26.711	-22.4	-30.14	34.004	-2.3179	-5.6556	4.5366	0.77254	0.48994	-5.4268	-6.8637	-0.74029	-0.86788	0.16535	-1.361	0.68785	-0.51434
87	20.891	-7.4636	-9.5143	4.2974	-2.7685	-7.6841	-9.9562	8.338	0.475	7.398	-2.7881	-9.3341	0.68228	-3.8082	-0.13611	1.7335	0.82902	7.7716
93	28.453	-16.569	-6.8875	-35.847	28.763	9.0726	8.1864	-4.0585	8.1417	7.7563	2.4852	-10.264	-3.7464	5.2224	1.5137	0.071391	3.9152	2.7714
77	7.5204	-4.6314	20.186	-52.523	-22.975	-3.9323	-1.9536	13.056	10.783	-8.5381	2.2841	-4.8111	-5.5407	0.00026201	-3.7666	-6.9196	3.2241	1.6838
91	-16.015	-55.713	80.157	-33.795	-16.311	-9.8726	-8.952	-17.401	-0.69174	-8.2253	1.6211	9.5965	-2.516	3.9827	-8.2581	2.7093	3.2306	7.3236
91	-2.7603	-10.886	34.268	-25.909	-10.135	-27.249	-18.123	2.3104	8.3672	2.3923	-9.8411	9.0283	-3.3594	-3.6262	-0.36918	2.9605	6.878	-6.7853
26	4.986	44.323	-26.137	20.513	-61.557	-11.381	-22.076	13.248	8.3639	1.2225	2.9696	-6.1021	-7.1099	4.4785	-0.56384	10.197	-0.018282	13.786
26	39.708	1.7643	2.6082	54.152	-110.47	-11.285	-10.466	7.4026	11.856	6.2162	-2.9315	-3.3726	5.9714	6.4034	6.4968	-6.9749	3.3462	10.077
61	-15.213	-43.137	38.665	8.94	4.1819	-6.2984	-7.792	3.4682	0.64219	-1.4925	-4.4807	0.22059	4.8484	3.4278	-8.4137	-0.78086	-0.5569	-0.44343
39	-18.961	-44.042	5.8129	7.0465	36.362	-3.4099	-19.301	10.613	8.5816	-27.221	-9.8868	2.742	-12.094	-8.7663	-8.6673	-18.117	5.72	4.8567
39	-44.058	18.087	-39.906	10.128	9.295	-3.4012	4.9884	8.6132	8.9421	0.86905	-0.64578	-4.0108	1.1813	1.1794	-2.319	2.8489	-6.566	-2.9851
69	-18.44	-7.8754	-7.5743	33.379	-6.0038	6.531	4.5387	-3.1509	-12.917	-3.3908	-1.2307	2.2324	2.6251	11.291	8.5789	-2.3593	7.4134	5.6497
82	-27.023	-31.438	1.8503	9.2636	11.341	6.7702	2.2704	2.4636	-5.1392	8.0604	-15.99	18.399	-0.1179	5.1196	2.5963	5.1593	8.1814	2.3059
82	13.681	15.611	6.5995	-4.5666	8.7783	-3.6475	0.78732	-3.7973	-3.5152	-0.80837	7.1565	3.6747	1.9305	6.4957	2.8552	0.99359	0.1219	-0.48464
72	5.8744	-28.753	62.831	-25.723	-31.073	-2.3805	-9.8698	12.768	11.376	5.8754	7.3832	-2.4149	2.1084	8.0985	-2.5983	-8.1028	1.5449	-1.3583
72	-17.001	-23.681	13.168	-0.84718	-13.041	-10.604	-2.1919	-0.66172	-7.4053	-12.523	-2.1714	1.5263	0.99436	2.181	-2.0041	-12.178	-2.7485	2.1355
86	-16.879	59.238	8.4313	-29.71	-1.971	11.782	-0.93042	-2.1499	2.4415	-7.6429	2.119	3.486	1.0382	6.9879	-0.54057	-6.8456	6.5546	3.523
86	38.747	35.966	50.368	-10.796	-48.258	2.4555	-18.338	-15.751	9.2268	3.6417	2.7054	15.287	-1.8766	-12.135	2.7156	-1.3678	4.7077	2.0119
43	-14.324	6.1196	-23.27	0.40238	8.0532	-6.717	-1.0312	-2.7011	7.2377	2.8188	12.771	1.7323	4.132	1.5264	-5.3801	-2.1036	-0.56119	0.052092
43	-13.072	-14.063	-20.077	12.971	-13.623	-0.77468	-7.1831	-2.5675	5.1259	8.1356	-0.55375	-13.881	1.3372	2.3022	1.9495	4.9105	0.97719	0.63258
41	23.16	12.575	33.909	0.7562	1.9678	-4.3016	-1.9759	7.5276	2.2675	3.2737	10.18	2.33	1.5505	-4.8864	-6.8928	-2.1074	-0.10459	-5.4514
41	31.079	0.83649	48.189	-13.689	-20.912	2.8798	-5.8809	-2.5039	4.6593	1.461	-2.719	-2.812	3.5373	1.9183	-2.4297	-3.0739	-5.1624	-3.0822
57	-35.506	42.105	-24.143	-13.511	49.423	-4.4726	-2.6486	-10.815	0.69689	-7.2012	5.0595	-4.9905	0.21564	2.8279	-3.1326	-1.2474	-0.83827	2.8989
57	17.265	6.7851	13.419	-47.121	-47.443	-0.28717	-3.2197	1.8588	1.4796	-17.967	18.82	0.79002	-3.3457	-3.1286	16.879	-0.97927	-2.1044	-0.76593
78	48.918	31.248	23.167	10.39	29.957	6.5115	10.325	-12.5	-12.511	-15.794	2.5525	0.5415	-1.7093	-5.1614	-1.4334	-6.8298	-2.1363	1.8115
78	45.372	11.6	52.494	8.8599	1.7636	-12.901	21.235	-32.375	3.3596	-22.731	-4.7326	2.5529	-1.4712	15.644	17.034	-9.8039	3.8399	0.81872
74	-0.6184	17.649	-7.7265	-27.698	8.015	4.1648	8.2186	8.9252	-4.1894	-4.2535	-0.47736	-1.2167	2.4562	-2.1824	-1.9942	-3.8184	-1.7697	-1.8382
74	-21.778	-0.93948	-1.3574	-42.547	15.491	0.23029	7.8475	21.181	25.977	-1.9763	-16.004	1.891	-2.176	-4.2366	-2.3611	-1.4248	0.70809	-9.5643
56	31.818	3.0057	-41.051	-11.494	-30.893	4.3261	11.494	-5.8334	2.4912	-3.9011	5.6992	-2.7963	1.8845	-6.7329	4.3438	-0.53098	-8.7242	1.4727
56	-53.392	17.462	-18.363	14.104	46.962	-0.75543	-2.3659	1.3572	-4.5772	0.48521	-0.55924	3.0803	0.37843	-9.2505	-0.80389	-0.64747	1.6127	1.4512
77	-11.046	36.061	80.924	-59.602	-6.9269	-6.6258	-13.147	-30.675	6.9477	-6.0092	7.2285	7.43	0.27877	-5.987	3.1599	-2.4947	0.72552	0.37979
77	33.8	47.489	35.903	-3.7563	26.099	-7.0863	22.42	-27.244	-2.3174	-6.6183	-5.5233	2.4113	-5.4037	2.722	-4.8702	4.5065	7.5561	-5.1692
84	-22.333	1.758	39.213	-9.6365	2.2946	-5.5964	0.84673	1.7007	-10.382	-5.5234	-0.9227	3.6474	-2.3293	4.0657	6.4368	-6.0714	5.5055	2.2202
84	-48.324	-27.259	-10.358	4.9232	-20.492	0.89748	-7.9822	6.0474	0.53898	13.487	-14.083	18.275	4.8255	-4.7777	0.19511	-1.501	2.1381	0.30757
74	26.318	-26.902	50.031	-23.828	-50.454	5.547	-1.3001	6.2474	-3.9529	-9.4073	3.6387	7.0738	-4.1404	1.4027	9.8703	2.1355	-2.7173	-1.9454
74	9.921	9.2725	-2.7294	-46.1	14.248	7.6489	-6.5413	0.87864	9.1127	6.8199	-5.8055	7.7502	2.8858	-5.2093	0.90374	-5.2763	-6.0868	0.039938
56	6.4774	-18.246	35.466	-30.585	-4.2504	-3.3481	-17.668	-8.6448	-6.0148	-9.7002	-9.3795	0.78374	-7.3226	-4.8099	4.3187	0.10927	2.2421	8.7023
56	14.097	11.09	44.641	-27.429	4.8448	7.0892	18.213	7.3029	-15.362	-8.2449	-19.296	16.853	-0.54409	-1.6148	-4.0931	1.6961	-6.4511	0.10218
57	9.0575	-58.266	50.856	-23.632	-12.055	-9.1724	5.6629	4.4825	5.6436	-4.0001	-3.4945	2.1424	-1.5472	3.6067	3.5046	-7.3616	0.10355	0.53032
57	68.062	16.439	4.8551	43.384	-13.965	-7.812	7.2914	4.9502	4.7179	3.8659	3.4269	0.45011	-4.4708	7.0016	11.956	-0.62901	8.8891	-3.8102
76	10.902	-35.85	2.2542	3.5472	-3.6703	10.154	0.67246	0.77213	1.3834	-8.3021	11.395	-5.9948	-1.8473	3.4882	2.8525	4.7584	-5.4802	-0.96756
76	-13.016	-43.025	2.5165	-30.292	-15.658	10.102	-1.9315	4.6327	-3.4857	-0.18478	-1.814	6.9595	-0.92998	-2.1391	8.4708	2.5917	-0.05352	-2.827
82	20.72	17.905	32.421	8.3297	-15.462	-2.263	8.5219	-8.4029	0.7602	3.9507	-2.2213	-17.51	5.5879	4.6928	-0.35552	-7.8778	-4.6628	3.3955
82	24.347	16.587	43.278	8.1759	25.002	-1.2354	22.592	15.336	-13.788	1.2546	-1.5817	-6.5438	3.0181	2.5939	-5.2181	-12.736	0.28025	0.60614
64	-21.281	30.258	25.63	-3.8279	-14.129	-13.767	-6.8204	3.895	-8.6615	5.2999	1.8328	-16.418	6.7739	1.8375	-0.017379	1.9467	-1.7827	4.317
64	14.165	40.164	7.7413	-39.177	16.277	3.3362	1.7162	-12.942	-4.8583	11.572	9.4898	3.6054	2.372	-12.757	-2.3444	-6.5455	3.3843	13.303
23	4.7977	-2.1377	-16.275	-16.973	28.211	-9.1674	2.2302	7.9866	3.6367	-3.8143	-7.0281	4.9661	-1.778	-1.634	6.0725	-1.1242	-2.0142	-5.78
23	49.517	28.973	-33.597	-28.503	16.317	5.3771	7.2803	0.86064	-2.3201	-6.1375	-6.7311	11.992	-3.5494	-2.6831	-4.2201	7.789	-3.7722	-5.8067
43	3.0997	-77.3	48.703	-76.113	-16.975	1.9924	-3.0818	-2.0298	-3.8031	-16.529	-16.042	-6.0065	-8.74	-6.6376	9.8379	-0.41747	6.487	1.4139
43	-6.7407	-45.638	-22.595	-31.295	-19.745	12.661	-17.871	8.2774	-7.0833	-8.6517	-5.4779	-9.1736	-8.9536	-0.73712	7.54	0.29532	12.912	3.5921
23	25.876	71.532	-56.295	-0.8208	10.348	-3.9537	9.3982	-1.8059	4.302	-8.9679	1.9759	-3.1851	-1.8334	16.052	2.3065	4.2765	0.81175	-2.5736
59	-18.411	17.054	-16.266	-17.281	34.074	15.603	-2.6507	11.865	9.309	1.2173	6.4538	-3.0574	2.1988	-2.9367	-4.1543	-9.1634	-5.1225	3.5731
59	24.896	6.1759	0.095961	-33.34	-18.413	16.654	2.3242	-6.1674	1.4287	-11.144	2.1158	2.6399	-5.8178	-4.0155	4.8316	-6.1437	3.5522	-3.9759
19	32.111	18.453	-58.904	14.617	-23.336	4.6038	7.5149	3.1299	-8.8663	-10.671	-4.4241	1.5657	-4.9524	5.397	4.01	10.223	0.27498	4.7803
25	-16.395	-0.94362	-7.1478	-5.0551	35.615	15.771	9.0739	-0.96244	8.455	0.29542	8.9893	-8.3232	-7.1439	-9.5931	-7.7877	7.5577	-4.2456	0.7903
25	-34.209	-4.0262	-22.948	-40.059	35.266	-6.2821	13.695	6.8558	-1.7844	3.8527	-0.08178	-8.6163	-1.0087	0.36836	0.7529	-2.0643	1.3585	1.3195
52	-8.1985	-0.89635	26.521	-33.309	-18.326	-18.275	4.4117	-6.3555	-4.1072	-7.3481	2.8133	-9.9383	7.6367	1.8321	10.579	-8.9583	-2.8059	7.6061
52	-11.199	-10.831	41.066	-29.51	12.972	1.2043	-5.17	8.0646	-0.45126	-19.404	-3.4541	0.089277	-5.3321	-2.658	-4.6094	-7.5953	-1.6524	-3.5988
19	3.0121	9.8383	-29.405	38.495	-31.797	1.8947	-1.5587	-4.057	4.4642	8.6559	-3.9287	-7.5888	3.8552	4.5415	-3.3604	1.5303	-2.0164	0.4498
19	5.2191	-0.79348	-22.155	21.105	-7.1356	-5.3078	-6.7516	4.4355	7.5891	1.5073	2.6166	1.8358	-0.085532	-1.6389	-4.0524	4.753	-4.3208	-8.0297
42	20.195	6.6787	-36.011	-21.231	4.1446	18.913	6.2167	-5.5192	-1.9425	0.1805	-8.2687	4.3503	-4.6166	-7.7976	2.1356	12.851	-2.7602	-6.3454
42	36.761	51.304	-46.369	25.984	-11.779	-0.0070267	6.6099	3.4439	-8.1148	4.8871	14.948	-9.8856	-3.4216	-1.7217	8.5253	3.0221	8.9624	4.1196
62	-1.0638	21.356	22.437	-6.5206	-29.372	3.489	13.925	3.855	-6.1266	-18.592	3.1872	15.69	-6.0174	-14.634	3.6245	-5.0997	-0.73878	-1.1302
62	-7.8747	-3.9704	-18.177	19.553	27.71	-9.8587	-2.6159	-1.2443	-9.9799	-2.1632	5.2058	-6.2948	-1.4617	2.8596	-8.494	-1.0475	2.3903	-1.4212
32	2.6958	-10.153	-42.454	5.1915	1.0635	8.7557	-10.019	-8.5393	7.0618	-4.3537	-5.7978	-5.7119	1.1223	9.7579	-7.4578	-6.098	1.4644	-4.7876
32	-54.935	-12.709	-35.984	0.81104	-1.4414	6.6919	-4.6899	5.9553	-10.028	9.2986	-8.1409	-2.2365	2.9219	-6.4542	0.69769	-4.3397	2.4487	-7.9075
34	27.681	20.881	-0.93615	-47.381	8.3172	9.5108	6.7313	1.5074	1.3422	-6.2695	-3.5178	-16.705	0.29606	16.07	0.39954	-2.6555	0.71187	-0.80599
34	6.8745	35.05	-31.13	-62.603	-15.331	27.327	25.924	16.719	-2.0411	0.17379	-16.539	-18.617	2.134	20.926	6.7686	-0.55971	9.4438	-4.6529
29	-2.886	58.18	-55.965	-20.734	16.454	-6.2146	-1.2275	-15.778	-2.2954	-0.54215	3.5545	-1.5055	5.5758	4.252	-0.63846	-1.1162	-1.1475	1.4453
29	21.904	9.8283	-71.278	-24.489	-39.925	22.512	3.5034	-7.9822	-0.97847	5.2836	-11.908	-7.6566	0.61338	-1.4822	-4.5001	7.9015	-1.6644	-0.91427
20	72.462	61.086	11.166	10.093	-27.43	0.62992	0.071874	7.1567	-13.578	-7.525	-0.56776	4.6006	-0.33299	-4.1227	0.0016534	-3.8269	-3.6745	-0.13964
20	83.481	71.009	-8.1529	18.163	-38.82	5.4318	-2.9945	3.754	-5.0031	-15.381	11.15	-2.4631	-0.78451	-0.69096	8.9145	5.84	0.30817	7.679
30	24.211	17.315	-60.444	3.8417	-12.31	4.7843	15.105	-1.3495	-2.4165	3.5571	-1.2681	-4.1194	1.511	0.35239	-4.4358	4.326	-1.2669	2.3505
30	9.4523	-9.364	-37.182	17.732	-4.964	6.3635	-1.5365	-11.958	-5.3483	0.17096	-21.58	11.191	-0.70337	-6.4541	-9.1783	6.1461	-0.90835	-3.9476
36	-18.327	-26.585	-74.895	-38.143	-3.7137	-3.6692	-20.645	5.1702	-11.143	6.95	-12.809	-4.6825	7.9056	-8.0139	-6.7273	7.747	-9.9567	-9.7732
36	-17.948	-23.948	-62.936	-5.3449	46.056	-2.2529	-22.323	8.7394	13.403	-0.47016	8.347	10.823	3.7058	7.0134	-7.1117	2.536	-2.4848	0.31245
34	28.941	15.7	5.288	2.8168	21.971	-1.8181	2.4572	-6.3793	1.3573	2.0621	-5.4806	-7.0569	-1.9861	-5.1728	-4.4876	-0.04735	-2.1161	-2.6193
34	79.604	20.925	-13.829	29.681	-16.928	-19.59	11.727	7.4156	-0.11788	6.2024	5.1856	-8.664	0.11206	0.32552	-6.6956	-1.354	12.231	1.0449
54	36.225	7.7806	-39.85	14.247	-37.816	5.1417	6.5794	12.13	-5.9443	11.763	4.0849	-8.0347	1.8414	2.6215	-4.2853	3.5197	1.1801	-1.5998
54	56.887	33.013	-37.8	13.929	16.826	-13.098	5.9048	-1.3425	-8.7719	7.1574	5.6726	-4.9116	-2.11	1.636	-8.2041	4.9184	5.2503	10.888
37	-9.8455	-17.972	-7.0519	17.16	-43.592	-3.1675	-15.539	-0.87242	-10.387	0.73834	7.4457	-7.3285	8.1973	-2.9009	-3.6217	1.795	-7.6339	0.49196
37	20.493	4.2518	-45.351	-2.1968	-12.229	1.0422	21.95	-6.8498	-7.2177	-4.0444	-2.5331	-1.1759	0.98693	-0.26808	-7.214	0.44318	0.088834	-7.6754
66	-7.3045	-38.027	7.9625	1.8742	9.82	-14.477	-11.566	0.74724	2.3335	0.3574	-3.3686	2.3561	-2.1569	-0.022295	3.1523	4.2304	3.0659	-2.7061
66	-5.2952	-5.2674	-14.746	-44.913	-7.1331	-8.8745	7.4447	-1.4035	-5.4255	5.5449	12.697	-14.527	9.5743	4.798	8.3233	0.42942	-10.117	4.0399
60	49.215	17.826	-2.3119	-18.027	-3.4672	-7.7519	10.922	6.7106	-10.46	-9.4871	-0.72445	5.3445	-1.0577	4.4675	-8.0712	2.8623	-4.8257	2.5901
60	30.405	-18.785	-24.631	-24.313	-39.141	2.5282	26.07	4.0643	13.885	-4.895	-12.572	0.85029	-6.1817	9.2479	4.8602	5.0951	-1.4668	0.33249
57	31.446	24.183	-13.3	-13.418	30.559	8.5985	3.1877	7.3405	-3.115	-10.585	4.7951	-1.9225	-7.2352	-4.6617	-6.8294	4.0276	-6.6475	6.4576
57	26.027	18.917	-17.783	-14.882	-13.746	9.5112	4.4349	5.3509	4.1832	-3.5974	4.6822	-4.7848	-4.176	-8.3394	-0.87224	3.8378	-0.33412	-5.6535
53	-24.388	-72.598	-44.612	-43.832	-7.0128	-9.6846	-5.3007	14.085	2.5082	-12.997	15.207	20.306	10.478	9.3217	6.1479	6.964	-6.006	-5.2087
53	54.164	-32.428	-59.143	-18.723	54.769	9.0961	-15.287	5.1508	0.2185	-7.1788	9.8031	6.871	6.3926	11.03	6.8652	1.4127	-1.3977	-8.1241
50	19.455	10.372	-1.9527	-7.7649	6.4686	-2.9785	1.6718	-6.9021	2.7021	9.5977	-4.3457	1.8767	3.6959	-3.8125	0.51412	1.3614	-4.6761	-4.743
50	2.7475	-25.1	-12.158	15.732	-44.293	-0.16513	-4.2168	9.7488	9.9263	-1.2652	0.99453	-7.7464	-5.9025	-3.4562	-6.9541	4.6322	1.6185	-1.1211
46	-11.249	-10.906	-40.906	34.722	49.078	7.2757	-9.7755	10.874	-15.915	-13.796	-4.9997	-12.204	-0.14608	1.2267	-0.35566	0.27782	0.39123	1.7964
46	6.0087	-28.774	-14.671	-2.8341	-32.082	13.335	-16.108	6.3066	-10.725	5.1881	0.26426	-3.7245	4.7977	5.7858	-2.2622	3.2954	0.52293	-1.1803
39	24.933	-24.21	-30.106	27.695	-13.554	-10.724	4.2689	6.8371	-16.956	-4.2491	-3.7631	3.6014	8.3683	3.6301	5.4079	-1.0675	3.5715	-1.5873
39	27.269	-43.259	-14.268	59.076	-21.445	-14.009	20.846	3.4095	-11.162	14.723	-11.508	12.7	16.665	12.244	4.7637	-1.9566	3.9254	-5.8845
74	-54.088	-71.484	-52.317	13.544	-92.817	17.682	20.267	5.6062	5.959	-2.9419	-6.5238	5.8126	2.6858	-0.65688	16.686	3.6382	-7.873	-6.527
74	29.771	-6.1107	30.802	-47.781	-17.421	-5.0163	25.356	-26.486	-0.43455	-17.091	10.204	-3.8832	2.1483	12.25	-8.9489	3.4328	-2.4391	4.7181
76	81.104	-44.234	26.144	-14.35	30.201	8.2614	0.044926	-12.959	11.767	2.6889	4.4823	-14.366	0.98621	11.016	-10.214	-2.1861	3.3761	3.4872
76	46.909	-29.765	38.336	12.472	6.2586	-6.5858	1.7739	2.3337	-12.601	-6.1363	2.871	-9.2314	3.0758	4.3658	-16.681	-10.483	1.3964	6.3096
77	37.344	-32.666	25.533	-24.209	8.1349	11.702	8.8119	2.1719	-4.9129	2.4653	-4.3127	8.9802	4.9958	-9.2211	-7.2537	-3.39	-5.8656	-5.9734
77	75.001	-9.8136	25.96	8.5939	-14.252	-1.5021	12.154	-5.912	3.8224	6.071	-6.3836	14.431	6.7063	3.7834	-1.3767	2.9092	-2.2759	-3.7117
46	36.392	-14.937	-48.78	6.4556	-22.84	-11.137	-1.1618	-4.5925	-0.55998	4.2762	-0.32533	-5.5391	6.3099	12.554	2.6336	4.8462	-4.0928	0.96953
46	36.926	-15.915	-14.389	26.862	-36.18	-14.889	-7.4828	0.61579	-5.7954	-0.79209	-1.2211	-10.654	-2.419	1.5352	2.18	3.7801	2.1449	-0.18748
58	79.662	-18.324	-30.552	13.421	-48.304	8.0922	-2.0542	-2.6085	4.185	-0.31508	-6.1154	0.83339	-1.7534	-8.8818	0.073758	-0.75855	-1.6713	-0.38795
58	59.076	-15.09	-34.963	9.2526	-4.1011	-24.928	11.248	8.3267	5.8929	-4.7958	-0.18454	7.041	4.0436	13.043	-3.353	0.52772	2.9696	-6.1873
21	36.979	-14.289	10.448	14.836	-6.9493	-4.7889	-8.3592	4.0914	4.4939	-7.2892	13.063	4.4774	1.875	-2.4496	-3.0165	0.79902	-3.4272	-1.6202
21	4.1766	12.683	30.315	-3.0854	8.6941	-0.68178	4.7707	3.6401	8.8663	-13.189	11.402	-7.6998	-0.18127	0.12778	0.099126	-6.6782	-1.627	0.88708
29	24.695	-39.794	-25.104	-6.8334	-22.497	-12.62	2.4456	5.5304	7.1302	-4.8069	6.6329	2.9898	1.1097	3.8079	-7.1723	2.1104	-3.6392	-2.4688
29	38.223	-0.41654	-10.888	-19.574	-26.687	1.9388	6.7705	-2.1864	-10.989	-15.335	0.56965	12.754	-1.8151	-0.42403	-4.0517	4.9224	-1.9562	-0.5322
51	53.737	10.004	8.1169	-8.8655	-27.678	-8.7559	18.553	14.843	8.5688	-10.057	8.1279	2.9435	-1.1572	-3.4673	-1.272	-2.9647	-3.8018	-1.5241
51	12.632	3.8873	14.125	-14.096	-31.583	-24.925	6.8407	8.2926	14.394	-2.0035	-19.162	12.72	-2.5162	2.3716	-8.1987	1.413	-0.14728	6.8099
33	54.611	-109.07	101.73	-21.446	-30.053	-16.12	-16.087	-15.537	1.4075	-1.4167	5.1651	-9.8105	15.516	-7.4591	-6.8813	-14.584	-1.5427	-13.791
33	50.499	2.3244	-28.791	-12.527	-46.295	-12.501	5.253	-1.547	6.5173	-2.2319	-8.4377	7.2386	-0.30046	-4.8976	4.6718	-0.8029	3.4809	-7.2407
30	60.183	-44.108	-45.536	14.349	0.87307	-1.79	16.31	9.3699	-2.6177	-8.9119	-5.3543	6.7378	-3.9224	-14.235	-2.1768	6.9721	-1.518	-3.721
74	18.912	-43.291	3.1398	-22.649	-0.69827	-5.9121	19.896	1.8204	7.358	5.8345	3.3842	-6.842	-2.9948	-9.2397	-2.7024	-5.3233	1.4259	-1.5306
74	29.746	-48.738	23.216	8.9862	13.677	-13.752	-9.6743	2.4817	2.8727	1.9041	2.8559	1.8129	4.7083	2.8613	-3.8208	3.3595	-0.19648	0.17181
81	14.891	-56.972	-6.7835	-14.002	-8.1184	-7.2127	1.8876	0.73386	4.4994	-6.699	4.8815	-2.1887	3.4622	-0.82853	3.4251	-3.0318	-6.2837	-3.5477
81	21.883	-53.057	6.1151	-9.0079	-1.7204	-5.0875	0.54029	2.5578	-6.8646	-10.846	9.9133	-1.4098	4.2202	0.65738	0.89532	-6.7717	-5.7487	-3.8741
42	19.261	-59.462	10.201	9.8201	-7.0595	6.2561	-7.3231	15.468	15.477	-6.0762	6.5652	3.334	-1.7777	-5.979	-21.045	4.8587	4.8161	10.685
42	55.438	-4.5955	9.6059	34.017	-19.982	6.5374	-8.3832	-11.142	3.3278	2.74	1.0806	-9.1348	5.0118	6.4142	-7.1051	1.5573	4.2943	1.9332
81	13.146	-14.288	5.5518	-60.03	-5.303	15.672	15.836	11.697	1.7183	-7.1373	4.0124	-9.4195	-7.7805	-0.7687	-4.6687	10.008	-1.8065	-4.5987
81	48.265	-33.573	17.489	-33.217	-23.313	-9.7731	-9.5207	6.4917	4.9283	-3.1019	9.9759	5.4737	-0.75932	-1.8522	12.663	-4.1111	3.7948	-6.4016
57	49.611	4.3498	-11.856	8.8925	-7.9945	-1.148	13.294	-0.929	9.2007	7.9475	4.455	-13.801	-0.35206	-3.6957	-2.2554	-3.0156	-1.0727	1.8302
57	45.277	-3.2427	-14.84	-4.4331	2.2622	3.5396	17.993	8.4425	11.305	-1.6148	3.7781	-10.17	-3.8342	-2.3153	-7.2094	-7.4045	-1.9264	1.8783
69	47.992	-36.648	23.14	-57.704	-1.6168	-8.6315	5.706	-27.631	7.3624	-6.1565	-1.5433	-3.2382	-4.62	8.1002	-4.2741	5.2388	5.8354	-1.6886
69	25.329	-37.955	13.74	-3.3907	-7.6833	-16.78	-1.7022	-7.9891	7.0207	-0.89133	2.6136	2.2385	-1.8211	-2.2213	2.146	-10.802	4.1862	2.6632
58	39.951	-8.3675	-46.408	-60.364	19.953	3.0299	6.9386	-3.6784	2.2697	5.7319	0.71594	-4.9093	0.6264	-1.5225	-7.0121	-4.2526	3.4888	2.8326
58	62.662	-40.589	-69.607	-10.767	7.8161	0.32938	-2.2526	1.9605	2.8285	8.0699	-2.6496	-4.35	3.8814	2.323	-5.1956	0.60728	-1.9598	-8.414
54	-8.9166	-36.135	46.437	-6.9899	5.377	-2.7525	9.4011	8.9811	-7.902	-2.5581	2.52	-1.6537	-1.7984	0.081312	6.249	-7.2293	6.7712	-2.2257
54	-7.7007	-44.805	45.055	-5.2483	25.094	12.203	13.679	6.8803	-0.90475	0.86462	3.9355	-6.8102	-5.6438	-1.973	0.51611	7.2993	2.1753	-1.8229
61	-9.3393	-38.153	-59.976	-16.532	-66.061	-5.1346	-14.278	8.5337	-6.791	-8.5093	-2.57	2.1626	-4.4259	4.0469	5.2739	4.9483	10.011	-0.92593
61	-5.2792	14.79	-8.3623	0.95228	-33.168	2.8359	-21.893	0.14564	-16.541	-1.1438	-9.9044	5.1483	2.3163	-0.67613	0.11003	-3.7391	-1.1947	-2.8137
38	-1.1647	-42.64	-2.9246	-7.7563	13.671	-6.2425	1.5181	4.1465	11.405	-6.2945	7.3463	-4.7108	-0.92462	0.39983	-3.7492	1.1573	-3.4287	-4.253
82	-47.24	-19.598	-22.358	-9.9554	-1.3598	-6.4818	6.6646	6.7509	-10.76	8.9973	-1.931	-1.6003	3.2509	5.6389	2.6918	-4.883	2.7977	-1.9885
82	-28.999	-14.062	6.55	-10.409	32.345	-3.476	-12.597	3.6132	9.4183	-4.2404	13.91	4.6095	-0.26112	9.6012	-1.8513	7.5996	-1.3364	-5.7242
89	31.959	-17.847	48.104	-28.898	13.449	23.468	5.4697	1.5226	3.3238	16.535	-5.537	-9.8666	1.4497	-1.2196	9.729	-3.5503	4.3819	0.46243
89	8.189	14.672	52.081	-7.0728	3.8956	-2.3833	-4.6315	10.622	-8.2326	2.4882	9.3026	5.7849	2.1807	0.59857	-3.7667	0.13741	-1.7691	-2.822
86	16.744	-47.315	-10.301	-39.351	-28.228	6.3728	-16.616	-1.4432	7.8309	1.1928	1.796	1.6981	-1.6578	-0.9569	0.10334	0.062013	-0.088481	-5.8286
86	31.478	7.0797	8.2465	-22.993	23.596	15.468	-22.707	-21.952	-2.2824	7.0776	-7.9633	-9.2251	4.5074	-1.3655	5.1996	0.073255	-2.3808	3.1004
56	4.5576	-22.937	10.526	-20.941	4.7366	6.9721	6.2908	-9.0828	-5.9942	-9.5029	-1.8673	12.753	2.5723	-1.3555	6.0006	-6.5059	-7.0111	-5.6045
56	-13.295	-51.39	-28	-6.4811	-26.506	8.2276	0.11697	-1.7474	-4.3798	-11.412	-1.2265	3.3673	-2.9884	-3.8819	8.8966	3.1188	-1.7454	-8.9153
60	16.047	-19.743	-35.112	3.2516	-21.455	28.925	9.5856	2.0229	-2.531	10.259	-19.613	-7.2389	8.8546	-0.4494	2.0241	-8.6254	-4.6501	-2.519
60	-3.0868	-44.339	-15.698	19.139	-22.054	3.1127	0.68302	10.168	-8.9883	1.593	1.4011	-2.2603	6.7145	4.1512	5.9977	-3.0855	-0.32703	5.0539
78	-3.5226	-39.955	59.318	-56.248	-16.775	7.3023	7.9687	0.67175	22.188	3.5493	18.875	3.5698	0.38695	-2.7295	7.4431	7.376	-4.9711	-3.7783
78	13.974	-12.627	31.515	-19.993	7.7926	21.861	6.8229	3.8349	4.353	4.2166	9.3343	-8.9584	-2.7813	-2.3305	-1.215	5.214	-1.6347	-3.4039
82	17.288	-27.226	-28.033	8.8561	-30.356	1.4859	-5.2144	-6.0752	-4.4811	0.25783	-6.9618	-1.3364	6.841	6.9347	3.1968	-2.352	-4.8547	-7.1427
82	-2.4169	-43.936	-24.166	-11.331	-28.379	9.5813	-5.7359	19.899	-3.3336	-6.0113	2.8336	-1.6193	2.2943	0.96657	9.1353	-8.7614	-1.1076	9.2044
86	11.615	9.3762	26.341	-23.118	1.1731	-3.0183	-3.3325	-2.8771	-14.166	4.9584	-2.8272	4.7099	3.2859	-0.37274	1.7268	-3.1303	0.85164	2.6305
86	34.723	-56.073	54.313	-59.475	28.333	-3.3545	-0.36956	-7.9328	-2.1162	-12.394	1.7199	-9.603	-7.8548	1.576	4.5228	-8.4234	2.489	-2.1593
64	9.0729	24.428	-32.871	-9.8974	9.3807	-2.2431	-20.246	-1.2289	6.0552	-5.3777	-19.275	-0.88894	-6.0501	1.5445	-3.2614	4.0144	-6.143	4.0587
64	28.592	43.406	-44.198	34.495	3.013	-0.017544	-16.91	1.5156	3.7572	2.9967	7.3661	-5.1706	-6.0191	-5.6938	0.046671	-0.13432	3.1106	5.9993
64	35.447	-9.1123	-54.553	-17.047	26.51	14.328	4.2922	11.064	12.056	-6.6095	3.3904	-6.3465	-8.0979	7.7269	0.4347	-4.1826	8.8107	0.14281
81	34.414	21.939	19.929	-13.401	5.4756	10.812	-9.911	-18.13	1.2417	-4.9089	9.9467	-4.5824	2.5387	2.5363	-5.4925	-9.7796	-2.2664	0.72903
81	29.649	7.0451	40.41	-37.453	9.4255	22.442	-1.1409	-5.7781	7.2359	5.992	6.348	4.4068	3.7549	4.8658	-0.93086	-3.5249	-2.0908	5.5406
35	39.546	21.546	-24.569	-19.735	-23.118	10.673	0.3141	-3.8088	7.0728	-8.2497	-5.2648	-4.386	-3.9092	-5.2885	-0.61201	0.32073	-2.8117	2.6726
35	20.505	-3.7748	-19.782	-15.469	-13.719	-5.5856	-1.1663	-8.9261	14.966	6.4728	-7.73	-13.147	5.1416	1.1853	4.6105	-9.1434	0.17568	-5.388
88	27.248	32.903	-21.802	-8.8605	-17.775	12.214	-0.352	-4.4397	8.013	8.5442	-1.8718	-11.671	2.4278	-6.0313	-3.0456	-6.1127	-7.4182	2.7786
88	18.555	-11.409	-31.882	-9.9195	-25.987	2.9279	-7.1934	2.7844	2.6586	6.0192	-11.297	-12.955	6.8615	6.9901	5.9733	-11.805	7.942	-10.67
68	-45.768	-31.577	-26.294	-42.306	28.434	21.01	17.593	3.6491	2.184	-11.764	-2.2539	-6.6298	-6.3373	3.0675	6.0672	8.8255	-3.8699	0.20982
68	-19.897	-17.672	-9.6111	9.2525	27.494	23.07	1.5893	-0.47172	-5.6969	-0.12181	-7.6927	-3.7955	-4.0005	0.91285	10.867	7.4266	-2.6931	7.102
65	-7.8181	-16.053	-39.312	-27.722	11.912	11.317	6.7557	-11.316	16.458	-2.5212	-0.98985	-2.656	-0.29122	3.3182	2.4858	-1.4026	-3.5011	-3.3474
88	-16.475	-3.3169	-35.797	-49.692	14.488	11.226	4.5512	-8.3235	16.636	-1.1236	-2.4356	-4.9961	-0.51824	4.5057	2.6383	-1.2656	-2.7951	-2.462
88	13.222	34.224	-9.006	-8.7889	15.756	11.483	-7.8717	0.77785	2.4692	3.9227	9.9515	-0.81695	3.1315	-4.8265	3.9763	-1.4995	-6.8007	9.6011
64	-2.5942	-33.961	30.361	-52.898	-18.887	7.5167	0.16331	-10.167	-11.097	1.8966	1.5769	-2.4471	10.32	-3.0911	3.6771	-4.3245	-10.352	3.7536
64	10.653	44.996	-27.435	-16.656	23.062	7.2018	-7.8554	0.28618	-3.8569	-4.6331	3.2719	-8.7995	2.1337	1.7008	7.4643	-5.6391	-10.91	8.1848
87	29.643	61.796	-18.781	-5.0709	28.103	6.0647	-9.3576	-9.7203	-8.1934	12.572	-7.5654	5.336	7.906	-2.974	-2.2291	-1.2813	-7.2009	9.79
67	4.9165	-10.926	-64.693	-8.8618	-9.2527	2.9817	12.274	1.1286	-0.2652	1.671	3.5959	3.1691	-1.7648	4.7223	7.9982	3.4651	1.9605	-0.81189
67	-21.281	-10.635	-13.949	2.3259	-7.102	4.3729	-9.5049	10.04	22.325	15.55	6.0586	2.5715	12.755	1.7471	-6.0692	2.2184	-3.054	-4.0117
67	-6.1679	-20.125	-76.954	-33.546	11.916	1.1145	-14.244	5.6532	14.373	-16.112	-0.63172	-5.9391	-4.4451	6.4184	2.8945	0.71452	0.38355	-5.711
36	49.852	28.108	-70.387	-63.106	10.347	0.28197	-11.705	12.792	-9.7815	12.677	19.54	0.26901	11.539	3.1599	-3.8023	-3.3398	-3.1383	10.001
36	39.505	-7.9785	-32.192	-4.4124	-35.748	-9.5738	-17.592	-0.98744	-10.92	-15.838	-3.2487	4.3907	-2.9154	-1.3012	6.6482	-4.8175	0.45259	-5.0956
35	-7.7096	-1.2721	11.83	-30.132	-2.4216	6.1052	-19.751	-20.984	9.7491	-0.97745	-7.608	-16.558	-2.18	5.6743	2.5577	2.4576	1.3246	-3.9029
35	48.393	20.685	-23.926	36.373	-47.611	-16.038	-10.992	-4.2329	4.5539	1.7445	-9.3586	-12.901	-3.8815	10.497	8.7279	8.2456	4.9875	6.4306
81	-24.793	18.423	-18.765	-22	13.772	-6.2115	5.6002	2.0455	16.713	2.2769	3.3766	-9.9085	-3.1843	0.83486	-2.9425	4.4171	-2.3717	-1.0988
81	-1.9326	-25.675	43.095	-26.917	21.431	-2.467	-13.38	-23.208	1.6865	-10.8	3.795	0.19118	-5.4546	-5.3742	-1.9157	6.0893	-7.8211	-4.1539
90	-16.833	-29.277	19.678	-63.091	20.896	16.007	12.16	-3.9639	-0.87446	-4.1164	-0.13927	-14.068	-3.5889	-0.51504	2.1661	-0.60017	-6.5361	-9.743
90	0.9923	-41.616	-18.77	-12.667	29.979	3.3088	7.6893	7.3778	-14.832	-6.6886	-12.703	-4.8766	0.050851	4.6386	-2.1481	-14.793	0.60382	-6.1802
82	43.238	12.531	-48.334	27.594	43.774	-7.205	11.397	-2.088	15.202	2.8109	-1.594	11.53	0.34978	4.5785	-3.0397	3.2513	-1.8762	3.3456
82	-10.075	-17.024	26.064	-45	23.992	0.72169	-6.4237	-0.15157	3.9557	13.283	8.599	-6.6895	0.30104	-3.9964	0.3314	0.87118	1.5433	2.5791
65	-0.27974	-21.137	-37.687	-29.167	-2.9976	4.1589	-4.5374	-15.503	17.676	12.999	-3.2054	-0.81505	5.0003	0.58223	-0.51682	-2.6015	-2.9215	-3.2657
65	-7.2695	-11.807	-27.854	-10.886	-11.264	-3.1982	-8.7272	-11.309	11.495	-12.018	-2.9228	-8.6938	-6.5092	-1.4125	-0.48399	-4.1699	-3.0136	-0.91692
40	-12.987	-9.1986	-41.483	-24.973	11.699	-1.269	-0.67952	-4.6474	14.591	-2.237	-2.7251	-8.8449	-2.601	-3.1848	-11.339	-4.6629	-8.0222	0.20711
40	4.0921	-31.043	-24.171	-0.039187	-10.981	0.18566	-9.1847	-4.3079	12.055	-11.781	8.4995	-9.5932	-1.4468	0.69066	7.3403	-3.3866	-3.5869	-8.6732
82	13.525	-56.701	-32.912	-54.115	-32.766	4.447	6.2819	0.74368	-6.8375	-12.07	15.465	8.4724	5.9059	3.4659	1.975	-3.9733	-6.1121	-0.12797
82	36.825	-19.211	-12.403	5.4819	-38.062	-3.8646	4.6681	12.137	-5.7995	-20.255	3.2969	9.9446	-6.789	14.48	-19.051	0.53178	7.0408	1.3766
47	7.2584	-11.77	-35.567	-32.193	-19.34	-0.97219	-14.954	-11.631	0.22139	-6.7973	4.8428	-0.16609	-2.7479	2.7693	-1.3588	10.208	-0.28392	-9.8278
47	22.02	9.7611	-22.482	-20.559	0.29707	8.5341	13.327	-25.948	11.281	8.2462	3.1105	16.315	4.7942	5.8461	2.0654	16.173	-2.9181	-0.0126
39	-68.079	-0.54516	-19.99	-67.111	79.214	6.7493	-5.4959	-14.105	11.908	4.1539	-0.64508	-19.737	-3.5826	-3.2208	0.51627	0.35682	4.2478	-2.5476
39	-16.646	56.534	-19.042	-4.4916	19.02	-12.669	-1.8156	-4.2558	-8.5495	7.7099	-9.6703	12.344	2.5736	-0.15243	-1.0988	0.58951	1.5389	0.79343
46	53.402	-13.016	-42.657	-25.306	7.0145	5.343	11.876	-5.2461	-1.1065	-11.906	-10.969	-6.5382	-9.8344	-1.8214	1.5923	0.55535	1.7736	0.60967
46	3.085	7.7846	-5.0961	-13.485	30.348	-22.599	5.8902	-5.5051	1.3139	-7.2708	-0.79137	3.9065	-2.3293	-0.78937	0.25756	-1.7275	1.5207	-6.122
25	6.4723	-17.609	8.2988	-30.094	-16.525	-8.8066	-6.8977	-13.996	-6.3676	5.8528	-12.928	-7.2806	0.53441	-1.5177	10.39	-1.3612	9.3568	-2.6088
25	-6.1126	48.033	-11.116	9.1225	9.8024	1.5088	-2.1622	4.026	2.1153	1.9315	3.4572	-10.43	-3.5594	-4.5003	-5.7371	5.2898	-2.9355	5.4006
22	11.224	15.845	8.1294	-27.192	-18.378	-0.54538	-13.638	-18.395	4.2821	0.80703	-6.956	-2.8172	6.6671	7.6878	-5.5077	0.63323	-5.7519	-3.5334
22	14.143	17.312	-2.2803	-44.225	8.1832	10.551	-22.317	-12.399	1.0091	-4.9095	-1.834	-9.6649	4.3288	0.076134	2.3097	-3.6095	-2.5779	-11.553
45	15.826	-4.2779	5.8489	-39.427	9.2188	10.387	3.7855	-5.8153	4.9217	4.5456	-6.6529	-6.6146	-0.039881	-9.9292	-0.87847	-5.7396	-5.6907	6.614
45	1.9962	32.281	2.5636	-55.608	-4.1443	13.655	0.98793	4.4145	3.4759	4.174	-15.17	-3.7322	2.6784	11.639	4.3495	-5.6103	-0.3718	-2.3621
45	7.5078	5.335	-40.028	7.8749	25.237	9.174	-0.13795	11.71	-1.5882	9.5555	2.3923	1.1214	1.1793	0.52332	0.39232	1.9389	-5.717	7.9228
45	30.59	30.474	-57.197	-11.102	-21.429	9.4607	4.0226	6.0822	-7.3472	0.85342	11.503	2.2265	-1.337	6.657	2.0341	3.3042	4.4935	-3.6135
48	-22.432	-37.677	-58.943	2.641	-11.359	-13.642	7.3821	10.212	2.1268	-9.0232	-8.1498	-4.0849	0.0067221	0.33996	-6.0869	-3.0514	-10.831	-11.478
48	52.066	33.771	-35.373	2.207	9.3602	-13.407	-4.2619	-4.9684	6.9477	-10.111	-6.7095	-2.0788	-5.5213	1.4614	-3.04	4.4622	-1.932	-2.2017
21	11.176	8.3773	-22.352	-25.647	46.229	4.4194	-6.8189	-4.8102	-7.6738	1.4952	-1.9867	-9.9264	1.3585	-3.0162	1.6259	-4.4487	1.75	1.2963
21	21.798	15.163	-9.2646	-48.059	23.201	3.5962	-4.0568	-10.157	3.8287	-6.196	-0.50983	1.6364	-2.1541	0.61462	9.6896	4.7192	3.3556	-7.908
31	31.803	-0.41391	-17.12	-25.88	4.432	7.4954	3.9727	-1.7763	-7.0969	-6.5231	4.5873	-12.441	-5.6103	2.0822	-5.131	8.973	0.88282	-5.4891
31	11.1	9.9256	-5.6655	-7.39	25.471	-8.7578	8.6819	-0.64916	0.62913	2.7765	0.58955	-6.7625	0.81095	-3.0556	-12.689	-2.0771	-6.1285	-1.3523
26	21.444	14.868	-42.302	-1.2177	7.5402	14.489	-6.584	-2.8808	-0.090168	0.14735	-4.351	2.1981	-0.63985	-8.5676	2.3492	2.715	-2.4526	-2.3894
26	38.375	-24.126	0.8002	-17.547	-36.594	-2.1706	9.59	-0.49273	10.807	-1.325	9.3059	-0.47388	-2.2241	-8.4806	5.7256	-0.62161	1.0755	-6.8182
26	-5.721	-2.3595	20.878	8.8181	-83.564	-13.757	-1.7261	1.2564	17.144	12.957	8.1194	8.7752	7.6323	1.5354	-5.9083	3.7637	-3.9164	-2.7381
29	-6.0182	0.49492	-44.462	5.5972	-11.793	5.3972	5.5853	7.5532	7.5694	12.788	-6.2778	10.404	2.6804	12.622	-4.694	8.2957	1.5257	6.3509
29	-39.973	-26.714	-42.092	36.158	-9.9616	-15.247	-12.544	3.8242	10.176	11.718	-1.1471	-1.8925	2.0024	2.9054	-0.070792	3.5574	8.175	-1.2898
17	7.0481	-16.238	-16.918	-2.9766	2.2192	-3.4163	-8.3362	-0.56025	6.3133	1.7542	6.0226	-1.2433	3.0228	5.5277	-2.1838	1.309	0.61613	0.11396
17	31.439	-10.789	-23.033	-17.407	-29.319	-2.0159	4.4225	-1.1297	2.0079	0.81564	11.356	-0.48472	4.3981	5.6782	4.811	2.8241	-2.4159	-1.0773
19	30.204	1.8485	-15.01	16.715	-23.42	-3.9932	1.1015	-1.982	1.8913	5.071	-2.9772	10.428	3.4195	-3.2833	-2.4888	7.26	-2.1486	-2.7944
19	18.539	8.2114	-6.5834	30.967	-2.7936	-1.5227	-3.5975	5.8157	10.217	2.3883	7.5521	0.57995	-3.0096	-0.53449	-2.5379	6.1505	3.193	-0.70618
24	-22.985	-15.468	-65.784	-12.606	-5.3603	17.154	7.8439	18.589	-1.1335	8.0623	-0.56087	2.1667	3.3557	1.4316	6.7209	8.4377	-1.9588	-7.1885
24	-8.8661	12.955	-81.979	32.267	23.541	2.91	4.2622	14.998	-3.7103	8.602	-0.38441	-11.27	1.3695	-5.9518	-6.2853	2.8076	-1.4141	-3.174
26	2.3467	-34.515	0.36871	-44.224	-25.773	-4.617	10.69	4.6412	3.0615	-4.8909	-1.2067	0.048358	-6.5135	-3.7224	-3.2058	-1.0408	3.2627	-0.4279
26	17.915	31.694	-5.7557	-16.735	-2.3334	-18.551	6.5869	4.4354	-0.81891	1.5904	4.212	-2.5397	-2.4918	-0.6552	-5.2189	1.7593	4.6991	-1.2669
34	60.835	53.049	-9.9692	-1.121	-11.953	0.30613	7.8304	-6.6725	-1.3199	1.7001	-1.4449	4.0879	-0.83776	-2.8755	-0.43723	-3.6113	-2.7103	4.251
34	61.984	24.004	-16.878	42.112	-32.348	-12.533	2.973	-5.918	5.9907	3.8935	2.7732	2.9206	3.9937	6.2155	-1.0665	2.3084	-5.9647	-2.2445
23	20.463	20.893	-31.48	6.9675	-4.1474	9.3668	3.2247	-8.9272	-9.4572	4.8623	-3.4763	0.69566	4.5286	0.84954	1.29	6.9001	-4.1659	6.3258
23	-7.3648	-14.266	-0.77105	-18.908	-31.384	3.0626	1.0059	-5.246	-2.9597	-0.95144	11.937	0.72803	-0.013189	-0.98722	5.6559	7.3772	-2.2991	1.8006
24	-19.874	27.927	2.0338	7.0319	-30.153	-15.239	3.2207	1.7953	7.5433	-4.0488	-0.10039	8.9809	4.0274	0.97896	6.0113	-2.548	-8.3367	-0.54755
24	5.906	16.636	4.2065	8.3471	-8.8912	-13.826	-1.7246	6.7026	-0.73178	-1.1942	1.2971	2.3209	3.4612	-2.4814	5.1565	-4.633	-5.9513	-1.7784
59	-5.7229	8.4196	8.003	15.925	-0.60447	4.4406	0.58398	-3.7855	-5.7877	3.8815	0.98151	1.0707	0.18046	-5.009	3.1242	-0.4646	0.087372	-0.023294
59	-17.526	22.762	-34.255	-20.218	-11.817	-9.8863	-3.532	14.136	-5.0783	0.34188	2.1968	4.3694	4.6666	-0.46298	2.9631	-0.021034	-5.6559	-2.9365
70	-17.37	33.966	-42.155	-16.462	13.633	-17.372	-4.3935	8.3532	-13.12	-0.56695	7.3724	-4.4533	1.7895	-4.7442	-1.4225	1.1702	-5.1042	-2.0679
70	-87.191	73.761	-39.972	-97.241	-24.156	-23.282	-9.0544	17.931	-7.0445	-0.64039	0.22657	-1.7941	-0.29735	-7.2783	5.1453	5.9996	-8.4596	0.62727
55	-0.35963	-40.103	-12.051	-27.991	14.397	3.8904	-3.9443	2.7494	4.2633	3.4277	5.643	6.1144	-0.48577	1.4763	1.314	9.2636	-3.8682	4.7717
55	-40.36	-31.495	1.2047	-29.492	-27.256	-4.9563	-7.0766	2.65	-2.0408	0.94439	-1.1861	4.5689	-2.6864	1.6554	2.5676	7.08	1.1675	8.4593
68	-6.1391	52.334	35.342	-9.4276	-9.194	-7.497	-4.3347	-8.4047	2.8196	6.4159	-1.6168	3.6962	5.2762	2.5763	2.3196	0.59154	-4.1478	2.8375
68	-9.6651	51.184	23.822	-7.8725	3.7401	7.341	4.9483	-11.022	-4.2516	4.0188	-0.24495	5.2611	1.9987	0.69575	-0.81863	-0.60316	-1.3743	4.0716
83	10.239	-22.479	16.847	7.5461	24.264	7.0161	13.73	5.0246	4.1026	8.2991	4.8165	5.3842	5.7657	-4.5893	7.9679	-14.413	0.34393	-1.3386
90	19.907	40.534	29.875	0.75779	-1.1534	-11.339	4.422	-10.939	8.0041	-0.55427	-4.4608	0.52416	-0.010748	2.021	4.6364	3.8101	-4.2167	-4.7971
69	-60.251	40.398	22.425	-10.966	-27.23	-13.848	1.9882	-1.6342	-2.1988	-0.30874	-12.058	-4.1006	-2.8048	-1.0714	10.555	14.788	-14.026	9.5267
69	-75.871	-50.819	34.119	-60.472	1.5701	-4.4832	-22.355	7.4022	6.9776	4.8406	-9.4004	-10.295	-5.925	-9.9131	-4.3371	11.03	-1.3518	-2.5916
68	-8.8705	-42.139	0.93859	20.727	26.419	8.7691	-9.2921	-5.7571	-5.1416	-1.6778	-2.1278	3.2928	-0.92812	1.8427	3.2925	0.15368	1.1769	-1.3081
68	-26.225	-10.117	2.2686	-27.367	6.4024	10.489	4.5286	3.2002	-4.1079	-4.0389	-5.3821	4.004	-0.49459	5.7403	6.136	0.86541	-1.936	-0.67089
69	-22.967	-44.42	27.198	22.647	21.725	12.496	5.8575	3.5944	1.65	12.741	-3.6501	9.7041	7.2901	-0.085444	10.321	-9.1107	3.8797	3.4697
69	-37.68	-60.815	32.721	30.168	3.4172	-4.0601	-6.3435	5.8966	9.4573	8.3571	-9.4985	1.3151	-0.60842	0.29668	4.8427	-2.5715	2.4081	2.0482
31	-15.748	-9.6708	-6.1365	52.558	1.9218	14.505	-5.1659	-4.1864	15.573	2.2073	-1.0119	9.3615	3.1291	-0.5628	4.0828	-7.7884	-2.0746	9.7266
31	-1.6595	-19.724	44.164	29.22	47.548	14.944	-5.1073	18.892	27.366	4.4801	-2.6124	10.828	-7.399	-2.0307	3.2883	-6.6833	19.266	-7.4329
39	-42.332	85.661	2.9982	-33.329	50.025	-9.5678	18.065	-1.892	1.1488	12.848	5.0924	4.3949	4.4843	-0.1166	9.3035	10.308	-9.1696	10.02
39	-17.246	-1.7964	52.188	-15.997	18.805	-17.199	-0.080404	-0.63626	3.7247	-0.4797	2.4525	-4.7143	-1.9585	5.0698	3.7864	0.23461	-3.9729	11.425
36	-55.191	-18.613	12.58	51.471	24.73	-3.5238	13.346	8.2287	1.439	2.9614	-3.5132	-6.8923	2.4236	3.4531	2.4741	-1.5032	-2.454	-2.9992
36	-38.649	-6.7088	-23.05	52.341	37.843	10.964	7.6403	-6.4543	0.78057	0.99119	-1.5856	-0.15921	3.9975	9.333	-4.0299	7.2871	1.4692	-1.1957
73	45.119	10.855	13.899	36.064	-57.68	-6.2821	2.6623	-3.7178	-1.307	2.7161	5.1229	2.2842	5.0496	10.64	-14.558	-4.6252	9.1602	-15.726
73	-15.951	49.759	47.957	-12.083	-37.025	-8.441	1.1503	9.0552	-8.644	3.0423	-3.7857	2.4513	-1.5402	0.44381	7.8253	4.8844	-2.3238	6.0271
61	-38.147	13.532	50.056	22.601	-8.3072	-4.2531	-0.075522	0.82047	-5.9658	2.1164	-1.5372	-2.8455	4.0743	2.225	0.47424	-8.5672	-1.8737	-2.3141
61	-52.016	9.0022	39.911	19.892	21.676	0.47913	-4.7601	-3.0617	-2.4894	-1.5333	-3.4708	7.26	2.3502	2.1437	0.04636	-1.2582	-3.4727	-3.0343
55	-23.371	24.834	0.86371	-6.883	8.31	14.607	-4.9029	8.3778	7.7066	5.186	-8.2428	0.082975	5.6794	3.0464	-4.8631	-8.4258	-3.7893	-5.9824
55	-68.749	32.639	35.02	-33.921	44.327	-7.2494	-0.8427	-1.7652	6.8963	6.0189	3.9577	3.8421	0.98572	-7.6225	6.071	-7.7457	-2.5163	9.9807
44	-45.673	-31.211	10.69	62.578	12.121	14.381	6.7089	-6.5487	9.8963	7.9461	-11.163	0.47892	1.4965	0.64048	5.0667	-6.7582	5.5835	3.2512
44	-45.188	41.337	15.985	4.1759	-17.777	0.59297	-5.6116	3.7305	-3.8812	4.4625	-6.1198	-2.7269	3.931	4.2988	2.2495	-4.396	-2.3029	1.9475
35	3.5213	54.703	22.388	17.828	36.811	-0.1104	-8.6651	-3.173	1.2101	5.9402	2.2036	10.79	4.5323	-0.60502	0.17737	-3.6623	-0.50179	-3.5072
35	-30.643	8.9498	8.4117	46.127	-4.6839	-4.9187	-6.1893	-5.7858	-3.058	9.2552	-6.0054	3.2336	5.079	0.30515	2.7635	-1.2454	-0.73503	0.83171
66	-11.716	-12.866	-6.9561	-28.3	10.217	-21.311	-1.7383	1.4589	6.3926	11.572	-0.71285	-4.13	-2.7265	-13.15	8.8406	8.3586	-1.5975	-2.0548
66	12.307	-3.902	23.405	7.6227	31.965	-21.214	-1.0622	12.61	-5.0507	2.5027	-6.6781	0.93039	0.22846	0.33706	3.5959	-10.758	1.1789	13.945
88	-20.075	1.6219	75.717	27.983	13.797	3.0796	9.114	-3.0081	-9.6599	6.7843	0.015193	-6.2592	5.3576	8.2868	0.51895	-0.078181	0.11934	1.8996
56	-2.8396	36.226	14.72	-3.8331	-19.874	17.756	11.911	-0.89736	-3.1136	6.2347	5.3193	2.1004	-0.24587	-5.4164	-2.0403	2.9778	3.5931	5.1348
56	7.5725	22.783	-0.65601	-35.658	3.6299	-3.6586	-6.4454	8.9501	10.171	1.7562	3.3224	-9.7014	-3.7958	3.4846	0.46228	3.2402	-1.1514	0.88192
37	32.305	80.724	23.543	-7.8529	-21.861	-3.338	0.50075	-5.0932	-10.133	2.1294	5.457	-1.5839	-1.6186	-8.5959	-1.7713	3.5013	-1.0841	3.4359
37	-19.906	50.667	49.194	-13.569	-19.202	5.0303	-0.66102	-12.323	-12.949	-13.639	5.1199	0.91647	-2.2669	-1.617	-3.0197	-3.1961	0.83258	12.113
40	-42.381	-39.289	26.803	55.367	-43.854	-2.4358	-7.3929	-0.040002	-12.618	-0.91194	-0.58685	2.7197	1.071	-0.43548	-7.5644	2.7364	3.96	2.7694
40	19.495	-25.044	24.335	80.86	14.529	17.433	-18.749	-9.9059	-9.069	12.271	3.3172	10.033	3.6178	-1.0674	3.8444	3.3025	7.9088	4.3482
76	-51.456	-27.636	0.91571	-9.8833	-23.197	10.716	-0.34289	20.738	-14.542	-2.7666	4.1009	1.2622	-2.3095	-5.9014	3.1038	-3.9026	8.1018	-6.9643
76	47.838	-75.922	1.3808	58.787	52.018	8.1058	7.6512	5.9963	-3.3105	9.294	6.5835	4.3062	2.6492	-0.86612	-4.1741	-2.0614	7.379	-6.2459
54	4.4201	41.896	-23.356	6.3648	58.182	-8.4225	18.676	3.9983	-8.6615	3.7068	-1.901	-1.8953	-6.7846	-2.4205	1.6367	2.2078	5.8942	3.2543
54	1.2853	39.878	-10.282	0.9418	37.843	-8.674	13.082	-1.5103	6.3386	10.457	3.9397	-0.40783	-7.0078	-8.1508	-0.98245	4.1197	4.7905	4.9788
50	24.586	-6.6027	3.909	35.956	-1.4545	-8.5068	2.9875	-12.894	0.56543	-3.7921	12.488	0.59261	0.86711	-2.8563	-1.5864	0.068288	-0.33522	-1.7899
50	124.51	32.452	23.807	31.315	28.333	-25.276	5.0873	-6.2425	2.9247	-4.1873	10.843	11.969	-2.785	-11.256	6.9199	-12.741	5.3108	-4.5468
36	-25.301	-48.146	6.1403	66.2	29.138	23.818	-8.005	10.068	-6.1187	3.8843	-7.7817	5.7205	0.0074794	-1.0786	-8.2226	-2.1963	7.3597	8.0665
32	-114.29	58.18	5.6661	-35.773	-22.262	-11.689	3.366	-7.9667	1.34	8.1785	-1.0405	-3.7721	4.2143	-2.6628	2.8886	0.57843	-2.2507	-6.872
32	-25.618	-20.306	20.707	-0.43765	-46.714	-4.2637	-2.1948	-10.187	-8.1197	11.178	3.9042	-6.7482	4.2209	-7.0688	-0.42247	0.24909	-0.26368	-4.3028
61	30.167	-11.709	-43.667	18.081	40.998	1.4595	2.4789	-3.8536	-11.506	0.29666	-9.4745	0.9064	-1.2931	1.4279	-12.791	2.0446	3.2054	-4.8029
61	-15.935	-22.775	-31.689	-4.2574	8.4098	2.3448	-2.3265	0.3406	-14.277	-1.8107	-1.0815	6.9377	-0.76875	-11.158	-3.5787	-4.1244	2.3114	-1.8712
42	49.27	47.968	3.4597	46.315	20.387	2.939	15.166	-11.915	3.4116	17.795	-1.3437	1.9686	5.6851	-1.0231	-3.8067	-0.15144	3.5367	-2.5735
42	59.969	53.019	-0.26674	11.126	-16.613	-1.7377	1.7869	-1.2999	-0.47355	2.2275	4.0101	7.6295	1.8664	5.3018	8.5114	-5.0176	3.4735	2.3651
63	-50.996	-13.257	11.028	-18.282	44.393	-2.0581	-2.9584	3.164	0.5918	4.2505	9.9263	1.4682	-0.21313	7.7663	3.5232	3.7197	0.0013453	4.0764
63	-47.114	-36.671	21.7	-26.826	4.0587	3.7528	-8.6924	2.7487	-3.1529	-7.6034	-3.2043	-0.023318	-5.6571	4.7761	-0.4768	4.1955	0.72977	2.5078
77	-42.745	16.359	26.313	-10.806	-19.087	5.1337	1.7725	8.2425	18.294	-8.5314	-0.76311	5.7529	-4.6005	3.4292	-3.3786	3.6327	-3.2471	3.4968
77	-4.3512	15.146	12.432	-13.994	-49.454	12.607	-5.4093	-2.2659	1.1472	1.7446	-1.7465	0.21313	2.5228	-4.1736	-4.9477	5.8916	-7.7772	-5.2853
44	-44.343	-11.718	-26.757	32.985	-14.168	7.1785	-2.0007	-0.23437	-11.106	-1.892	-2.8936	-6.1917	3.7158	4.5121	0.48427	1.4108	5.6807	1.9298
44	37.345	-65.01	-37.616	46.079	1.6338	12.44	-2.3534	-11.634	1.2559	-10.103	4.4462	12.693	1.0297	4.3302	-2.2689	3.6107	8.212	3.9643
65	-14.134	-11.062	10.967	15.645	-19.211	4.6361	-4.545	-2.3469	-1.8034	-10.461	1.6603	0.52337	-3.4556	3.413	-4.2168	7.593	-4.1735	3.5402
65	-47.452	16.929	14.784	4.3863	3.8748	-0.60822	2.3175	-14.623	-6.3743	2.2898	-3.259	2.6394	-0.48963	-2.7656	-0.33148	5.0461	2.5393	1.5362
61	64.561	20.261	25.558	30.251	-8.8551	-15.982	10.292	-10.24	-0.090477	10.355	-0.81949	-1.9704	0.28757	-7.0066	5.4877	-0.87825	3.3713	0.35602
61	64.273	48.558	33.807	41.195	36.168	-15.294	-12.139	-13.666	-8.6885	-1.3768	2.0784	5.8248	1.0707	-0.12721	-1.2316	-4.1082	4.9948	-4.1817
55	91.597	-51.341	33.807	20.406	-16.963	1.8732	3.6624	5.5215	0.09458	0.89221	7.2616	4.3328	3.4454	-0.52	-2.3927	5.2829	-2.4529	-8.4328
55	48.847	-18.199	43.134	5.7739	-5.3692	-11.059	1.5234	-11.631	11.483	2.9361	-0.66518	0.28205	0.54778	-1.4502	5.4609	-2.3542	-1.8007	4.1212
81	5.9977	-73.119	29.373	64.918	21.891	1.6021	3.1108	4.2444	-1.5345	10.143	0.71317	1.7222	2.1775	-2.3042	1.1878	-1.308	2.9476	5.4943
81	-21.942	-38.1	51.17	62.238	9.1306	16.053	-17.456	-4.1095	0.6528	6.7741	-9.5259	2.5911	-3.765	-2.673	0.85684	1.0296	7.653	1.1307
41	-7.1726	-41.053	-43.998	-0.97356	80.12	18.194	11.244	-0.87561	-3.3591	-5.8074	8.0166	2.1739	2.5982	2.7243	-7.3482	-6.4363	3.1478	-1.1193
61	29.764	12.956	5.9685	39.794	66.16	10.004	-0.1341	-13.054	3.1584	7.7418	12.091	-3.2346	5.2561	-3.6175	-5.2427	-8.6668	9.8142	3.5785
61	-20.306	-2.0959	-21.614	20.244	44.16	-14.567	2.6909	-0.52149	-6.8543	7.296	-6.7384	1.9857	4.2055	7.4615	-6.7806	3.0564	2.6465	2.5809
49	16.249	13.453	26.379	29.149	33.013	-9.0987	11.788	-0.28441	-14.666	-2.6856	-3.9415	5.9241	1.2347	0.034433	-2.6468	3.2185	-0.62486	-2.655
65	14.403	26.174	9.6324	12.917	26.057	-11.311	6.6859	-8.5088	-10.559	3.3779	-2.2356	-2.4744	1.0959	-12.087	-9.6536	-1.8143	2.4614	-2.5833
65	22.591	-18.673	22.054	24.477	40.826	24.79	0.36343	-10.476	0.66764	4.6133	12.489	7.6384	2.64	-0.81652	-5.356	0.84211	2.1498	-2.4243
67	-4.8472	-33.369	1.3435	-45.284	28.111	-5.3666	4.103	-6.6404	-4.0944	-1.859	-7.445	8.3458	-3.6809	-2.3009	-2.0331	3.4993	1.5802	-4.307
67	32.2	-38.18	18.047	16.99	80.428	26.147	1.8857	-10.336	-10.094	-8.2348	7.9225	-0.25903	3.1135	5.6862	-7.3103	-1.617	4.2464	2.76
32	-45.126	-55.533	-38.635	78.237	1.0508	-0.46699	5.0533	2.211	-15.563	2.5344	8.7951	-2.9472	-1.1763	-1.912	-2.5746	2.0098	13.216	3.0651
32	-80.297	-48.056	-81.734	72.589	20.948	11.001	-10.729	-14.621	-23.221	1.9069	0.99897	-7.4025	-1.8617	-5.2049	-0.015467	6.8768	12.007	-1.8338
88	-73.459	-20.411	24.04	-35.159	-14.452	-14.909	-1.817	-12.486	-12.349	-7.8004	-4.006	-9.3954	2.0489	-7.6644	-1.0803	-8.4131	-5.2973	-2.9712
88	-4.6715	-47.962	12.505	7.5125	57.257	-3.5991	-0.72495	-4.85	4.9336	-2.9857	11.766	-3.3879	1.2716	5.0413	5.6591	-2.5963	0.016334	-1.6842
54	38.721	44.383	-28.958	-0.06908	31.949	-17.413	9.8701	-0.92794	-9.7946	9.6485	2.1534	6.1338	9.0585	8.1193	-6.9534	1.415	4.0959	-1.0113
54	-30.885	-17.42	-29.347	-41.678	37.645	5.1057	7.9393	-0.68971	1.0973	-1.0392	-2.4094	-9.3327	-6.0788	-0.46943	-16.493	0.70143	5.9496	-2.7496
71	34.507	-22.649	9.7292	-34.257	47.522	9.9881	6.4532	12.627	-4.7848	7.7458	14.201	-1.6357	1.2011	-5.4707	-0.34504	-3.2733	2.6793	-1.9221
71	11.635	51.918	3.7119	-33.457	21.828	3.9539	-1.034	1.3976	-6.4345	-4.5135	1.5698	5.7243	-2.1854	2.1247	3.5494	7.2126	-1.5222	2.5915
34	24.173	45.889	-2.8473	-3.8691	18.681	-7.0675	5.1562	0.94176	8.206	2.1555	-4.9581	6.3538	-0.48452	-0.60238	2.3449	-3.2081	3.553	3.6402
34	-11.257	80.396	-7.4088	-27.123	7.7479	-13.689	-2.3188	13.486	4.088	1.5678	-8.8653	-4.0166	-1.8848	15.815	5.0977	9.1676	-1.1448	2.793
79	-16.71	55.645	36.277	-32.052	9.8379	-7.0388	-7.3062	-5.3746	-9.4286	4.8234	-7.1084	3.8709	-1.7021	-2.5211	-1.3876	3.2532	1.6726	2.0162
79	-0.7983	-14.974	62.868	9.8088	-16.401	-4.5447	-9.9339	5.8102	-10.227	-10.167	-1.448	-6.8332	-8.7854	4.0943	-5.5639	6.1451	2.9338	-1.5553
53	-16.076	-68.978	10.055	22.55	21.968	-10.372	-0.27988	8.604	2.5558	6.8115	-0.36921	4.5143	-6.7631	-1.6514	0.25428	7.6514	13.566	-4.5189
53	-29.35	-9.9393	-44.617	44.147	20.499	-10.064	5.8209	-0.067739	-3.9952	0.85556	-2.4475	-5.0219	-6.3234	-2.7077	-6.1146	5.4799	7.8063	-0.60122
70	-69.438	69.423	38.676	-8.5882	-12.224	-9.17	-7.0149	3.0194	-0.99358	4.5602	-4.3765	2.695	1.8241	-1.4659	-0.029932	1.1733	-6.6255	-5.1245
70	13.479	10.158	57.761	49.913	27.449	18.486	-5.3369	-8.8844	-1.1412	1.8507	-1.0386	7.6391	6.0829	7.6216	-5.5862	-2.5998	-1.4955	-0.3378
71	-14.178	-30.109	46.037	1.1137	3.572	5.2655	-2.4788	1.6248	1.5987	-8.1315	-2.6067	9.3161	-3.8417	1.0889	2.3119	-1.4133	-0.57894	-1.1894
71	-12.687	-3.7781	25.274	6.4218	34.241	-10.824	0.34786	-8.325	1.0269	2.4295	0.81092	0.30696	-3.4265	-1.2071	-3.1104	3.7747	2.7547	2.3461
51	-82.175	83.677	32.643	-12.967	-84.015	-16.175	-13.429	4.0646	-3.313	-4.7412	-17.809	-1.4206	-1.396	3.7922	-1.1377	6.7309	-5.7025	5.798
25	-54.555	72.268	16.42	14.699	-5.6904	0.48779	12.391	4.4402	-6.1939	2.6216	-0.92292	0.62744	2.8448	4.056	3.0774	0.71109	-3.9337	1.8339
24	14.252	57.399	28.397	85.006	-23.545	18.249	0.1458	-11.1	1.4199	-7.7104	3.2077	6.7053	-3.8755	-15.536	8.6659	4.8379	7.7371	6.6741
31	-11.646	53.362	20.453	15.229	-1.9518	20.781	7.7679	4.298	12.738	0.88012	-10.842	10.714	-1.9744	-9.2414	-3.5846	0.18669	-2.9495	2.0238
31	-15.292	27.337	22.197	19.42	-15.712	31.876	8.2268	6.3439	15.695	-2.9164	-11.943	3.0489	-5.7379	-13.053	-5.9333	1.6237	-5.6889	8.4838
64	-48.317	-49.315	20.665	23.81	-4.2822	8.5278	-9.9553	1.1842	-0.29883	0.023705	-2.3369	2.3377	0.2943	-6.0742	-6.8403	-3.6499	0.63221	0.58557
64	-50.904	-35.708	32.123	6.7209	21.248	12.948	0.6332	10.961	-8.3613	2.5403	-0.3025	-10.077	-3.6283	-11.515	3.1604	12.731	-0.72593	-3.4389
71	25.69	22.239	22.048	38.84	12.831	-9.5432	-4.1195	7.0542	18.253	6.7069	4.3035	-0.6231	-3.6082	10.031	7.9866	-2.3394	9.5763	-7.2
71	-11.064	50.587	32.054	-5.7583	37.686	-11.043	10.577	18.82	17.549	-2.2143	-3.9198	1.5593	-2.5545	-0.61393	-3.5182	-5.3471	-7.0955	3.0456
24	-108.74	89.954	-0.64207	-0.61922	5.8621	-12.646	14.74	10.707	-0.97957	1.5551	-14.979	-1.3163	6.7439	8.1991	3.5008	-4.1155	-6.6219	5.3877
37	-52.049	65.275	36.608	-23.463	0.93464	-6.3323	-4.439	-15.074	3.9855	-10.314	-3.18	-0.62358	-0.39794	1.8514	0.64883	2.6687	-4.6006	2.5424
37	-47.96	51.276	25.192	-12.168	0.36537	2.5966	-13.824	13.514	12.149	2.0664	2.1123	12.405	2.6076	8.0321	-3.222	0.78461	1.6052	5.1154
69	-122.01	20.301	-12.234	-8.95	-11.355	-13.031	1.0681	16.254	2.0965	3.5647	-2.114	-7.8836	2.0042	-4.7298	-5.8371	4.6832	-7.0738	-0.59652
69	-74.173	-33.018	-0.74934	0.33469	-33.477	0.39845	-4.3921	3.2646	1.3049	-8.959	0.056448	-8.59	-4.6964	3.2252	-1.9962	6.0869	-0.82235	1.6909
58	-81.28	58.08	29.981	1.9539	-8.7038	-2.3005	2.3331	11.517	-1.3054	2.1878	2.2308	-1.1659	-3.2017	-3.6081	0.27791	4.5191	0.8047	2.7715
58	-74.859	13.053	48.756	19.949	-29.114	-6.7757	11.688	0.9895	-19.552	5.3424	-5.0994	1.632	1.6438	-4.4676	-0.86446	7.2924	-0.36587	-0.12847
64	-89.229	-34.6	-30.851	41.092	6.3937	17.807	-24.191	3.1012	-17.457	-3.671	2.0981	-4.9699	1.9611	11.502	-8.0341	12.03	5.224	-3.6186
64	-92.196	-9.8403	-34.92	10.4	-7.272	13.392	-20.854	-1.8746	-8.2355	0.65976	10.928	-2.2657	6.8771	-7.6578	7.395	-1.798	-3.6045	-4.4658
54	-120.41	7.6797	-11.061	32.651	-18.491	4.6574	-9.6358	9.7651	2.5423	-8.5992	-2.118	-3.8514	-1.711	-1.6105	3.0595	-6.5453	-1.8241	5.0518
54	-51.749	12.467	48.896	30.282	-10.588	-4.7587	2.5986	7.3562	-2.0663	1.7233	-12.461	0.69784	5.0461	1.4047	5.3055	-1.5285	-11.356	6.1719
25	-55.691	34.113	26.388	38.745	-1.7874	-5.4115	0.5723	3.288	3.1387	-11.085	-3.0021	2.7294	-0.69375	-1.8326	2.7339	-0.65848	-8.8279	5.6141
25	-49.637	25.077	53.925	29.969	-20.109	3.1848	15.184	-1.6964	12.089	3.5292	-6.1499	6.7601	0.669	-1.4524	-3.7442	-2.4697	1.7503	5.8052
40	-27.517	19.625	8.4318	53.748	-3.6266	20.895	-2.5529	0.17542	4.8753	-3.0265	-2.2685	6.4693	0.17167	0.57694	2.2784	6.3187	-2.266	2.6744
40	-62.856	-15.583	-25.248	28.671	-0.48432	8.5514	-2.1684	0.61346	-8.3594	-3.4318	-0.26571	-5.3111	1.4023	1.3	6.2817	0.63143	-1.8297	-0.58641
58	-82.849	-6.2597	-14.31	18.189	-16.873	-0.35579	8.0812	-6.45	-3.7295	3.3487	10.082	-2.0279	3.5091	-2.7151	3.1613	6.3663	-1.495	-4.3389
58	-17.957	-26.791	-27.862	10.517	25.076	-18.617	4.9993	7.292	-13.132	0.18653	-1.9177	2.3506	3.5638	-2.0629	-6.5222	3.5509	-2.9346	-2.7055
37	-82.882	9.2995	-16.472	-1.2587	-26.281	10.746	2.5595	5.3977	-4.2483	-6.8366	-5.9217	-3.2976	-0.98611	1.3177	-0.36463	-8.9717	0.074188	2.6297
37	11.911	-19.269	41.687	46.991	23.143	-0.67421	-11.866	0.030997	6.2455	3.0008	-3.3136	4.2883	3.6802	8.1069	3.6016	2.6754	-1.085	-2.7975
44	1.396	10.305	58.99	17.2	-13.702	-6.6428	27.844	1.1438	-7.0976	-0.17984	-4.6124	-12.712	7.6376	-17.415	-4.6287	-2.3701	-8.4723	-5.9238
44	-64.607	19.461	-57.668	17.974	-20.164	-8.5411	-4.2334	9.381	-10.18	3.0141	-3.1624	-14.371	3.2519	-1.3857	-6.3899	-6.3675	0.39248	2.5743
72	-81.759	10.844	-47.905	56.835	-3.9913	-9.5034	11.779	-0.89853	4.3434	-0.82378	11.002	-3.2555	-9.8774	-6.2043	10.731	2.6501	10.092	3.4822
72	10.489	19.116	41.824	10.923	-7.7663	-4.4542	-2.2304	2.9435	1.3194	-4.8384	-3.168	-0.74572	-6.8367	-1.7771	-4.5638	-0.68291	1.7374	-1.1695
37	-15.466	-13.546	32.224	-47.989	-8.4949	-18.397	2.5827	10.144	24.755	3.6153	6.8971	0.78485	-7.0583	-5.1856	0.44787	1.4737	7.8473	1.962
87	20.692	40.628	4.2153	-8.5137	3.4733	7.7381	-2.1827	3.8839	4.5005	-2.4132	-2.1983	3.0015	-3.5317	0.50562	2.7161	4.8173	-2.1062	-4.1103
32	-33.597	0.13017	35.282	-38.577	-18.925	-20.867	21.546	-11.874	5.6306	-4.1257	2.2646	0.63931	-0.57916	-5.5256	-0.69948	2.2539	-1.1283	-0.46646
32	104.98	-13.095	24.542	44.542	18.69	7.5453	-11.137	3.5114	-5.5031	-5.243	7.1372	8.8838	4.5717	2.5831	0.93426	-3.5847	-2.2475	-2.9131
72	-19.711	43.017	30.847	19.846	7.3403	2.7725	-12.334	2.6139	-2.9325	2.7701	5.8576	2.8142	0.29286	-3.4948	2.9217	-3.2219	0.27364	-1.8249
77	-37.013	19.896	13.755	24.687	29.139	14.814	-9.8255	8.4013	-12.404	-1.1607	1.933	0.53173	-1.0802	4.8323	1.5785	-1.6806	5.2767	-3.7394
71	-35.467	-17.638	18.664	45.133	38.003	9.8729	-7.8538	8.6476	-3.8269	-3.6426	-2.5567	3.7362	3.1319	3.5247	-2.0179	-4.4558	-5.4596	0.57207
76	-57.142	27.763	18.61	25.622	4.4756	9.2549	-4.116	4.5547	-1.9648	10.856	3.6849	-2.3598	-1.5007	3.7479	1.0018	-1.512	10.338	-4.2114
76	-12.058	-76.694	30.757	-45.244	35.393	-1.3152	-1.957	-0.21594	5.949	12.733	5.8591	2.3691	-7.4269	-18.634	1.2375	-0.9439	15.452	-1.6474
42	-78.239	-45.447	-6.4326	-35.929	38.631	-16.468	26.912	-3.6454	-4.3127	0.6594	5.699	-3.8844	-5.195	-6.0208	10.215	5.5814	2.4234	3.0525
42	24.071	26.738	18.224	10.824	7.7391	-6.9453	13.469	1.7858	8.7876	9.701	-12.783	-7.4314	-5.4151	-7.7522	1.9533	1.5124	3.4787	-0.42208
36	-21.362	39.99	-6.3528	3.1109	36.175	-6.095	4.7921	3.7381	0.42765	-1.2403	-2.2085	0.64262	-1.3729	0.44473	4.3247	1.653	2.8298	3.4322
36	3.6982	-10.184	-11.275	18.453	-17.234	16.205	22.578	-1.72	13.312	-8.961	-10.027	10.451	-0.94553	-7.3428	2.5099	-3.2522	1.1218	2.274
89	15.042	60.643	3.2423	38.694	-5.3499	-6.6776	9.9917	-5.5699	6.0795	9.9137	-5.3461	1.2497	-4.6977	-8.4358	5.5543	-3.8343	10.48	2.943
89	12.201	-40.753	34.209	-31.37	44.185	4.8453	6.8827	-0.16136	8.2556	8.1588	8.2292	10.908	1.4165	2.0582	2.9595	-3.5972	6.8581	-6.1976
49	-25.612	-50.158	44.607	11.503	28.423	-3.1547	-8.8099	-0.19502	6.0247	2.9924	1.4388	-1.8609	-3.5875	-1.5815	2.987	6.4529	5.2046	-0.40217
47	18.044	-58.783	21.79	10.538	-52.558	10.292	20.297	-16.819	-1.7751	5.8379	5.1236	10.84	4.5505	3.1067	-11.665	-4.0907	11.578	0.71831
47	20.717	-35.429	30.649	80.395	40.909	-14.055	3.8694	2.2434	-0.43177	5.3019	-2.8002	-7.834	2.5309	8.0672	-9.3166	2.6144	0.9599	9.668
35	7.0473	15.057	23.273	50.151	3.4884	4.5451	0.34303	-2.899	-1.8616	2.5861	7.3561	3.7397	2.2697	-1.1252	2.5714	0.47154	-2.5557	2.8621
35	-5.7413	63.153	9.8936	0.024276	20.716	-8.9907	-0.10801	-3.4683	-1.0892	-6.718	-1.5972	-1.4952	-5.4448	-1.7464	-2.194	3.6251	0.55198	9.9644
36	-12.383	43.468	10.59	-1.2493	-10.809	-0.27105	10.01	-3.2557	-4.6142	4.8465	-4.3105	0.93418	0.50401	1.8133	1.1667	3.1416	1.6825	-2.0947
36	-13.45	20.105	22.458	33.879	12.173	1.1052	9.8688	2.1342	-9.8841	5.8152	-6.0356	-1.0531	2.0642	-0.95658	2.6835	3.2535	2.7767	-0.2974
23	-21.935	-11.487	35.415	40.263	3.0034	1.4492	-14.603	10.088	-8.5381	1.3164	-10.624	4.1873	5.2072	-2.4213	-5.1227	-2.9964	-2.0477	-0.064444
23	-91.385	24.093	-2.5512	19.507	-53.15	4.7114	3.2103	11.226	-5.9108	3.1908	-0.362	8.4653	9.9207	1.9339	-3.986	-6.7736	-2.3362	2.1501
82	-64.356	-19.381	-6.2651	21.772	-37.354	0.79582	-16.675	-10.454	-4.3	-0.88714	3.5379	5.9306	-0.24565	6.3746	-2.6624	4.4685	3.2531	-3.7003
82	30.466	-19.396	29.816	-7.2823	18.335	-4.5834	-3.4841	-1.4123	-8.7646	4.5344	9.4604	7.4501	-0.94168	6.1349	8.8213	0.67385	8.872	-5.8981
35	121.73	-13.191	10.887	44.683	10.38	-15.273	7.9155	-23.047	4.7312	5.9282	-3.8153	-2.9846	2.4542	-11.297	-2.2084	0.62119	-1.7717	-6.3228
35	-26.911	-35.453	43.25	-37.711	18.911	-0.71214	-10.144	-0.75253	-5.9416	-5.8137	7.653	-2.5263	-0.29267	0.81194	0.86464	7.5254	7.1325	-7.4723
71	-24.152	-74.034	0.35796	38.614	-21.609	1.7732	18.748	-10.824	2.5027	0.89936	3.1366	2.7347	1.3285	2.9499	-5.6541	-2.507	5.0066	10.307
71	37.319	6.7779	38.114	44.003	6.1856	-12.454	8.4968	3.7476	2.2918	-7.3344	0.16225	6.1423	5.031	6.0663	2.6528	-11.005	-3.6784	6.5963
28	-19.763	67.243	22.354	57.944	6.6696	-7.2723	2.2474	-4.1788	-4.365	5.9469	9.6329	1.4308	1.8861	-1.6183	-5.567	11.042	1.9857	3.008
28	-59.167	-39.668	-41.355	40.222	-34.064	15.138	-2.2341	6.933	-20.455	1.2348	5.8736	2.0081	7.1599	1.7593	2.6747	5.6379	-2.1304	3.016
23	-65.609	-7.6215	-57.674	14.145	-34.592	9.2326	-12	-4.1317	-4.0345	4.4286	-4.5426	0.94366	6.8698	-0.67225	6.653	-0.56088	-4.2418	1.3763
29	-40.162	53.672	12.647	50.525	-36.501	-3.652	-6.3734	-1.8793	0.90835	-2.4744	0.11663	7.6677	6.6799	-2.6743	9.7468	0.040617	-5.4985	0.83955
29	-45.762	76.603	7.8543	-7.724	-38.943	11.689	-21.515	2.4382	-3.0181	-5.3715	-3.8382	2.6641	2.4033	-2.0758	-1.8649	-1.1679	-2.1044	-1.9688
24	-46.816	22.314	0.95889	46.043	-4.2131	-10.437	-9.3169	2.3837	1.3699	-6.2518	-5.5338	4.094	1.2406	5.1518	3.618	0.058578	-5.4769	0.51364
19	1.3196	38.356	38.342	24.52	-34.02	6.1849	10.091	1.0592	-6.4462	-9.0124	0.70967	-3.1006	0.56617	4.4917	-7.2235	6.4772	-4.3013	-1.6393
19	-11.36	36.715	-7.7553	-8.667	-1.0542	5.1829	-1.8372	6.8909	2.8893	-0.55817	7.1951	3.1238	-0.81201	-2.0791	3.4793	7.8508	0.10562	0.45357
19	15.792	16.37	-25.494	-1.6562	0.93366	11.212	7.3774	-5.8441	5.6772	-0.54964	5.0126	9.5135	4.5842	0.54374	-6.2732	-5.7335	-2.8718	3.0673
19	31.169	40.949	-26.383	30.092	24.809	7.5264	-15.874	5.7859	3.2883	3.8167	3.5917	5.0446	3.892	-7.5804	2.1953	-4.4906	-0.67635	-4.4754
22	35.461	-26.098	26.523	43.674	-10.481	-10.273	-14.848	3.4687	-12.084	4.6753	-3.3738	11.714	3.274	1.118	-1.7221	5.4407	4.3522	-0.078672
22	-7.0414	-23.614	23.54	29.271	-11.057	-10.201	0.82985	-11.026	-0.42294	2.231	-0.23416	-5.0115	-0.82699	-5.197	4.5834	4.8054	-2.7317	0.80435
20	11.166	8.108	41.124	28.652	-14.38	11.148	-8.3557	-3.2613	-15.16	43.056	9.1326	21.515	-71.767	27.371	-6.1726	-20.665	-24.127	-4.775
20	21.817	-88.35	9.2037	68.48	-3.2988	-13.754	-3.0579	-15.819	-28.749	37.949	8.3129	-1.2998	-56.188	6.6196	4.2676	-11.92	-17.532	-6.4117
	-21.564	-38.223	1.6851	42.532	-5.0053	31.876	27.844	21.181	27.366	43.056	19.54	21.515	16.665	27.371	17.034	16.173	19.266	13.945
	-122.01	-109.07	-81.979	-97.241	-110.47	-27.249	-24.191	-32.375	-28.749	-27.221	-21.58	-19.737	-71.767	-18.634	-21.045	-20.665	-24.127	-15.726
