# Supplementary material for: Validation of morphological ear classification devised by principal component analysis using three-dimensional images for human identification
Source: PLoS One. 2024 Oct 21;19(10):e0306843. doi: 10.1371/journal.pone.0306843 (PMC11493302; doi:10.1371/journal.pone.0306843)
Supplement: S1 Data — (ZIP) [file pone.0306843.s001.zip › raw_data_f - r/fig13_300,363,414models_PC.xlsx]

## Sheet: Sheet1
PC	300	363	414
1	3141.6	3512.2	3379.4
2	2961.6	3071.2	3079.8
3	2825.2	2796.8	2850.7
4	2740.7	2668	2691.2
5	2619.9	1932.8	1967.3
6		175.71	156.04
