# Supplementary material for: Validation of morphological ear classification devised by principal component analysis using three-dimensional images for human identification
Source: PLoS One. 2024 Oct 21;19(10):e0306843. doi: 10.1371/journal.pone.0306843 (PMC11493302; doi:10.1371/journal.pone.0306843)
Supplement: S1 Data — (ZIP) [file pone.0306843.s001.zip › raw_data_f - r/fig17_image_determination_upper article.xlsx]

## Sheet: Sheet1
						threshold＞3.93
			CCI 1st	CCI 2nd	minimum DBV					number			percentage
	age	multiple							CCI	determination	over threshold	underthreshold	determination	over threshold	underthreshold
1	49	2	Ⅲ	Ⅸ	2.81	1			Ⅰ	59	9	50	0.142512	0.0217391	0.120773
2	38	2	Ⅲ	Ⅸ	2.855	1			Ⅱ	49	4	45	0.118357	0.00966184	0.108696
3	40		Ⅶ	Ⅸ	3.565	1			Ⅲ	37	3	34	0.089372	0.00724638	0.0821256
4	49		Ⅸ	Ⅱ	4.09	0			Ⅳ	40	5	35	0.0966184	0.0120773	0.0845411
5	48		Ⅲ	Ⅶ	3.829	1			Ⅴ	37	5	32	0.089372	0.0120773	0.0772947
6	48		Ⅴ	Ⅱ	3.514	1			Ⅵ	33	1	32	0.0797101	0.00241546	0.0772947
7	37	4	Ⅱ	Ⅹ	3.102	1			Ⅶ	37	3	34	0.089372	0.00724638	0.0821256
8	37		Ⅲ	Ⅹ	3.475	1			Ⅷ	29	2	27	0.0700483	0.00483092	0.0652174
9	47	4	Ⅱ	Ⅹ	3.271	1			Ⅸ	55	2	53	0.13285	0.00483092	0.128019
10	47	2	Ⅲ	Ⅱ	3.591	1			Ⅹ	38	2	36	0.0917874	0.00483092	0.0869565
11	32	5	Ⅱ	Ⅶ	2.915	1				414	36	378	1	0.0869565	0.913043
12	45	4	Ⅷ	Ⅱ	3.187	1
13	45	6	Ⅷ	Ⅸ	3.114	1
14	79		Ⅰ	Ⅲ	4.724	0
15	79	3	Ⅳ	Ⅹ	3.382	1
16	82		Ⅹ	Ⅷ	5.003	0
17	61	5	Ⅶ	Ⅰ	3.435	1
18	61		Ⅸ	Ⅲ	3.1	1
19	28	3	Ⅸ	Ⅶ	3.44	1
20	68	5	Ⅰ	Ⅵ	3.143	1
21	87	4	Ⅴ	Ⅹ	3.581	1
22	93	2	Ⅰ	Ⅷ	2.903	1
23	77	2	Ⅳ	Ⅸ	3.841	1
24	91		Ⅳ	Ⅷ	3.699	1
25	91	2	Ⅳ	Ⅷ	3.434	1
26	26		Ⅶ	Ⅱ	3.359	1
27	26		Ⅶ	Ⅱ	4.436	0
28	61	2	Ⅷ	Ⅳ	3.101	1
29	39	3	Ⅹ	Ⅷ	3.285	1
30	39	2	Ⅵ		3.136	1
31	69	2	Ⅱ	Ⅹ	3.101	1
32	82	3	Ⅷ	Ⅹ	3.432	1
33	82	3	Ⅸ	Ⅲ	3.265	1
34	72	2	Ⅳ	Ⅷ	3.123	1
35	72	4	Ⅳ	Ⅹ	2.959	1
36	86	2	Ⅸ	Ⅵ	3.3	1
37	86		Ⅸ	Ⅳ	3.93	1
38	43	5	Ⅲ	Ⅵ	3.441	1
39	43	4	Ⅹ	Ⅱ	3.39	1
40	41	5	Ⅸ	Ⅳ	3.414	1
41	41	3	Ⅳ	Ⅴ	3.431	1
42	57	3	Ⅲ	Ⅵ	3.428	1
43	57		Ⅳ	Ⅸ	3.393	1
44	78	3	Ⅸ	Ⅴ	3.406	1
45	78	2	Ⅴ	Ⅸ	3.408	1
46	74	6	Ⅸ	Ⅰ	3.239	1
47	74	4	Ⅵ	Ⅰ	3.732	1	合致78%
48	56	2	Ⅶ	Ⅰ	3.388	1
49	56	2	Ⅵ	Ⅲ	3.304	1
50	77		Ⅸ	Ⅳ	4.338	0
51	77	2	Ⅸ	Ⅲ	2.839	1
52	84	3	Ⅳ		3.465	1
53	84	4	Ⅹ		3.541	1
54	74	2	Ⅰ		2.585	1
55	74		Ⅰ		3.156	1
56	56	3	Ⅳ		2.948	1
57	56	3	Ⅸ		3.375	1
58	57	2	Ⅳ		3.595	1
59	57	2	Ⅴ		2.704	1
60	76	5	Ⅹ		3.329	1
61	76	4	Ⅳ		3.079	1
62	82	2	Ⅸ		3.393	1
63	82	2	Ⅸ		3.5	1
64	64	4	Ⅸ		3.008	1
65	64	2	Ⅸ		3.303	1
66	23	3	Ⅰ		3.609	1
67	23		Ⅰ		3.426	1
68	43		Ⅷ		4.07	0
69	43	3	Ⅳ		3.582	1
70	23		Ⅶ		3.496	1
71	59	4	Ⅲ		3.32	1
72	59	3	Ⅰ		3.511	1
73	19		Ⅶ		2.892	1
74	25		Ⅲ		3.564	1
75	25	2	Ⅵ		3.124	1
76	52		Ⅳ		4.217	0	0.87013
77	52		Ⅷ		3.718	1	0.753247
78	19	4	Ⅶ		2.952	1
79	19	3	Ⅶ		3.488	1
80	42	3	Ⅰ		2.949	1
81	42	2	Ⅶ		3.117	1
82	62		Ⅸ		3.899	1
83	62	2	Ⅲ		3.125	1
84	32	3	Ⅰ		3.459	1
85	32		Ⅵ		4.39	0
86	34	2	Ⅰ		3.352	1
87	34		Ⅸ		4.381	0
88	29	2	Ⅶ		3.684	1
89	29		Ⅶ		3.627	1
90	20	3	Ⅸ		3.39	1
91	20		Ⅶ		3.442	1
92	30	4	Ⅶ		2.664	1
93	30	4	Ⅹ		3.22	1
94	36		Ⅰ		3.635	1
95	36		Ⅲ		3.977	0
96	34	2	Ⅲ		3.54	1
97	34	2	Ⅴ		3.2	1
98	54		Ⅶ		3.172	1
99	54		Ⅶ		4.063	0
100	37	4	Ⅱ		3.371	1
101	37		Ⅶ		3.644	1
102	66	2	Ⅹ		3.146	1
103	66		Ⅰ		4.024	0
104	60	3	Ⅰ		3.338	1
105	60		Ⅰ		3.924	1
106	57	2	Ⅰ		3.307	1
107	57	4	Ⅸ		3.236	1
108	53		Ⅹ		4.04	0
109	53		Ⅰ		4.252	0
110	50	5	Ⅰ		3.487	1
111	50		Ⅹ		3.646	1
112	46		Ⅲ		4.015	0
113	46		Ⅹ		3.547	1
114	39		Ⅴ		3.746	1
115	39	4	Ⅰ		3.397	1
116	74		Ⅹ		5.679	0
117	74	3	Ⅳ		3.26	1
118	76		Ⅴ		3.773	1
119	76		Ⅴ		3.473	1
120	77		Ⅰ		4.416	0
121	77		Ⅴ		2.843	1
122	46	3	Ⅶ		3.292	1
123	46		Ⅴ		3.497	1
124	58		Ⅴ		3.78	1
125	58	2	Ⅴ		3.65	1
126	21		Ⅴ		3.337	1
127	21	5	Ⅸ		3.514	1
128	29	5	Ⅰ		3.624	1
129	29	4	Ⅰ		3.397	1
130	51	2	Ⅴ		3.624	1
131	51	2	Ⅳ		3.295	1
132	33		Ⅴ		5.4	0
133	33		Ⅰ		3.998	0
134	30		Ⅴ		5.778	0
135	74	4	Ⅰ		3.469	1
136	74	3	Ⅴ		3.284	1
137	81	3	Ⅹ		3.223	1
138	81	3	Ⅹ		3.571	1
139	42	2	Ⅴ		3.504	1
140	42		Ⅴ		2.903	1
141	81	2	Ⅰ		3.253	1
142	81	3	Ⅳ		3.43	1
143	57	2	Ⅴ		3.488	1
144	57	4	Ⅰ		3.283	1
145	69	2	Ⅰ		3.275	1
146	69	3	Ⅹ		3.562	1
147	58		Ⅰ		4.01	0
148	58		Ⅰ		3.995	0
149	54	3	Ⅷ		2.862	1
150	54	3	Ⅷ		2.8	1
151	61		Ⅶ		4.44	0
152	61	2	Ⅶ		3.571	1
153	38	4	Ⅹ		3.193	1
154	82	2	Ⅹ		3.256	1
155	82		Ⅷ		3.71	1
156	89		Ⅷ		3.93	1
157	89	3	Ⅷ		3.579	1
158	86	3	Ⅳ		3.109	1
159	86	2	Ⅸ		3.5	1
160	56	3	Ⅰ		3.68	1
161	56		Ⅹ		3.338	1
162	60	3	Ⅶ		3.297	1
163	60	3	Ⅹ		3.03	1
164	78	2	Ⅳ		3.135	1
165	78		Ⅳ		3.87	1
166	82	5	Ⅶ		3.303	1
167	82	3	Ⅳ		3.478	1
168	86	4	Ⅸ		3.242	1
169	86		Ⅷ		3.699	1
170	64	3	Ⅲ		3.658	1
171	64	2	Ⅶ		3.37	1
172	64		Ⅰ		3.376	1
173	81		Ⅸ		3.344	1
174	81	3	Ⅸ		3.488	1
175	35	3	Ⅰ		3.316	1
176	35	3	Ⅰ		3.675	1
177	88	4	Ⅶ		3.1	1
178	88	3	Ⅶ		3.459	1
179	68		Ⅵ		3.616	1
180	68	3	Ⅲ		3.511	1
181	65	4	Ⅰ		3.697	1
182	88	2	Ⅰ		3.446	1
183	88	4	Ⅸ		3.149	1
184	64	4	Ⅳ		2.693	1
185	64	4	Ⅲ		3.268	1
186	87		Ⅸ		3.395	1
187	67		Ⅶ		3.556	1
188	67		Ⅹ		3.705	1
189	67		Ⅰ		3.61	1
190	36		Ⅰ		3.785	1
191	36	2	Ⅰ		3.69	1
192	35	2	Ⅳ		3.539	1
193	35		Ⅶ		3.68	1
194	81	2	Ⅵ		3.347	1
195	81		Ⅷ		3.68	1
196	90	2	Ⅰ		3.68	1
197	90		Ⅰ		3.832	1
198	82		Ⅴ		5.211	0
199	82		Ⅲ		3.448	1
200	65	3	Ⅰ		3.204	1
201	65	5	Ⅹ		3.22	1			60組
202	40	4	Ⅰ		3.398	1			59組
203	40	4	Ⅹ		2.836	1	計186組		計119組
204	82		Ⅰ		3.614	1
205	82		Ⅳ		5.059	0
206	47	2	Ⅰ		3.567	1
207	47		Ⅰ		3.724	1
208	39		Ⅰ		5.657	0
209	39		Ⅸ		4.038	0
210	46		Ⅰ		3.34	1
211	46		Ⅰ		3.96	0
212	25	4	Ⅳ		2.98	1
213	25	2	Ⅸ		3.491	1
214	22	2	Ⅳ		3.59	1
215	22		Ⅰ		3.886	1
216	45	3	Ⅰ		3.236	1
217	45	3	Ⅸ		3.516	1
218	45	4	Ⅲ		3.26	1
219	45		Ⅶ		3.117	1
220	48	3	Ⅹ		3.025	1
221	48		Ⅶ		4.361	0
222	21	3	Ⅰ		3.04	1
223	21	2	Ⅰ		3.258	1
224	31	3	Ⅰ		3.198	1
225	31	3	Ⅱ		3.64	1
226	26	4	Ⅶ		3.294	1
227	26		Ⅳ		4.096	0
228	26		Ⅳ		3.711	1
229	29	2	Ⅶ		3.766	1
230	29	3	Ⅹ		3.115	1
231	17	7	Ⅹ		3.221	1
232	17		Ⅰ		3.81	1
233	19	8	Ⅶ		3.27	1
234	19	6	Ⅲ		3.216	1
235	24		Ⅹ		3.93	1
236	24	3	Ⅲ		3.019	1
237	26	3	Ⅳ		3.475	1
238	26		Ⅸ		3.487	1
239	34	3	Ⅶ		3.319	1
240	34	2	Ⅶ		3.714	1
241	23	4	Ⅶ		2.977	1
242	23	4	Ⅳ		3.109	1
243	24	6	Ⅱ		2.969	1
244	24	6	Ⅸ		3.433	1
245	59	10	Ⅱ		2.69	1
246	59	3	Ⅵ		3.479	1
247	70	4	Ⅵ		3.215	1
248	70		Ⅵ		3.435	1
249	55	4	Ⅰ		3.253	1
250	55	3	Ⅳ		3.169	1
251	68	2	Ⅸ		3.05	1
252	68	3	Ⅸ		3.326	1
253	83	6	Ⅷ		3.214	1
254	90	6	Ⅸ		2.712	1
255	69		Ⅵ		3.832	1
256	69	2	Ⅷ		3.886	1
257	68		Ⅹ		3.466	1
258	68	6	Ⅵ		3.586	1
259	69		Ⅷ		3.597	1
260	69	3	Ⅷ		3.454	1
261	31	3	Ⅲ		3.747	1
262	31		Ⅷ		3.598	1
263	39		Ⅵ		3.769	1
264	39	4	Ⅷ		2.834	1
265	36		Ⅱ		3.103	1
266	36	2	Ⅲ		3.307	1
267	73		Ⅱ		4.357	0
268	73	3	Ⅱ		3.64	1
269	61		Ⅱ		3.031	1
270	61	2	Ⅱ		3.509	1
271	55	4	Ⅵ		3.585	1
272	55	2	Ⅵ		3.307	1
273	44	4	Ⅱ		3.123	1
274	44	2	Ⅱ		3.192	1
275	35	4	Ⅸ		2.812	1
276	35	2	Ⅱ		2.862	1
277	66	6	Ⅳ		3.549	1
278	66	4	Ⅷ		3.384	1
279	88	2	Ⅱ		3.307	1
280	56	4	Ⅱ		3.486	1
281	56	5	Ⅸ		3.2997	1
282	37	4	Ⅸ		2.589	1
283	37		Ⅸ		3.792	1
284	40	2	Ⅱ		3.273	1
285	40		Ⅴ		3.71	1
286	76	3	Ⅳ		3.527	1
287	76		Ⅴ		3.105	1
288	54	3	Ⅱ		2.643	1
289	54	4	Ⅲ		3	1
290	50	6	Ⅴ		3.108	1
291	50		Ⅴ		4.198	0
292	36		Ⅷ		3.77	1
293	32		Ⅵ		3.351	1
294	32	3	Ⅳ		3.298	1
295	61	4	Ⅹ		2.78	1
296	61	4	Ⅹ		2.937	1
297	42	4	Ⅲ		2.953	1
298	42	3	Ⅸ		3.24	1
299	63	2	Ⅵ		3.266	1
300	63	3	Ⅳ		3.675	1
301	77	4	Ⅱ		3.245	1
302	77	4	Ⅳ		3.17	1
303	44	5	Ⅱ		3.182	1
304	44		Ⅴ		4.28	0
305	65	8	Ⅱ		2.894	1
306	65	6	Ⅱ		2.996	1
307	61	2	Ⅴ		2.922	1
308	61	2	Ⅸ		3.765	1
309	55		Ⅴ		2.65	1
310	55		Ⅴ		3.081	1
311	81		Ⅹ		3.793	1
312	81		Ⅱ		3.772	1
313	41	3	Ⅲ		3.153	1
314	61		Ⅲ		3.609	1
315	61	4	Ⅲ		3.051	1
316	49	5	Ⅲ		3.151	1
317	65	5	Ⅲ		3.093	1
318	65	3	Ⅶ		3.77	1
319	67	4	Ⅰ		3.243	1
320	67		Ⅲ		3.877	1
321	32		Ⅹ		3.536	1
322	32		Ⅹ		4.582	0
323	88	2	Ⅵ		3.459	1
324	88		Ⅷ		3.113	1
325	54	3	Ⅲ		2.93	1
326	54		Ⅰ		3.692	1
327	71		Ⅰ		3.096	1
328	71	4	Ⅸ		3.146	1
329	34	3	Ⅸ		2.955	1
330	34		Ⅸ		3.169	1
331	79	2	Ⅸ		3.402	1
332	79	4	Ⅱ		3.259	1
333	53	2	Ⅹ		3.789	1
334	53		Ⅲ		2.862	1
335	70	2	Ⅵ		3.155	1
336	70		Ⅱ		3.682	1
337	71	2	Ⅷ		3.553	1
338	71	2	Ⅷ		3.523	1
339	51		Ⅱ		4.42	0
340	25	2	Ⅱ		3.26	1
341	24		Ⅱ		3.429	1
342	31	5	Ⅸ		2.772	1
343	31	3	Ⅱ		3.01	1
344	64		Ⅹ		3.349	1
345	64		Ⅷ		3.629	1
346	71	5	Ⅸ		3.247	1
347	71	2	Ⅸ		3.386	1
348	24		Ⅵ		3.343	1
349	37		Ⅵ		3.195	1
350	37		Ⅵ		3.2	1
351	69		Ⅵ		2.413	1
352	69		Ⅳ		3.97	0
353	58		Ⅵ		3.05	1
354	58		Ⅱ		3.035	1
355	64		Ⅹ		3.93	1
356	64		Ⅵ		3.887	1
357	54		Ⅱ		3.077	1
358	54		Ⅱ		3.174	1
359	25	2	Ⅱ		2.395	1
360	25		Ⅱ		3.421	1
361	40	3	Ⅵ		3.525	1
362	40	3	Ⅵ		3.375	1
363	58	3	Ⅲ		3.656	1
364	58	2	Ⅵ		2.907	1
365	37	3	Ⅴ		3.331	1
366	37	3	Ⅱ		3.438	1
367	44		Ⅵ		3.328	1
368	44		Ⅱ		3.832	1
369	72	5	Ⅱ		3.165	1
370	72	2	Ⅳ		3.208	1
371	37	3	Ⅹ		2.594	1
372	87	3	Ⅳ		3.269	1
373	32		Ⅴ		3.161	1
374	32		Ⅸ		3.174	1
375	72	4	Ⅲ		3.273	1
376	77	4	Ⅷ		3.217	1
377	71	2	Ⅱ		3.129	1
378	76	3	Ⅷ		3.005	1
379	76	3	Ⅵ		3.505	1
380	42	2	Ⅸ		3.411	1
381	42	2	Ⅲ		3.48	1
382	36	8	Ⅸ		3.366	1
383	36	4	Ⅸ		3.242	1
384	89	2	Ⅷ		2.77	1
385	89	3	Ⅵ		3.505	1
386	49		Ⅳ		3.532	1
387	47		Ⅴ		3.63	1
388	47	4	Ⅱ		3.015	1
389	35	4	Ⅸ		2.606	1
390	35	6	Ⅸ		3	1
391	36	4	Ⅱ		2.976	1
392	36	4	Ⅱ		2.676	1
393	23	2	Ⅱ		3.174	1
394	23	4	Ⅹ		3.395	1
395	82	2	Ⅴ		3.613	1
396	82		Ⅴ		2.948	1
397	35		Ⅷ		3.11	1
398	35		Ⅹ		3.82	1
399	71		Ⅴ		3.723	1
400	71		Ⅰ		3.187	1
401	28	2	Ⅹ		3.359	1
402	28		Ⅵ		3.808	1
403	23		Ⅱ		2.686	1
404	29		Ⅵ		3.448	1
405	29		Ⅱ		2.902	1
406	24	3	Ⅱ		3.012	1
407	19	6	Ⅶ		3.381	1
408	19	7	Ⅲ		3.1467	1
409	19	2	Ⅲ		3.267	1
410	19	2	Ⅴ		2.553	1
411	22	6	Ⅱ		2.854	1
412	22	3	Ⅱ		3.099	1
413	20		Ⅴ		3.176	1
414	20		Ⅸ		3.93	1
		263	0			36	>3.94
		0.635266	av		3.42458
			min		2.395
			max		5.778
			SD		0.45666
