# Supplementary material for: Validation of morphological ear classification devised by principal component analysis using three-dimensional images for human identification
Source: PLoS One. 2024 Oct 21;19(10):e0306843. doi: 10.1371/journal.pone.0306843 (PMC11493302; doi:10.1371/journal.pone.0306843)
Supplement: S1 Data — (ZIP) [file pone.0306843.s001.zip › raw_data_f - r/fig18_image_determination_lobule.xlsx]

## Sheet: Sheet1
					threshold＞2.52
									number			percentage
	age	multiple	CCI	minimum DBV				CCI	determination	over threshold	underthreshold	determination	over threshold	underthreshold
1	49		Ⅰ	1.606	1			Ⅰ	61	3	58	0.147343	0.00724638	0.140097
2	38		Ⅰ	1.598	1			Ⅱ	65	4	61	0.157005	0.00966184	0.147343
3	40		Ⅰ	1.911	1			Ⅲ	50	1	49	0.120773	0.00241546	0.118357
4	49	2	Ⅲ	2.43	1			Ⅳ	47	2	45	0.113527	0.00483092	0.108696
5	48	3	Ⅲ	2.108	1			Ⅴ	25	1	24	0.0603865	0.00241546	0.057971
6	48		Ⅰ	1.973	1			Ⅵ	30	3	27	0.0724638	0.00724638	0.0652174
7	37	3	Ⅴ	1.89	1			Ⅶ	28		28	0.0676329	0	0.0676329
8	37	2	Ⅴ	2.187	1			Ⅷ	26	1	25	0.0628019	0.00241546	0.0603865
9	47		Ⅳ	2.164	1			Ⅸ	15		15	0.0362319	0	0.0362319
10	47		Ⅳ	1.81	1			Ⅹ	11		11	0.02657	0	0.02657
11	32	4	Ⅳ	1.784	1			Ⅺ	26		26	0.0628019	0	0.0628019
12	45	3	Ⅻ	1.902	1			Ⅻ	30	1	29	0.0724638	0.00241546	0.0700483
13	45	4	Ⅲ	1.88	1				414	16	398	1	0.0386473	0.961353
14	79		Ⅹ	2.123	1
15	79		Ⅰ	1.904	1
16	82		Ⅱ	2.004	1
17	61		Ⅶ	1.904	1
18	61	2	Ⅰ	1.674	1
19	28	2	Ⅲ	1.689	1
20	68	3	Ⅱ	1.432	1
21	87	3	Ⅳ	2.247	1
22	93	5	Ⅸ	2.359	1
23	77	4	Ⅱ	1.689	1
24	91	2	Ⅱ	1.928	1
25	91	2	Ⅻ	1.783	1
26	26	2	Ⅱ	2.279	1
27	26	2	Ⅷ	2.139	1
28	61		Ⅳ	1.922	1
29	39		Ⅳ	2.568	0
30	39	5	Ⅰ	1.825	1
31	69		Ⅰ	1.944	1
32	82	3	Ⅺ	2.403	1
33	82	4	Ⅻ	2.476	1
34	72	2	Ⅰ	1.771	1
35	72	4	Ⅻ	2.177	1
36	86	2	Ⅴ	1.516	1
37	86	2	Ⅶ	2.174	1
38	43	3	Ⅱ	1.711	1
39	43	6	Ⅳ	2.341	1
40	41	3	Ⅰ	1.592	1
41	41	2	Ⅰ	1.096	1
42	57	4	Ⅻ	2.446	1
43	57	3	Ⅶ	2.31	1
44	78	2	Ⅳ	2.283	1
45	78		Ⅻ	2.805	0
46	74	5	Ⅳ	1.838	1
47	74		Ⅳ	2.428	1
48	56	5	Ⅱ	2.302	1
49	56	4	Ⅴ	1.338	1
50	77	3	Ⅶ	1.969	1
51	77		Ⅶ	2.112	1
52	84	6	Ⅻ	2.135	1
53	84	2	Ⅳ	1.807	1
54	74	7	Ⅱ	1.979	1
55	74	3	Ⅱ	2.485	1
56	56	2	Ⅸ	2.014	1
57	56		Ⅲ	2.432	1
58	57	8	Ⅱ	1.864	1
59	57	4	Ⅻ	2.422	1
60	76	4	Ⅺ	1.826	1
61	76	4	Ⅺ	2.236	1
62	82	4	Ⅻ	2.446	1
63	82		Ⅳ	2.366	1
64	64	3	Ⅹ	1.951	1
65	64		Ⅵ	1.904	1
66	23		Ⅻ	2.031	1
67	23	4	Ⅰ	1.75	1
68	43	2	Ⅹ	2.288	1
69	43		Ⅴ	2.415	1
70	23	2	Ⅰ	1.642	1
71	59	2	Ⅶ	1.93	1
72	59	3	Ⅺ	1.855	1
73	19	5	Ⅰ	1.901	1
74	25	4	Ⅺ	2.095	1
75	25	5	Ⅻ	2.259	1
76	52	2	Ⅳ	2.432	1
77	52	5	Ⅱ	2.171	1
78	19	6	Ⅷ	1.628	1
79	19	6	Ⅳ	1.901	1
80	42	8	Ⅺ	1.898	1
81	42	2	Ⅲ	2.179	1
82	62		Ⅹ	2.233	1
83	62		Ⅰ	1.658	1
84	32	4	Ⅴ	2.162	1
85	32	4	Ⅱ	1.932	1
86	34		Ⅲ	2.171	1
87	34		Ⅲ	2.961	0
88	29	3	Ⅲ	1.892	1
89	29	3	Ⅲ	2.189	1
90	20	2	Ⅲ	1.443	1
91	20		Ⅰ	2.561	0
92	30	2	Ⅷ	1.391	1
93	30	2	Ⅷ	1.975	1
94	36		Ⅵ	2.49	1
95	36		Ⅱ	2.244	1
96	34	3	Ⅰ	1.6332	1
97	34		Ⅲ	2.416	1
98	54	4	Ⅲ	2.027	1
99	54	2	Ⅲ	1.77	1
100	37		Ⅱ	1.564	1
101	37	5	Ⅱ	2.344	1
102	66	3	Ⅱ	1.643	1
103	66		Ⅳ	2.278	1
104	60		Ⅲ	1.711	1
105	60		Ⅹ	2.473	1
106	57		Ⅸ	2.176	1
107	57		Ⅲ	1.907	1
108	53		Ⅱ	3.046	0
109	53		Ⅱ	2.687	0
110	50	4	Ⅰ	1.61	1
111	50	5	Ⅱ	2.357	1
112	46		Ⅷ	1.58	1
113	46		Ⅺ	2.1	1
114	39	2	Ⅴ	2.165	1
115	39		Ⅴ	2.54	0
116	74		Ⅳ	1.993	1
117	74		Ⅳ	3.01	0
118	76	2	Ⅳ	2.135	1
119	76	3	Ⅷ	2.227	1
120	77	2	Ⅰ	1.81	1
121	77	2	Ⅰ	1.809	1
122	46	5	Ⅹ	2.313	1
123	46	3	Ⅴ	1.635	1
124	58		Ⅰ	2.095	1
125	58	2	Ⅻ	1.822	1
126	21	2	Ⅸ	2.047	1
127	21	2	Ⅴ	1.591	1
128	29	4	Ⅻ	2.165	1
129	29	3	Ⅷ	2.034	1
130	51	3	Ⅲ	2.295	1
131	51	2	Ⅱ	2.119	1
132	33		Ⅱ	3.228	0
133	33	3	Ⅷ	1.652	1
134	30		Ⅲ	2.229	1
135	74	3	Ⅰ	2.058	1
136	74	2	Ⅷ	1.654	1
137	81	3	Ⅱ	1.712	1
138	81	3	Ⅱ	1.962	1
139	42		Ⅱ	2.92	0
140	42	2	Ⅷ	1.789	1
141	81	3	Ⅱ	2.06	1
142	81	2	Ⅰ	1.734	1
143	57	6	Ⅲ	2.005	1
144	57	4	Ⅲ	2.164	1
145	69		Ⅶ	2.211	1
146	69	4	Ⅻ	2.09	1
147	58	6	Ⅴ	1.915	1
148	58	4	Ⅰ	1.818	1
149	54	6	Ⅻ	2.234	1
150	54	6	Ⅺ	1.868	1
151	61	2	Ⅴ	1.774	1
152	61	2	Ⅲ	1.865	1
153	38	3	Ⅳ	1.777	1
154	82	4	Ⅸ	2.433	1
155	82	2	Ⅳ	1.915	1
156	89	2	Ⅰ	2.331	1
157	89	2	Ⅰ	2.009	1
158	86	5	Ⅺ	2.105	1
159	86	2	Ⅳ	2.456	1
160	56	3	Ⅵ	2.38	1
161	56	4	Ⅳ	2.385	1
162	60	2	Ⅺ	1.882	1
163	60	3	Ⅷ	1.884	1
164	78		Ⅳ	2.471	1
165	78	4	Ⅺ	1.659	1
166	82	5	Ⅸ	2.134	1
167	82	3	Ⅱ	2.076	1
168	86	2	Ⅰ	1.766	1
169	86	2	Ⅵ	1.55	1
170	64		Ⅲ	2.326	1
171	64	2	Ⅰ	1.87	1
172	64	3	Ⅰ	2.217	1
173	81	2	Ⅵ	1.743	1
174	81		Ⅵ	1.957	1
175	35	2	Ⅲ	1.628	1
176	35	3	Ⅷ	1.845	1
177	88	4	Ⅸ	2.343	1
178	88	2	Ⅲ	2.378	1
179	68	2	Ⅱ	2.064	1
180	68	2	Ⅺ	2.126	1
181	65	2	Ⅵ	2.271	1
182	88	3	Ⅵ	2.3	1
183	88	3	Ⅵ	1.935	1
184	64		Ⅱ	1.792	1
185	64	4	Ⅲ	1.963	1
186	87	2	Ⅵ	2.434	1
187	67		Ⅵ	1.985	1
188	67	9	Ⅰ	2.438	1
189	67		Ⅴ	1.954	1
190	36		Ⅵ	2.059	1
191	36	2	Ⅻ	2.386	1
192	35	2	Ⅲ	2.497	1
193	35	5	Ⅴ	2.22	1
194	81	4	Ⅳ	2.116	1
195	81	2	Ⅵ	2.447	1
196	90		Ⅵ	2.404	1
197	90	2	Ⅵ	2.188	1
198	82		Ⅳ	2.089	1
199	82	2	Ⅰ	2.06	1
200	65	2	Ⅱ	2.151	1
201	65	3	Ⅸ	2.244	1
202	40	3	Ⅱ	2.3	1
203	40	2	Ⅰ	2.262	1
204	82		Ⅱ	1.849	1
205	82		Ⅵ	2.5923	0
206	47	2	Ⅰ	2.002	1
207	47		Ⅷ	2.616	0
208	39	3	Ⅹ	2.399	1
209	39	4	Ⅻ	2.114	1
210	46	4	Ⅱ	1.986	1
211	46	3	Ⅻ	1.753	1
212	25		Ⅷ	1.731	1
213	25	3	Ⅰ	1.851	1
214	22	3	Ⅴ	2.12	1
215	22		Ⅱ	2.06	1
216	45	6	Ⅲ	1.865	1
217	45	4	Ⅲ	2.08	1
218	45	4	Ⅲ	2.078	1
219	45	2	Ⅵ	2.292	1
220	48	4	Ⅵ	2.211	1
221	48	3	Ⅷ	1.848	1
222	21	2	Ⅰ	1.68	1
223	21	2	Ⅰ	1.68	1
224	31	3	Ⅸ	2.067	1
225	31	5	Ⅵ	3.005	0
226	26	5	Ⅷ	1.861	1
227	26	4	Ⅷ	1.67	1
228	26	3	Ⅻ	2.287	1
229	29	2	Ⅷ	2.3	1
230	29	3	Ⅳ	2.138	1
231	17	4	Ⅴ	1.204	1
232	17	5	Ⅳ	2.278	1
233	19	4	Ⅰ	1.966	1
234	19	5	Ⅸ	1.889	1
235	24	3	Ⅺ	2.341	1
236	24	3	Ⅳ	1.804	1
237	26	6	Ⅰ	2.145	1
238	26		Ⅰ	1.82	1
239	34	2	Ⅲ	1.888	1
240	34	3	Ⅻ	2.457	1
241	23	6	Ⅰ	2.192	1
242	23		Ⅱ	2.219	1
243	24		Ⅻ	1.738	1
244	24	6	Ⅻ	1.686	1
245	59	10	Ⅺ	1.948	1
246	59		Ⅱ	1.981	1
247	70	4	Ⅱ	2.107	1
248	70		Ⅶ	2.107	1
249	55	4	Ⅱ	1.486	1
250	55	2	Ⅳ	2.414	1
251	68		Ⅲ	1.088	1
252	68	2	Ⅶ	2.315	1
253	83	2	Ⅳ	2.414	1
254	90	4	Ⅲ	2.114	1
255	69	3	Ⅸ	2.379	1
256	69		Ⅱ	1.975	1
257	68	2	Ⅵ	2.083	1
258	68		Ⅱ	1.262	1
259	69	4	Ⅺ	2.109	1
260	69	4	Ⅻ	2.118	1
261	31	3	Ⅺ	2.29	1
262	31		Ⅰ	2.7	0
263	39	2	Ⅶ	2.393	1
264	39	6	Ⅲ	1.816	1
265	36	7	Ⅱ	2.302	1
266	36	4	Ⅷ	1.516	1
267	73	3	Ⅶ	2.249	1
268	73	3	Ⅲ	1.805	1
269	61	8	Ⅰ	1.9009	1
270	61	2	Ⅶ	1.863	1
271	55	5	Ⅺ	1.864	1
272	55	3	Ⅵ	2.204	1
273	44	2	Ⅷ	1.738	1
274	44	2	Ⅶ	1.97	1
275	35	3	Ⅶ	2.094	1
276	35		Ⅸ	1.722	1
277	66		Ⅶ	1.991	1
278	66	3	Ⅻ	1.923	1
279	88	2	Ⅶ	1.84	1
280	56	4	Ⅳ	2.397	1
281	56		Ⅶ	1.16	1
282	37	3	Ⅲ	1.922	1
283	37	2	Ⅳ	1.998	1
284	40	4	Ⅶ	2.206	1
285	40	2	Ⅺ	2.117	1
286	76	2	Ⅱ	2.37	1
287	76	2	Ⅵ	1.988	1
288	54	2	Ⅵ	1.931	1
289	54	5	Ⅰ	2.003	1
290	50	5	Ⅳ	2.409	1
291	50	2	Ⅱ	2.347	1
292	36	3	Ⅺ	1.975	1
293	32	4	Ⅱ	2.49	1
294	32	7	Ⅱ	2.442	1
295	61	4	Ⅸ	2.021	1
296	61	4	Ⅺ	2.236	1
297	42	5	Ⅴ	2.328	1
298	42	2	Ⅲ	1.316	1
299	63	2	Ⅳ	1.991	1
300	63	2	Ⅳ	2.5	1
301	77		Ⅱ	1.846	1
302	77	5	Ⅺ	2.016	1
303	44		Ⅴ	2.163	1
304	44		Ⅷ	2.46	1
305	65	3	Ⅱ	1.34	1
306	65	7	Ⅱ	2.193	1
307	61	2	Ⅱ	1.986	1
308	61	2	Ⅲ	1.724	1
309	55	5	Ⅴ	1.667	1
310	55	3	Ⅻ	1.521	1
311	81		Ⅹ	1.841	1
312	81	4	Ⅱ	2.203	1
313	41	4	Ⅱ	1.815	1
314	61		Ⅷ	1.524	1
315	61	4	Ⅷ	2.153	1
316	49		Ⅳ	2.283	1
317	65	5	Ⅴ	1.861	1
318	65	2	Ⅺ	1.786	1
319	67	2	Ⅶ	1.788	1
320	67		Ⅱ	1.913	1
321	32		Ⅴ	2.427	1
322	32		Ⅳ	2.237	1
323	88		Ⅳ	2.265	1
324	88		Ⅱ	1.451	1
325	54		Ⅲ	1.894	1
326	54	4	Ⅱ	1.992	1
327	71	2	Ⅵ	1.868	1
328	71	2	Ⅵ	1.899	1
329	34	2	Ⅲ	1.465	1
330	34		Ⅶ	2.006	1
331	79	5	Ⅳ	1.826	1
332	79	2	Ⅵ	1.814	1
333	53	2	Ⅵ	2.26	1
334	53	4	Ⅻ	2.136	1
335	70	4	Ⅲ	2.445	1
336	70	4	Ⅰ	1.792	1
337	71		Ⅶ	2.043	1
338	71	5	Ⅳ	1.833	1
339	51		Ⅰ	2.56	0
340	25	6	Ⅸ	2.121	1
341	24		Ⅷ	2.086	1
342	31		Ⅰ	1.749	1
343	31		Ⅰ	2.36	1
344	64	4	Ⅺ	2.292	1
345	64	3	Ⅳ	2.165	1
346	71		Ⅰ	1.717	1
347	71	2	Ⅰ	1.717	1
348	24	2	Ⅰ	1.856	1
349	37		Ⅰ	1.465	1
350	37		Ⅰ	1.738	1
351	69		Ⅳ	1.502	1
352	69	7	Ⅱ	1.767	1
353	58	6	Ⅲ	1.806	1
354	58	8	Ⅲ	2.033	1
355	64	2	Ⅶ	2.437	1
356	64		Ⅶ	2.437	1
357	54	5	Ⅲ	1.75	1
358	54		Ⅻ	2.171	1
359	25	8	Ⅲ	2.224	1
360	25	5	Ⅱ	2.333	1
361	40	4	Ⅳ	2.376	1
362	40	5	Ⅱ	1.57	1
363	58		Ⅱ	1.269	1
364	58	4	Ⅱ	2.383	1
365	37	5	Ⅱ	1.825	1
366	37	4	Ⅲ	1.892	1
367	44		Ⅵ	2.64	0
368	44	4	Ⅹ	2.201	1
369	72		Ⅲ	1.701	1
370	72		Ⅻ	2.255	1
371	37	3	Ⅱ	2.168	1
372	87	2	Ⅶ	1.944	1
373	32		Ⅴ	2.261	1
374	32	2	Ⅰ	1.424	1
375	72	2	Ⅰ	1.31	1
376	77	3	Ⅵ	1.568	1
377	71	4	Ⅺ	2.227	1
378	76	2	Ⅳ	2.263	1
379	76	2	Ⅱ	1.979	1
380	42	3	Ⅻ	2.004	1
381	42	2	Ⅳ	2.071	1
382	36	3	Ⅱ	1.207	1
383	36		Ⅴ	1.986	1
384	89	3	Ⅶ	2.119	1
385	89	3	Ⅺ	2.316	1
386	49		Ⅱ	1.17	1
387	47	2	Ⅷ	2.152	1
388	47	2	Ⅹ	1.819	1
389	35	6	Ⅰ	1.169	1
390	35	4	Ⅰ	1.955	1
391	36	9	Ⅰ	1.551	1
392	36	2	Ⅷ	1.572	1
393	23	2	Ⅶ	1.765	1
394	23	2	Ⅶ	2.171	1
395	82	4	Ⅸ	2.037	1
396	82	4	Ⅵ	1.727	1
397	35	2	Ⅱ	2.044	1
398	35	2	Ⅱ	1.673	1
399	71	2	Ⅴ	1.944	1
400	71	5	Ⅲ	1.895	1
401	28	3	Ⅳ	2.396	1
402	28	3	Ⅴ	1.97	1
403	23	2	Ⅰ	1.701	1
404	29	3	Ⅰ	2.212	1
405	29	2	Ⅰ	1.85	1
406	24	4	Ⅲ	2.309	1
407	19	4	Ⅶ	2.034	1
408	19	3	Ⅲ	2.045	1
409	19	4	Ⅹ	2.436	1
410	19	4	Ⅰ	1.991	1
411	22	3	Ⅻ	2.441	1
412	22	5	Ⅲ	1.813	1
413	20	4	Ⅺ	2.288	1
414	20	4	Ⅳ	2.301	1
		310	0		16	>2.52
		0.748792	av	2.03131
			min	1.088
			max	3.228
			SD	0.32951
