# Supplementary material for: Validation of morphological ear classification devised by principal component analysis using three-dimensional images for human identification
Source: PLoS One. 2024 Oct 21;19(10):e0306843. doi: 10.1371/journal.pone.0306843 (PMC11493302; doi:10.1371/journal.pone.0306843)
Supplement: S1 Data — (ZIP) [file pone.0306843.s001.zip › raw_data_f - r/fig3_Image_creation.txt]

PCA_PcaResult.txt	
PCA_AveThr.txt	
pcaSD1+0.0.geo	

1 1 0     PCA0.geo
1 1 1     PCA+1.geo	
1 1 2     PCA+2.geo
1 1 3     PCA+3.geo	
1 1  -1   PCA-1.geo
1 1  -2   PCA-2.geo
1 1  -3   PCA-3.geo
