# Supplementary material for: Validation of morphological ear classification devised by principal component analysis using three-dimensional images for human identification
Source: PLoS One. 2024 Oct 21;19(10):e0306843. doi: 10.1371/journal.pone.0306843 (PMC11493302; doi:10.1371/journal.pone.0306843)
Supplement: S1 Data — (ZIP) [file pone.0306843.s001.zip › raw_data_f - r/fig3_PCA_AveThr.txt]

14289
1	1	15.025464
2	2	-21.318874
3	3	4.918067
4	4	14.591322
5	5	-20.729019
6	6	7.701136
7	7	15.341157
8	8	-21.081186
9	9	5.897968
10	10	15.638189
11	11	-20.329451
12	12	6.797829
13	13	15.283064
14	14	-20.357685
15	15	7.235659
16	16	16.337496
17	17	-19.560034
18	18	5.567601
19	19	15.841999
20	20	-20.373056
21	21	5.791706
22	22	13.963217
23	23	-19.853619
24	24	8.332629
25	25	14.744366
26	26	-19.331656
27	27	8.069478
28	28	15.965716
29	29	-19.774323
30	30	6.737747
31	31	15.553480
32	32	-19.002817
33	33	7.682655
34	34	15.452480
35	35	-18.948040
36	36	7.786530
37	37	15.504573
38	38	-19.836458
39	39	3.481200
40	40	16.520487
41	41	-19.119438
42	42	4.348371
43	43	17.094877
44	44	-18.043747
45	45	6.313079
46	46	16.213919
47	47	-18.493032
48	48	7.356775
49	49	15.703588
50	50	-19.449211
51	51	3.368064
52	52	16.889288
53	53	-18.742987
54	54	5.367979
55	55	16.812136
56	56	-18.120975
57	57	6.825855
58	58	17.672253
59	59	-17.264997
60	60	4.939597
61	61	13.322160
62	62	-18.898020
63	63	8.566848
64	64	14.081142
65	65	-18.439671
66	66	8.386822
67	67	15.540818
68	68	-18.791035
69	69	7.783163
70	70	14.814373
71	71	-17.994608
72	72	8.245368
73	73	14.197217
74	74	-19.226721
75	75	2.171371
76	76	14.643219
77	77	-19.455273
78	78	2.515262
79	79	16.201797
80	80	-18.132833
81	81	7.551005
82	82	15.556923
83	83	-17.441071
84	84	8.085103
85	85	14.899524
86	86	-18.893438
87	87	2.369863
88	88	15.968261
89	89	-18.901220
90	90	3.271332
91	91	15.319292
92	92	-18.587057
93	93	2.492236
94	94	16.260612
95	95	-16.953003
96	96	7.871767
97	97	16.385963
98	98	-18.100473
99	99	3.070841
100	100	16.071846
101	101	-18.002354
102	102	2.693722
103	103	16.941566
104	104	-18.153374
105	105	4.058926
106	106	17.385561
107	107	-17.453018
108	108	6.239779
109	109	17.168327
110	110	-16.873381
111	111	7.180388
112	112	16.913086
113	113	-16.493681
114	114	7.551228
115	115	16.465971
116	116	-17.649525
117	117	2.886514
118	118	17.321758
119	119	-17.311766
120	120	3.825404
121	121	17.613947
122	122	-16.078638
123	123	7.000952
124	124	17.447102
125	125	-16.810135
126	126	3.674121
127	127	18.068636
128	128	-16.369745
129	129	4.625691
130	130	18.250481
131	131	-16.079180
132	132	5.716185
133	133	18.212015
134	134	-15.796374
135	135	6.235280
136	136	17.800976
137	137	-15.903407
138	138	6.897513
139	139	12.694993
140	140	-18.079496
141	141	8.475963
142	142	14.122703
143	143	-17.082012
144	144	8.353770
145	145	15.559683
146	146	-16.077812
147	147	8.269984
148	148	14.315927
149	149	-18.003162
150	150	1.877679
151	151	15.252561
152	152	-17.642126
153	153	2.111803
154	154	15.160410
155	155	-17.412640
156	156	1.999587
157	157	16.307116
158	158	-15.506431
159	159	8.104776
160	160	16.552101
161	161	-17.052462
162	162	2.792851
163	163	15.495588
164	164	-16.571009
165	165	1.941409
166	166	17.034405
167	167	-15.019284
168	168	7.853106
169	169	16.652611
170	170	-16.291857
171	171	2.620403
172	172	17.571161
173	173	-16.248955
174	174	3.601672
175	175	16.895197
176	176	-16.021286
177	177	2.734561
178	178	18.171303
179	179	-15.442838
180	180	6.664462
181	181	17.683609
182	182	-14.463718
183	183	7.612512
184	184	17.846386
185	185	-15.374372
186	186	3.401707
187	187	18.558142
188	188	-15.184427
189	189	5.336760
190	190	18.565695
191	191	-14.709214
192	192	6.442380
193	193	18.625956
194	194	-14.518834
195	195	4.068940
196	196	18.981472
197	197	-14.224545
198	198	5.072760
199	199	18.962570
200	200	-13.960666
201	201	6.116507
202	202	10.272963
203	203	-18.202908
204	204	0.648992
205	205	12.538194
206	206	-16.914362
207	207	8.209299
208	208	13.434037
209	209	-16.232807
210	210	8.262479
211	211	13.782366
212	212	-17.162046
213	213	1.310851
214	214	15.324453
215	215	-15.688516
216	216	8.353421
217	217	14.768269
218	218	-15.072980
219	219	8.424721
220	220	14.945357
221	221	-16.257431
222	222	1.625581
223	223	15.580326
224	224	-14.597452
225	225	8.381815
226	226	16.782047
227	227	-13.527444
228	228	8.209182
229	229	17.759281
230	230	-14.483158
231	231	2.995616
232	232	18.251686
233	233	-13.874878
234	234	7.333491
235	235	17.545292
236	236	-13.007284
237	237	8.026568
238	238	18.760979
239	239	-13.203202
240	240	7.016601
241	241	18.232800
242	242	-12.535492
243	243	7.750926
244	244	17.878517
245	245	-13.848109
246	246	2.885876
247	247	18.875940
248	248	-12.658748
249	249	3.528673
250	250	19.516489
251	251	-12.358573
252	252	5.557424
253	253	19.167282
254	254	-12.507077
255	255	6.724308
256	256	18.886616
257	257	-12.135983
258	258	7.229591
259	259	19.402260
260	260	-12.457446
261	261	4.520253
262	262	19.471197
263	263	-11.712999
264	264	6.431841
265	265	19.600056
266	266	-12.059915
267	267	5.416995
268	268	11.065513
269	269	-16.612146
270	270	7.654731
271	271	12.598286
272	272	-15.579502
273	273	7.859672
274	274	12.281590
275	275	-16.918056
276	276	0.515101
277	277	13.938733
278	278	-14.427174
279	279	8.198487
280	280	14.099997
281	281	-14.280093
282	282	8.240452
283	283	14.748828
284	284	-13.732988
285	285	8.334119
286	286	14.162380
287	287	-15.891202
288	288	1.044236
289	289	15.403779
290	290	-13.117117
291	291	8.378726
292	292	16.061968
293	293	-12.506262
294	294	8.447068
295	295	15.529681
296	296	-14.397497
297	297	1.528329
298	298	17.239811
299	299	-12.453153
300	300	8.259403
301	301	16.664021
302	302	-11.898418
303	303	8.486042
304	304	18.054680
305	305	-12.117581
306	306	7.972592
307	307	17.341965
308	308	-11.406593
309	309	8.384241
310	310	17.726656
311	311	-13.181875
312	312	2.550395
313	313	18.668224
314	314	-11.608826
315	315	7.639212
316	316	18.019081
317	317	-10.892282
318	318	8.211390
319	319	18.151251
320	320	-12.228089
321	321	2.601980
322	322	19.162453
323	323	-11.009549
324	324	7.320457
325	325	18.725554
326	326	-10.508980
327	327	7.829039
328	328	19.008238
329	329	-11.723402
330	330	3.312901
331	331	19.596132
332	332	-11.068208
333	333	4.051859
334	334	18.999735
335	335	-11.436328
336	336	3.199135
337	337	19.760242
338	338	-11.339021
339	339	5.144857
340	340	19.800556
341	341	-10.910967
342	342	6.034344
343	343	19.607433
344	344	-10.408628
345	345	6.923489
346	346	19.400158
347	347	-10.160996
348	348	7.249946
349	349	19.925920
350	350	-10.595160
351	351	4.904457
352	352	20.035715
353	353	-10.060012
354	354	5.753996
355	355	19.825720
356	356	-9.536203
357	357	6.687654
358	358	8.693576
359	359	-18.035072
360	360	-0.009905
361	361	12.175412
362	362	-15.424950
363	363	7.528104
364	364	10.726300
365	365	-15.507768
366	366	6.734330
367	367	11.292271
368	368	-14.823311
369	369	6.651371
370	370	9.871455
371	371	-16.572159
372	372	-0.817294
373	373	11.168748
374	374	-16.509033
375	375	-0.192409
376	376	12.996469
377	377	-13.842237
378	378	7.502819
379	379	13.786194
380	380	-13.108923
381	381	7.825400
382	382	13.044448
383	383	-15.528942
384	384	0.311180
385	385	14.502100
386	386	-12.335205
387	387	8.097461
388	388	13.474719
389	389	-14.598484
390	390	0.240573
391	391	15.139762
392	392	-11.688976
393	393	8.268209
394	394	15.404098
395	395	-11.480509
396	396	8.357847
397	397	15.815527
398	398	-10.987316
399	399	8.451293
400	400	13.855046
401	401	-13.077407
402	402	-0.038253
403	403	15.833645
404	404	-13.445351
405	405	1.433324
406	406	16.499365
407	407	-10.417848
408	408	8.520712
409	409	17.154396
410	410	-9.890441
411	411	8.586418
412	412	17.572058
413	413	-10.198322
414	414	8.452651
415	415	17.076387
416	416	-11.861035
417	417	1.800362
418	418	18.407658
419	419	-9.956402
420	420	8.160933
421	421	17.741457
422	422	-9.371099
423	423	8.491587
424	424	18.158422
425	425	-11.235081
426	426	2.341513
427	427	18.092850
428	428	-10.983220
429	429	2.254409
430	430	19.038755
431	431	-9.490129
432	432	7.807628
433	433	18.439726
434	434	-8.921856
435	435	8.273850
436	436	18.971542
437	437	-10.238853
438	438	2.864264
439	439	18.986362
440	440	-10.506173
441	441	2.905187
442	442	19.610960
443	443	-10.517060
444	444	3.820447
445	445	19.958071
446	446	-10.334865
447	447	4.773188
448	448	19.527077
449	449	-8.919436
450	450	7.473226
451	451	19.145737
452	452	-8.545985
453	453	7.875645
454	454	19.969828
455	455	-9.443608
456	456	4.328585
457	457	20.200848
458	458	-9.094501
459	459	5.296647
460	460	20.190035
461	461	-8.723673
462	462	6.276941
463	463	19.929913
464	464	-8.329784
465	465	7.099915
466	466	19.834833
467	467	-8.224165
468	468	7.237028
469	469	20.152481
470	470	-7.498671
471	471	6.831621
472	472	8.104865
473	473	-16.333895
474	474	7.215785
475	475	6.113127
476	476	-18.625090
477	477	-0.957917
478	478	6.590994
479	479	-18.689848
480	480	-0.143989
481	481	8.837408
482	482	-16.003096
483	483	6.862535
484	484	7.413058
485	485	-18.295401
486	486	-0.323926
487	487	7.113968
488	488	-18.156338
489	489	-0.964547
490	490	9.501627
491	491	-15.615932
492	492	6.463124
493	493	10.141513
494	494	-15.103501
495	495	6.256548
496	496	8.591773
497	497	-17.151390
498	498	-1.126018
499	499	10.803951
500	500	-14.527177
501	501	6.234695
502	502	11.663430
503	503	-14.077359
504	504	6.518237
505	505	11.512551
506	506	-13.819960
507	507	6.369060
508	508	12.802591
509	509	-12.538857
510	510	6.896659
511	511	12.029205
512	512	-15.031757
513	513	-0.447123
514	514	11.789320
515	515	-14.610779
516	516	-0.798061
517	517	13.931170
518	518	-11.247506
519	519	7.512080
520	520	13.102843
521	521	-12.271324
522	522	7.056016
523	523	14.735926
524	524	-10.372551
525	525	7.955923
526	526	13.558506
527	527	-13.721940
528	528	-0.058578
529	529	13.185411
530	530	-13.469494
531	531	-0.377030
532	532	14.937409
533	533	-10.112912
534	534	8.051818
535	535	15.463074
536	536	-9.653549
537	537	8.269071
538	538	14.798130
539	539	-12.256887
540	540	0.414939
541	541	15.015469
542	542	-12.001980
543	543	0.548389
544	544	16.087954
545	545	-8.988358
546	546	8.454774
547	547	15.766399
548	548	-11.507446
549	549	1.031351
550	550	16.813187
551	551	-8.385310
552	552	8.556384
553	553	16.857481
554	554	-10.537948
555	555	1.546254
556	556	17.740627
557	557	-8.084620
558	558	8.557886
559	559	17.417139
560	560	-7.801298
561	561	8.655440
562	562	17.779852
563	563	-9.865666
564	564	1.931287
565	565	18.702587
566	566	-7.902160
567	567	8.254277
568	568	18.121784
569	569	-7.405057
570	570	8.560402
571	571	18.993109
572	572	-9.288168
573	573	2.661868
574	574	17.990351
575	575	-9.704864
576	576	2.032205
577	577	18.841789
578	578	-8.841316
579	579	2.470325
580	580	19.366348
581	581	-7.462223
582	582	7.904004
583	583	18.804176
584	584	-6.973242
585	585	8.308003
586	586	19.579247
587	587	-8.136899
588	588	3.083726
589	589	19.666651
590	590	-8.419754
591	591	3.277284
592	592	19.814980
593	593	-6.837940
594	594	7.573755
595	595	19.502199
596	596	-6.630107
597	597	7.871022
598	598	20.409235
599	599	-7.235903
600	600	4.544844
601	601	20.560196
602	602	-7.023680
603	603	5.577926
604	604	20.447107
605	605	-6.709070
606	606	6.452185
607	607	20.511595
608	608	-6.483046
609	609	6.353513
610	610	1.287250
611	611	-22.489668
612	612	-6.383503
613	613	0.209640
614	614	-22.920183
615	615	-6.285906
616	616	2.057269
617	617	-21.753695
618	618	-5.858664
619	619	2.090274
620	620	-21.156929
621	621	-4.118554
622	622	2.873813
623	623	-21.187325
624	624	-6.118633
625	625	2.771884
626	626	-20.753033
627	627	-4.788272
628	628	6.044155
629	629	-16.437820
630	630	7.602451
631	631	3.748313
632	632	-20.802471
633	633	-6.128657
634	634	3.546248
635	635	-20.389269
636	636	-5.477734
637	637	3.171252
638	638	-19.949369
639	639	-1.279321
640	640	4.432185
641	641	-19.536711
642	642	-0.666313
643	643	4.111566
644	644	-19.539202
645	645	-1.525310
646	646	6.628682
647	647	-16.042999
648	648	7.158461
649	649	4.382699
650	650	-20.254599
651	651	-6.474010
652	652	4.223797
653	653	-20.182093
654	654	-6.643184
655	655	4.291910
656	656	-20.027107
657	657	-6.113833
658	658	4.707999
659	659	-18.975323
660	660	-2.424146
661	661	5.026822
662	662	-19.123344
663	663	-1.604483
664	664	5.244725
665	665	-19.095797
666	666	-0.821190
667	667	7.351757
668	668	-15.632521
669	669	6.787210
670	670	5.830027
671	671	-18.633930
672	672	-1.763973
673	673	8.036655
674	674	-15.220172
675	675	6.422638
676	676	8.717478
677	677	-14.819749
678	678	6.170988
679	679	7.175627
680	680	-17.523090
681	681	-2.124052
682	682	6.792023
683	683	-17.470448
684	684	-2.736643
685	685	9.352942
686	686	-14.327170
687	687	6.043179
688	688	7.622893
689	689	-16.713875
690	690	-2.562633
691	691	9.962559
692	692	-13.742994
693	693	6.049983
694	694	8.307223
695	695	-15.866883
696	696	-2.470962
697	697	10.639914
698	698	-13.051608
699	699	6.135961
700	700	11.221443
701	701	-12.599257
702	702	6.245056
703	703	11.789146
704	704	-11.785553
705	705	6.485460
706	706	10.978063
707	707	-14.416926
708	708	-1.430136
709	709	12.581799
710	710	-11.056785
711	711	6.741929
712	712	12.199119
713	713	-12.911966
714	714	-1.197817
715	715	13.531757
716	716	-9.662202
717	717	7.210495
718	718	12.610487
719	719	-13.016995
720	720	-0.870715
721	721	14.355548
722	722	-8.961967
723	723	7.562432
724	724	13.530922
725	725	-11.804932
726	726	-0.506271
727	727	13.794721
728	728	-12.517453
729	729	-0.234902
730	730	14.008820
731	731	-11.407926
732	732	-0.196400
733	733	14.941332
734	734	-8.161062
735	735	7.851307
736	736	14.503949
737	737	-11.080849
738	738	0.159113
739	739	15.399281
740	740	-10.874805
741	741	0.834001
742	742	15.453086
743	743	-7.714078
744	744	8.079820
745	745	15.850185
746	746	-9.868531
747	747	1.137977
748	748	16.330853
749	749	-7.000902
750	750	8.437710
751	751	16.174994
752	752	-9.634799
753	753	1.303499
754	754	16.770454
755	755	-9.126976
756	756	1.538059
757	757	17.119440
758	758	-6.455944
759	759	8.612586
760	760	17.422356
761	761	-8.718771
762	762	1.777103
763	763	17.713066
764	764	-8.389530
765	765	1.884764
766	766	18.027565
767	767	-6.089169
768	768	8.614105
769	769	17.759779
770	770	-5.861647
771	771	8.692839
772	772	18.689495
773	773	-7.930317
774	774	2.281272
775	775	18.498652
776	776	-7.737909
777	777	2.153986
778	778	19.006638
779	779	-5.879800
780	780	8.300495
781	781	18.514832
782	782	-5.463239
783	783	8.584377
784	784	19.585127
785	785	-7.175005
786	786	2.863467
787	787	19.441193
788	788	-6.751114
789	789	2.644124
790	790	20.122187
791	791	-6.037323
792	792	7.203571
793	793	19.627983
794	794	-5.306767
795	795	7.958294
796	796	19.233492
797	797	-5.017691
798	798	8.239347
799	799	20.185369
800	800	-6.192286
801	801	3.369468
802	802	20.588587
803	803	-6.221784
804	804	4.269286
805	805	20.745264
806	806	-6.048827
807	807	5.108334
808	808	20.717607
809	809	-5.728323
810	810	6.016069
811	811	20.492867
812	812	-5.238947
813	813	6.864642
814	814	20.153835
815	815	-4.748288
816	816	7.496804
817	817	20.004807
818	818	-4.551539
819	819	7.657676
820	820	20.667866
821	821	-5.545026
822	822	4.081026
823	823	20.888845
824	824	-5.148149
825	825	4.882647
826	826	20.899292
827	827	-4.842567
828	828	5.750761
829	829	20.648952
830	830	-4.664246
831	831	6.663229
832	832	-2.059165
833	833	-19.114721
834	834	7.045962
835	835	-2.802385
836	836	-24.259932
837	837	-4.913839
838	838	-0.137861
839	839	-21.036123
840	840	-2.284078
841	841	-0.177959
842	842	-21.029108
843	843	-2.178809
844	844	-0.097893
845	845	-20.883734
846	846	-2.128519
847	847	0.040103
848	848	-20.845135
849	849	-1.498748
850	850	2.178220
851	851	-16.133364
852	852	7.458235
853	853	4.342047
854	854	-16.185349
855	855	7.381324
856	856	0.550276
857	857	-21.749313
858	858	-6.742613
859	859	0.254994
860	860	-20.936846
861	861	-3.043341
862	862	0.949743
863	863	-20.421249
864	864	-1.763482
865	865	0.412222
866	866	-20.291929
867	867	-2.485460
868	868	1.450506
869	869	-20.954567
870	870	-6.205289
871	871	1.003398
872	872	-20.604021
873	873	-3.949005
874	874	1.293149
875	875	-19.929205
876	876	-2.745562
877	877	4.672709
878	878	-16.295677
879	879	7.494304
880	880	2.459536
881	881	-20.202480
882	882	-6.597648
883	883	2.133304
884	884	-20.003889
885	885	-5.078563
886	886	1.870737
887	887	-20.157639
888	888	-4.825556
889	889	2.353345
890	890	-19.693565
891	891	-2.798902
892	892	5.604990
893	893	-16.151785
894	894	7.385425
895	895	5.162200
896	896	-15.657903
897	897	7.088829
898	898	3.204275
899	899	-19.281776
900	900	-3.169841
901	901	5.864569
902	902	-15.175752
903	903	6.843561
904	904	3.604805
905	905	-19.350729
906	906	-6.253180
907	907	3.058052
908	908	-19.539604
909	909	-5.881687
910	910	3.739955
911	911	-18.691509
912	912	-3.875065
913	913	4.108244
914	914	-18.916803
915	915	-3.271549
916	916	7.125244
917	917	-14.245352
918	918	6.419223
919	919	4.540673
920	920	-19.076466
921	921	-6.949841
922	922	4.436504
923	923	-19.020430
924	924	-7.065732
925	925	4.349291
926	926	-18.888161
927	927	-6.678427
928	928	4.826544
929	929	-18.458454
930	930	-3.471439
931	931	4.445287
932	932	-18.209110
933	933	-4.189765
934	934	5.918387
935	935	-18.093267
936	936	-7.409306
937	937	5.782370
938	938	-18.104435
939	939	-7.501728
940	940	5.135929
941	941	-18.384684
942	942	-6.995824
943	943	5.600449
944	944	-17.924009
945	945	-3.626831
946	946	5.214406
947	947	-17.704994
948	948	-4.414762
949	949	8.007423
950	950	-13.740351
951	951	6.234227
952	952	5.847569
953	953	-17.864326
954	954	-7.170143
955	955	6.361345
956	956	-17.307467
957	957	-3.810950
958	958	5.999578
959	959	-17.146551
960	960	-4.561684
961	961	6.695885
962	962	-17.615015
963	963	-7.649586
964	964	6.505055
965	965	-17.558167
966	966	-7.796227
967	967	6.600161
968	968	-17.388245
969	969	-7.312744
970	970	7.023952
971	971	-16.629696
972	972	-4.021216
973	973	6.777386
974	974	-16.583857
975	975	-4.499992
976	976	9.353323
977	977	-12.885406
978	978	6.274857
979	979	6.732710
980	980	-17.365480
981	981	-7.707312
982	982	7.444542
983	983	-15.892255
984	984	-4.301947
985	985	8.204932
986	986	-14.976009
987	987	-3.676121
988	988	10.239392
989	989	-11.515168
990	990	6.646552
991	991	10.800285
992	992	-10.815228
993	993	6.862218
994	994	10.205003
995	995	-9.679628
996	996	7.172932
997	997	9.698577
998	998	-15.134421
999	999	-7.687827
1000	1000	9.303905
1001	1001	-15.419292
1002	1002	-7.594457
1003	1003	9.600912
1004	1004	-15.095794
1005	1005	-7.738466
1006	1006	9.619467
1007	1007	-15.067985
1008	1008	-7.572486
1009	1009	10.146653
1010	1010	-13.748644
1011	1011	-2.436945
1012	1012	10.538355
1013	1013	-12.723352
1014	1014	-2.613695
1015	1015	12.204432
1016	1016	-9.148532
1017	1017	7.377661
1018	1018	11.517805
1019	1019	-12.233140
1020	1020	-1.955090
1021	1021	11.543014
1022	1022	-12.046866
1023	1023	-2.011545
1024	1024	12.454721
1025	1025	-11.177446
1026	1026	-1.393563
1027	1027	13.289798
1028	1028	-10.662914
1029	1029	-0.647778
1030	1030	13.352634
1031	1031	-7.894494
1032	1032	7.705194
1033	1033	15.006758
1034	1034	-7.171970
1035	1035	7.920077
1036	1036	14.435073
1037	1037	-6.768764
1038	1038	7.773843
1039	1039	14.486521
1040	1040	-9.481391
1041	1041	0.510465
1042	1042	15.308049
1043	1043	-8.818711
1044	1044	1.127239
1045	1045	14.780741
1046	1046	-6.611962
1047	1047	7.799282
1048	1048	15.067417
1049	1049	-6.165231
1050	1050	7.905942
1051	1051	15.867723
1052	1052	-8.246193
1053	1053	1.415938
1054	1054	15.862906
1055	1055	-5.639413
1056	1056	8.097110
1057	1057	17.397758
1058	1058	-7.121813
1059	1059	1.822919
1060	1060	16.654177
1061	1061	-5.066686
1062	1062	8.423552
1063	1063	17.507013
1064	1064	-4.520900
1065	1065	8.614077
1066	1066	17.850597
1067	1067	-6.644359
1068	1068	1.969951
1069	1069	18.373045
1070	1070	-3.999523
1071	1071	8.629092
1072	1072	18.151525
1073	1073	-3.861605
1074	1074	8.653409
1075	1075	19.048656
1076	1076	-5.561754
1077	1077	2.341560
1078	1078	19.298714
1079	1079	-3.661819
1080	1080	8.328620
1081	1081	19.001205
1082	1082	-3.382850
1083	1083	8.505440
1084	1084	19.985830
1085	1085	-4.690338
1086	1086	2.884409
1087	1087	19.719379
1088	1088	-4.728447
1089	1089	2.690767
1090	1090	20.638948
1091	1091	-5.069020
1092	1092	3.863032
1093	1093	20.901217
1094	1094	-4.933818
1095	1095	4.746733
1096	1096	20.938580
1097	1097	-4.650189
1098	1098	5.618210
1099	1099	20.733730
1100	1100	-4.268535
1101	1101	6.476477
1102	1102	20.359396
1103	1103	-3.661495
1104	1104	7.269320
1105	1105	19.809381
1106	1106	-2.898645
1107	1107	8.015673
1108	1108	20.557053
1109	1109	-3.983522
1110	1110	3.524212
1111	1111	20.938356
1112	1112	-3.925704
1113	1113	4.357072
1114	1114	21.039621
1115	1115	-3.646700
1116	1116	5.214903
1117	1117	20.938705
1118	1118	-3.298139
1119	1119	6.094186
1120	1120	20.650644
1121	1121	-2.656909
1122	1122	6.874014
1123	1123	20.931480
1124	1124	-3.444749
1125	1125	4.292041
1126	1126	-6.528255
1127	1127	-22.094776
1128	1128	6.796843
1129	1129	-6.163675
1130	1130	-21.737869
1131	1131	6.729036
1132	1132	-4.854859
1133	1133	-20.708778
1134	1134	6.415654
1135	1135	-3.839748
1136	1136	-19.997322
1137	1137	6.430042
1138	1138	-4.382373
1139	1139	-24.162743
1140	1140	-4.966459
1141	1141	-5.206447
1142	1142	-24.554148
1143	1143	-4.897269
1144	1144	-1.248499
1145	1145	-18.207216
1146	1146	7.082862
1147	1147	-4.186733
1148	1148	-22.916298
1149	1149	-5.507275
1150	1150	0.611439
1151	1151	-17.116653
1152	1152	7.530807
1153	1153	-0.142262
1154	1154	-20.900024
1155	1155	-2.295138
1156	1156	0.332560
1157	1157	-20.357000
1158	1158	-3.220313
1159	1159	2.946974
1160	1160	-15.632276
1161	1161	7.300961
1162	1162	0.507256
1163	1163	-20.615271
1164	1164	-7.263542
1165	1165	1.033456
1166	1166	-20.022028
1167	1167	-4.143952
1168	1168	0.931710
1169	1169	-19.748367
1170	1170	-3.479799
1171	1171	3.699614
1172	1172	-15.194288
1173	1173	7.139837
1174	1174	1.221114
1175	1175	-19.950081
1176	1176	-7.541380
1177	1177	1.838777
1178	1178	-19.813257
1179	1179	-4.970652
1180	1180	1.498375
1181	1181	-19.193914
1182	1182	-4.455204
1183	1183	1.756983
1184	1184	-19.383551
1185	1185	-3.649814
1186	1186	4.413942
1187	1187	-14.718889
1188	1188	6.988410
1189	1189	2.038839
1190	1190	-18.814442
1191	1191	-5.428232
1192	1192	1.960507
1193	1193	-18.901764
1194	1194	-5.327694
1195	1195	2.153201
1196	1196	-18.648052
1197	1197	-4.614002
1198	1198	4.764227
1199	1199	-13.471960
1200	1200	6.978723
1201	1201	3.218186
1202	1202	-18.817764
1203	1203	-6.238759
1204	1204	2.800551
1205	1205	-18.490227
1206	1206	-5.954506
1207	1207	2.080906
1208	1208	-18.591129
1209	1209	-4.787885
1210	1210	2.947681
1211	1211	-18.196684
1212	1212	-4.889968
1213	1213	3.661912
1214	1214	-18.040648
1215	1215	-6.573846
1216	1216	3.526839
1217	1217	-18.000408
1218	1218	-6.484360
1219	1219	3.741824
1220	1220	-17.619715
1221	1221	-5.216424
1222	1222	4.432727
1223	1223	-17.578123
1224	1224	-6.807045
1225	1225	4.295795
1226	1226	-17.449615
1227	1227	-6.734870
1228	1228	4.561666
1229	1229	-17.153061
1230	1230	-5.326543
1231	1231	7.449066
1232	1232	-10.799212
1233	1233	6.471904
1234	1234	5.185030
1235	1235	-17.017639
1236	1236	-6.928679
1237	1237	5.280972
1238	1238	-16.551062
1239	1239	-5.533829
1240	1240	6.344868
1241	1241	-16.375389
1242	1242	-8.360702
1243	1243	6.181086
1244	1244	-16.618137
1245	1245	-7.094317
1246	1246	6.556907
1247	1247	-16.437037
1248	1248	-4.919194
1249	1249	6.464868
1250	1250	-15.358789
1251	1251	-5.929022
1252	1252	6.840378
1253	1253	-16.447222
1254	1254	-8.093170
1255	1255	7.275395
1256	1256	-15.647787
1257	1257	-5.129316
1258	1258	8.974198
1259	1259	-10.841425
1260	1260	6.665895
1261	1261	6.901496
1262	1262	-16.040947
1263	1263	-8.233724
1264	1264	7.653503
1265	1265	-15.420723
1266	1266	-7.722185
1267	1267	7.866736
1268	1268	-15.940431
1269	1269	-7.449441
1270	1270	7.163929
1271	1271	-14.906272
1272	1272	-6.906240
1273	1273	8.814014
1274	1274	-15.571392
1275	1275	-7.522171
1276	1276	8.269927
1277	1277	-14.790836
1278	1278	-7.221204
1279	1279	8.207940
1280	1280	-14.277867
1281	1281	-5.633584
1282	1282	8.325777
1283	1283	-14.295618
1284	1284	-5.477899
1285	1285	8.531852
1286	1286	-14.277933
1287	1287	-4.714868
1288	1288	9.554682
1289	1289	-13.858903
1290	1290	-8.311843
1291	1291	9.378299
1292	1292	-13.830884
1293	1293	-7.299374
1294	1294	9.019920
1295	1295	-13.474697
1296	1296	-4.986327
1297	1297	9.448367
1298	1298	-12.953045
1299	1299	-4.249852
1300	1300	9.812534
1301	1301	-14.006701
1302	1302	-8.102576
1303	1303	10.075851
1304	1304	-12.274841
1305	1305	-3.563581
1306	1306	11.110193
1307	1307	-8.235380
1308	1308	7.776446
1309	1309	9.880551
1310	1310	-13.657716
1311	1311	-8.205631
1312	1312	10.389444
1313	1313	-13.001226
1314	1314	-7.760411
1315	1315	10.625165
1316	1316	-13.268577
1317	1317	-7.600045
1318	1318	10.415993
1319	1319	-12.891013
1320	1320	-7.401358
1321	1321	10.769850
1322	1322	-11.466122
1323	1323	-3.057378
1324	1324	10.746557
1325	1325	-11.818242
1326	1326	-2.917303
1327	1327	11.748200
1328	1328	-7.507189
1329	1329	8.073423
1330	1330	11.772091
1331	1331	-8.843103
1332	1332	-3.142825
1333	1333	13.429758
1334	1334	-8.274846
1335	1335	-0.820683
1336	1336	12.826559
1337	1337	-6.336782
1338	1338	8.317384
1339	1339	13.375211
1340	1340	-5.703676
1341	1341	8.298230
1342	1342	14.121952
1343	1343	-8.241783
1344	1344	0.166678
1345	1345	13.024026
1346	1346	-4.310887
1347	1347	8.529252
1348	1348	14.653828
1349	1349	-7.723408
1350	1350	0.837712
1351	1351	14.695438
1352	1352	-4.789389
1353	1353	7.933976
1354	1354	15.460345
1355	1355	-7.029946
1356	1356	1.430128
1357	1357	15.874120
1358	1358	-6.624159
1359	1359	1.640186
1360	1360	15.416440
1361	1361	-4.288155
1362	1362	7.938153
1363	1363	16.179649
1364	1364	-3.732341
1365	1365	8.021014
1366	1366	17.329794
1367	1367	-5.392262
1368	1368	1.992844
1369	1369	17.070820
1370	1370	-3.049981
1371	1371	8.352556
1372	1372	16.447445
1373	1373	-3.639926
1374	1374	8.081238
1375	1375	18.213938
1376	1376	-4.606347
1377	1377	2.152739
1378	1378	17.352070
1379	1379	-2.935198
1380	1380	8.466643
1381	1381	17.984943
1382	1382	-2.475348
1383	1383	8.567684
1384	1384	18.859465
1385	1385	-3.951590
1386	1386	2.260134
1387	1387	18.781776
1388	1388	-1.902894
1389	1389	8.486484
1390	1390	19.551182
1391	1391	-3.424668
1392	1392	2.509807
1393	1393	20.477188
1394	1394	-3.687888
1395	1395	3.378440
1396	1396	19.649220
1397	1397	-3.183997
1398	1398	2.540079
1399	1399	20.218903
1400	1400	-2.008980
1401	1401	7.616391
1402	1402	19.593216
1403	1403	-1.369094
1404	1404	8.175161
1405	1405	20.403316
1406	1406	-2.390904
1407	1407	3.010767
1408	1408	20.882872
1409	1409	-2.664942
1410	1410	3.937970
1411	1411	21.056721
1412	1412	-2.162297
1413	1413	5.562335
1414	1414	20.920523
1415	1415	-1.669359
1416	1416	6.417182
1417	1417	20.622055
1418	1418	-1.214134
1419	1419	7.177595
1420	1420	20.371584
1421	1421	-0.939180
1422	1422	7.501588
1423	1423	20.897490
1424	1424	-1.830481
1425	1425	3.753772
1426	1426	21.108389
1427	1427	-1.304476
1428	1428	4.460649
1429	1429	21.161688
1430	1430	-1.007476
1431	1431	5.319127
1432	1432	21.015659
1433	1433	-0.828500
1434	1434	6.199022
1435	1435	20.656286
1436	1436	-0.793093
1437	1437	7.101737
1438	1438	-8.883461
1439	1439	-23.034439
1440	1440	6.830007
1441	1441	-8.685202
1442	1442	-22.789577
1443	1443	6.945331
1444	1444	-7.163827
1445	1445	-21.503826
1446	1446	6.779287
1447	1447	-6.665216
1448	1448	-21.058289
1449	1449	6.646083
1450	1450	-6.228219
1451	1451	-20.635115
1452	1452	6.492386
1453	1453	-5.406560
1454	1454	-19.948187
1455	1455	6.141773
1456	1456	-4.446122
1457	1457	-18.277245
1458	1458	5.529000
1459	1459	-3.164813
1460	1460	-18.362585
1461	1461	6.250391
1462	1462	-2.782016
1463	1463	-18.093843
1464	1464	6.376691
1465	1465	-2.187048
1466	1466	-17.657341
1467	1467	6.582062
1468	1468	-1.147414
1469	1469	-16.880293
1470	1470	6.934085
1471	1471	-3.680317
1472	1472	-22.494156
1473	1473	-6.544686
1474	1474	-3.333359
1475	1475	-21.186281
1476	1476	-7.150467
1477	1477	0.653808
1478	1478	-15.806749
1479	1479	7.364408
1480	1480	1.539431
1481	1481	-15.188616
1482	1482	7.366701
1483	1483	2.277845
1484	1484	-14.668287
1485	1485	7.315115
1486	1486	3.054615
1487	1487	-14.092503
1488	1488	7.254576
1489	1489	4.274843
1490	1490	-13.017825
1491	1491	7.105452
1492	1492	2.206511
1493	1493	-18.078560
1494	1494	-7.563519
1495	1495	2.591033
1496	1496	-18.065441
1497	1497	-5.701351
1498	1498	6.032447
1499	1499	-11.576046
1500	1500	6.728601
1501	1501	3.033454
1502	1502	-17.506136
1503	1503	-7.778312
1504	1504	3.282622
1505	1505	-17.420465
1506	1506	-5.953339
1507	1507	4.705621
1508	1508	-16.404535
1509	1509	-6.335544
1510	1510	5.531287
1511	1511	-15.823883
1512	1512	-6.524351
1513	1513	6.307605
1514	1514	-15.319613
1515	1515	-6.712427
1516	1516	7.994226
1517	1517	-10.048010
1518	1518	6.350187
1519	1519	6.532166
1520	1520	-14.934035
1521	1521	-8.889664
1522	1522	7.088564
1523	1523	-14.662978
1524	1524	-6.164755
1525	1525	8.881955
1526	1526	-9.801380
1527	1527	6.638733
1528	1528	8.583295
1529	1529	-9.530455
1530	1530	6.458081
1531	1531	7.474158
1532	1532	-14.003561
1533	1533	-8.376912
1534	1534	8.033321
1535	1535	-14.388494
1536	1536	-7.018960
1537	1537	7.769560
1538	1538	-14.000158
1539	1539	-6.330565
1540	1540	9.113827
1541	1541	-8.965966
1542	1542	6.653051
1543	1543	8.317636
1544	1544	-13.448651
1545	1545	-8.511078
1546	1546	8.530519
1547	1547	-13.275522
1548	1548	-6.612936
1549	1549	8.708672
1550	1550	-13.383039
1551	1551	-5.775816
1552	1552	9.621482
1553	1553	-8.223422
1554	1554	6.953452
1555	1555	9.135086
1556	1556	-12.764807
1557	1557	-7.916918
1558	1558	9.234613
1559	1559	-12.487732
1560	1560	-6.052967
1561	1561	9.463778
1562	1562	-12.565412
1563	1563	-5.209130
1564	1564	10.166915
1565	1565	-7.563186
1566	1566	7.429401
1567	1567	9.755661
1568	1568	-12.224557
1569	1569	-8.120734
1570	1570	9.984035
1571	1571	-12.208816
1572	1572	-6.984859
1573	1573	9.715185
1574	1574	-11.580437
1575	1575	-6.354557
1576	1576	9.863781
1577	1577	-11.672805
1578	1578	-5.527418
1579	1579	10.276185
1580	1580	-11.492268
1581	1581	-3.986828
1582	1582	10.710537
1583	1583	-6.761590
1584	1584	7.835803
1585	1585	10.013169
1586	1586	-12.072016
1587	1587	-7.957242
1588	1588	10.895228
1589	1589	-11.764253
1590	1590	-7.272760
1591	1591	10.546238
1592	1592	-11.356672
1593	1593	-7.545475
1594	1594	10.499470
1595	1595	-11.197092
1596	1596	-6.877881
1597	1597	11.737907
1598	1598	-5.391286
1599	1599	8.433015
1600	1600	11.685786
1601	1601	-11.295330
1602	1602	-7.453104
1603	1603	11.154525
1604	1604	-10.796535
1605	1605	-7.749178
1606	1606	11.255239
1607	1607	-10.613284
1608	1608	-6.962319
1609	1609	11.331605
1610	1610	-10.655288
1611	1611	-7.619956
1612	1612	12.441903
1613	1613	-8.228556
1614	1614	-2.396910
1615	1615	12.320642
1616	1616	-4.752285
1617	1617	8.548104
1618	1618	12.652711
1619	1619	-9.765141
1620	1620	-7.311148
1621	1621	12.410550
1622	1622	-9.399811
1623	1623	-7.541536
1624	1624	12.566034
1625	1625	-9.329693
1626	1626	-7.455486
1627	1627	12.468662
1628	1628	-9.224254
1629	1629	-7.058374
1630	1630	13.490447
1631	1631	-7.267966
1632	1632	-0.947580
1633	1633	13.875784
1634	1634	-6.932869
1635	1635	-0.225040
1636	1636	13.962390
1637	1637	-6.829579
1638	1638	-0.065869
1639	1639	13.667607
1640	1640	-3.772317
1641	1641	8.418929
1642	1642	14.322350
1643	1643	-6.518876
1644	1644	0.529669
1645	1645	14.734470
1646	1646	-6.013245
1647	1647	1.196640
1648	1648	14.400043
1649	1649	-3.273368
1650	1650	8.205208
1651	1651	15.382786
1652	1652	-5.324040
1653	1653	1.759537
1654	1654	15.737859
1655	1655	-5.048227
1656	1656	1.931861
1657	1657	15.188562
1658	1658	-2.839727
1659	1659	7.905401
1660	1660	16.553274
1661	1661	-4.388232
1662	1662	2.078958
1663	1663	15.793094
1664	1664	-2.618387
1665	1665	7.788784
1666	1666	15.937523
1667	1667	-2.282544
1668	1668	7.756073
1669	1669	17.829260
1670	1670	-3.198843
1671	1671	2.090234
1672	1672	16.905869
1673	1673	-1.794240
1674	1674	8.081732
1675	1675	17.009108
1676	1676	-1.640576
1677	1677	8.084391
1678	1678	17.904711
1679	1679	-0.895278
1680	1680	8.454790
1681	1681	18.572351
1682	1682	-2.525267
1683	1683	2.109687
1684	1684	19.398220
1685	1685	-0.968477
1686	1686	8.279773
1687	1687	18.603338
1688	1688	-0.207924
1689	1689	8.461658
1690	1690	18.931517
1691	1691	-2.240408
1692	1692	2.168761
1693	1693	19.340162
1694	1694	-1.777157
1695	1695	2.248946
1696	1696	20.051250
1697	1697	-0.293699
1698	1698	7.870663
1699	1699	19.373068
1700	1700	0.372639
1701	1701	8.249180
1702	1702	20.019957
1703	1703	-1.001212
1704	1704	2.473043
1705	1705	20.838509
1706	1706	-1.281098
1707	1707	3.492270
1708	1708	20.776340
1709	1709	-0.044099
1710	1710	6.807888
1711	1711	20.424547
1712	1712	0.643111
1713	1713	7.463207
1714	1714	20.124880
1715	1715	0.857673
1716	1716	7.755951
1717	1717	20.201941
1718	1718	-0.825828
1719	1719	2.573777
1720	1720	20.739613
1721	1721	-0.028088
1722	1722	3.032741
1723	1723	21.161915
1724	1724	-0.125158
1725	1725	4.007004
1726	1726	21.232384
1727	1727	0.270500
1728	1728	4.799798
1729	1729	21.132437
1730	1730	0.699212
1731	1731	5.705401
1732	1732	20.859364
1733	1733	-0.004173
1734	1734	3.186427
1735	1735	21.172644
1736	1736	0.484403
1737	1737	3.870906
1738	1738	-9.104156
1739	1739	-22.391996
1740	1740	5.601081
1741	1741	-8.755626
1742	1742	-21.953812
1743	1743	6.504313
1744	1744	-8.241529
1745	1745	-21.365417
1746	1746	7.031437
1747	1747	-6.094360
1748	1748	-19.322474
1749	1749	6.030767
1750	1750	-5.258525
1751	1751	-18.642372
1752	1752	5.562463
1753	1753	-3.539854
1754	1754	-17.469564
1755	1755	5.645345
1756	1756	-5.048828
1757	1757	-22.131477
1758	1758	-5.904916
1759	1759	-2.266787
1760	1760	-17.145536
1761	1761	6.420950
1762	1762	-2.330895
1763	1763	-16.561855
1764	1764	6.230849
1765	1765	-4.471359
1766	1766	-21.799736
1767	1767	-6.869058
1768	1768	-1.422085
1769	1769	-15.877080
1770	1770	6.666706
1771	1771	-0.739922
1772	1772	-15.451407
1773	1773	6.919170
1774	1774	0.154370
1775	1775	-14.821127
1776	1776	7.148381
1777	1777	0.897096
1778	1778	-14.251554
1779	1779	7.134410
1780	1780	1.617354
1781	1781	-13.663810
1782	1782	7.063529
1783	1783	-0.754174
1784	1784	-18.976320
1785	1785	-8.087685
1786	1786	1.362997
1787	1787	-17.482393
1788	1788	-8.711951
1789	1789	2.890031
1790	1790	-12.720996
1791	1791	6.951632
1792	1792	1.756682
1793	1793	-14.853947
1794	1794	-1.386961
1795	1795	2.596617
1796	1796	-14.230944
1797	1797	-0.640220
1798	1798	2.658291
1799	1799	-14.571646
1800	1800	-1.558866
1801	1801	3.556252
1802	1802	-12.095895
1803	1803	6.706772
1804	1804	3.232634
1805	1805	-14.429464
1806	1806	-2.575163
1807	1807	2.753446
1808	1808	-14.628971
1809	1809	-2.526380
1810	1810	3.410881
1811	1811	-14.224827
1812	1812	-1.634445
1813	1813	3.374648
1814	1814	-13.832314
1815	1815	-0.673089
1816	1816	2.232287
1817	1817	-17.016439
1818	1818	-8.866735
1819	1819	3.481688
1820	1820	-13.980061
1821	1821	-3.632702
1822	1822	3.958057
1823	1823	-14.059788
1824	1824	-2.662982
1825	1825	4.091898
1826	1826	-13.917253
1827	1827	-1.791703
1828	1828	4.168954
1829	1829	-13.548256
1830	1830	-0.874813
1831	1831	4.129668
1832	1832	-13.081186
1833	1833	0.047952
1834	1834	3.803287
1835	1835	-11.960302
1836	1836	1.658906
1837	1837	4.734045
1838	1838	-11.158103
1839	1839	6.330543
1840	1840	3.084166
1841	1841	-16.206989
1842	1842	-8.391450
1843	1843	4.592730
1844	1844	-13.653185
1845	1845	-2.780967
1846	1846	4.107895
1847	1847	-13.494023
1848	1848	-3.772511
1849	1849	4.837691
1850	1850	-13.487570
1851	1851	-1.753513
1852	1852	4.899047
1853	1853	-12.795123
1854	1854	-0.015784
1855	1855	5.393074
1856	1856	-10.696929
1857	1857	6.105656
1858	1858	3.898887
1859	1859	-15.638069
1860	1860	-8.620979
1861	1861	5.217829
1862	1862	-13.181577
1863	1863	-2.862127
1864	1864	4.674330
1865	1865	-12.963898
1866	1866	-3.874086
1867	1867	5.508227
1868	1868	-13.100825
1869	1869	-1.899610
1870	1870	5.664857
1871	1871	-12.877423
1872	1872	-1.007254
1873	1873	5.715984
1874	1874	-12.488154
1875	1875	-0.120423
1876	1876	5.642255
1877	1877	-11.986764
1878	1878	0.842130
1879	1879	5.562565
1880	1880	-11.439004
1881	1881	1.723098
1882	1882	6.033062
1883	1883	-10.315234
1884	1884	5.883004
1885	1885	5.771992
1886	1886	-12.636328
1887	1887	-2.947446
1888	1888	5.160223
1889	1889	-12.380292
1890	1890	-3.996670
1891	1891	6.126386
1892	1892	-12.623709
1893	1893	-1.969916
1894	1894	6.323806
1895	1895	-12.408307
1896	1896	-0.985681
1897	1897	7.051386
1898	1898	-11.307673
1899	1899	0.693153
1900	1900	6.379981
1901	1901	-11.214600
1902	1902	1.637479
1903	1903	6.947299
1904	1904	-10.408225
1905	1905	2.572760
1906	1906	6.649961
1907	1907	-9.828801
1908	1908	5.414586
1909	1909	6.246323
1910	1910	-11.976306
1911	1911	-3.050590
1912	1912	6.633928
1913	1913	-12.029259
1914	1914	-2.062686
1915	1915	6.884927
1916	1916	-11.892586
1917	1917	-1.109977
1918	1918	7.019895
1919	1919	-11.646589
1920	1920	-0.224935
1921	1921	7.096551
1922	1922	-10.828256
1923	1923	1.658613
1924	1924	7.312018
1925	1925	-9.561034
1926	1926	5.371799
1927	1927	6.860133
1928	1928	-9.570841
1929	1929	4.367423
1930	1930	7.073539
1931	1931	-11.361785
1932	1932	-2.169001
1933	1933	6.708293
1934	1934	-11.256436
1935	1935	-2.986950
1936	1936	7.386819
1937	1937	-11.291897
1938	1938	-1.209614
1939	1939	7.559416
1940	1940	-11.104741
1941	1941	-0.274346
1942	1942	7.708051
1943	1943	-10.415155
1944	1944	1.559357
1945	1945	7.691674
1946	1946	-9.963458
1947	1947	2.501975
1948	1948	7.629092
1949	1949	-9.214660
1950	1950	4.313476
1951	1951	7.935015
1952	1952	-9.142509
1953	1953	5.459327
1954	1954	7.442204
1955	1955	-10.654760
1956	1956	-2.309806
1957	1957	7.798769
1958	1958	-10.607406
1959	1959	-1.345837
1960	1960	8.046728
1961	1961	-10.462210
1962	1962	-0.400212
1963	1963	8.156881
1964	1964	-10.211682
1965	1965	0.578985
1966	1966	8.276845
1967	1967	-9.423056
1968	1968	2.339702
1969	1969	8.638013
1970	1970	-8.556737
1971	1971	3.321290
1972	1972	8.461702
1973	1973	-8.547715
1974	1974	5.322344
1975	1975	8.891826
1976	1976	-8.806496
1977	1977	6.390808
1978	1978	7.450832
1979	1979	-10.315941
1980	1980	-2.423955
1981	1981	7.995852
1982	1982	-9.816612
1983	1983	-1.584246
1984	1984	8.389178
1985	1985	-9.714035
1986	1986	-0.601362
1987	1987	8.621671
1988	1988	-9.546268
1989	1989	0.371759
1990	1990	8.706123
1991	1991	-9.245477
1992	1992	1.302026
1993	1993	9.172358
1994	1994	-8.019863
1995	1995	6.296097
1996	1996	9.038504
1997	1997	-11.462576
1998	1998	-8.504953
1999	1999	8.171078
[truncated: 12,290 more rows]
