# Supplementary material for: Validation of morphological ear classification devised by principal component analysis using three-dimensional images for human identification
Source: PLoS One. 2024 Oct 21;19(10):e0306843. doi: 10.1371/journal.pone.0306843 (PMC11493302; doi:10.1371/journal.pone.0306843)
Supplement: S1 Data — (ZIP) [file pone.0306843.s001.zip › raw_data_f - r/fig3_PCA_PcaResult.txt]

6	14289
  58.132902     55.495903     53.391980     51.876470     44.353769     12.491590   
   2.498404      1.932188      2.366029      2.326774      2.060006      2.477487      2.459174      1.924024      2.339481      2.369004      1.968768      2.096851      2.336457      1.997808      2.188185      2.398877      2.036192      1.715735      2.419507      1.959965      2.021695      2.146160      2.204950      2.229002      2.160145      2.135942      1.904957      2.346811      1.997762      1.869415      2.231753      2.100799      1.703848      2.214079      2.112765      1.698276      2.463453      2.171712      1.697236      2.439834      2.176476      1.501945      2.350116      2.187662      1.377126      2.267596      2.104384      1.530097      2.464563      2.230354      1.569874      2.399687      2.151004      1.471210      2.312429      2.144419      1.417193      2.419908      2.411129      1.241036      1.968552      2.326277      1.877666      1.996649      2.236463      1.628064      2.211739      2.117123      1.644990      2.051729      2.186864      1.451941      2.425853      2.376653      1.541363      2.447704      2.315174      1.586877      2.239000      2.132353      1.447565      2.110155      2.174988      1.316699      2.450445      2.399554      1.432646      2.467262      2.311285      1.427793      2.461842      2.427521      1.360863      2.172710      2.215916      1.248377      2.479137      2.439715      1.275924      2.478811      2.486805      1.259217      2.449345      2.344226      1.313474      2.351606      2.275937      1.290970      2.276662      2.285304      1.247180      2.230226      2.292878      1.209404      2.476388      2.519995      1.226558      2.458149      2.497035      1.222614      2.303500      2.424137      1.200585      2.455684      2.589538      1.199936      2.427445      2.585398      1.199075      2.389544      2.552942      1.204544      2.365751      2.555222      1.201395      2.318406      2.468054      1.198315      1.828019      2.370722      1.555170      1.909178      2.220504      1.205815      2.061330      2.230531      1.112193      2.389984      2.542850      1.289701      2.432685      2.576595      1.226671      2.418953      2.612461      1.209534      2.132593      2.298530      1.110665      2.458479      2.611910      1.194438      2.402463      2.720263      1.175066      2.201041      2.411153      1.130929      2.434409      2.731944      1.186337      2.442603      2.680649      1.195677      2.427274      2.762722      1.191295      2.342922      2.573247      1.196539      2.256961      2.557071      1.157893      2.415293      2.821100      1.213586      2.391842      2.724622      1.209354      2.354101      2.710018      1.206539      2.390181      2.906934      1.247760      2.382078      2.895544      1.247193      2.360834      2.860464      1.240546      2.203761      2.657238      1.525043      1.714333      2.322545      1.128216      1.784463      2.234303      1.010083      2.334203      2.682388      1.206928      2.025263      2.225727      1.065650      1.947403      2.191346      1.002369      2.365866      2.769152      1.177081      2.038560      2.238811      1.039740      2.155191      2.437896      1.106327      2.370139      2.959368      1.269495      2.298865      2.719015      1.196400      2.224658      2.641057      1.166205      2.324808      2.879665      1.246008      2.274119      2.813207      1.227904      2.339553      3.045860      1.318415      2.310660      3.173838      1.380047      2.335526      3.124530      1.343104      2.325905      3.004577      1.294976      2.306182      2.968554      1.283903      2.326663      3.161551      1.363926      2.311416      3.102252      1.345665      2.328496      3.171447      1.366114      1.548141      2.403223      1.019080      1.637930      2.229414      0.920682      2.239678      2.759956      1.241763      1.823389      2.142333      0.970581      1.848636      2.142577      0.981314      1.931164      2.154462      1.017663      2.309804      2.833370      1.193894      2.006294      2.206721      1.056451      2.077543      2.311007      1.099552      2.287931      2.974890      1.284165      2.192279      2.586514      1.160385      2.131625      2.425872      1.145459      2.252752      2.776702      1.225182      2.181079      2.561646      1.192100      2.294942      3.128368      1.381077      2.279806      2.914870      1.278572      2.223207      2.709838      1.245039      2.251854      3.230907      1.455588      2.280613      3.006589      1.330088      2.257118      2.867981      1.307857      2.266114      3.282437      1.458865      2.262777      3.308154      1.470088      2.247908      3.308413      1.484381      2.299039      3.241062      1.416320      2.288682      3.180310      1.405970      2.276812      3.080842      1.386581      2.270937      3.016476      1.376545      2.267326      3.290685      1.461847      2.257124      3.205698      1.448746      2.257510      3.078284      1.428157      2.094582      2.743957      1.596281      1.564666      2.237393      0.932813      1.396091      2.340015      1.081333      1.407235      2.281842      1.145820      2.029759      2.868476      1.374942      2.143684      2.845242      1.288431      1.634907      2.099408      1.047008      1.760045      2.051382      1.070796      2.233423      2.899040      1.247636      1.871284      2.048601      1.099286      2.223716      2.980822      1.331452      1.961050      2.091177      1.124259      1.995629      2.124900      1.133961      2.033198      2.163629      1.153684      2.163800      3.102889      1.529872      2.243383      3.073437      1.379990      2.088549      2.261166      1.179869      2.142241      2.380743      1.216289      2.181479      2.524151      1.231095      2.184413      3.234260      1.537128      2.231504      2.723992      1.295438      2.171595      2.464243      1.257726      2.190532      3.315300      1.551100      2.169666      3.327899      1.575715      2.249721      2.841722      1.360180      2.211157      2.594923      1.318865      2.161136      3.366568      1.568764      2.182032      3.360269      1.554496      2.225632      3.333787      1.504549      2.250088      3.298681      1.475121      2.255536      2.905396      1.412821      2.239737      2.745656      1.385690      2.175016      3.289357      1.506073      2.195992      3.201865      1.483068      2.222081      3.085634      1.467993      2.245545      2.956218      1.455315      2.246049      2.918472      1.450397      2.203192      2.936215      1.475670      1.497520      2.528563      1.136242      1.942558      2.795462      1.858545      2.030781      2.763657      1.873663      1.404906      2.491470      1.139023      2.032272      2.773627      1.726379      1.959161      2.806591      1.711092      1.346167      2.431367      1.197691      1.329098      2.386664      1.258263      1.965799      2.853221      1.495528      1.345877      2.331191      1.292920      1.419239      2.227637      1.242275      1.394044      2.247392      1.308107      1.555468      2.069125      1.266718      2.127155      2.960322      1.332680      2.070314      2.994995      1.380497      1.734510      1.950320      1.223225      1.602033      2.032865      1.252615      1.869942      1.947482      1.209535      2.186309      3.054896      1.450549      2.138654      3.072628      1.485994      1.896146      1.951469      1.209080      1.949279      1.980394      1.197046      2.140822      3.165726      1.588329      2.130873      3.186336      1.610970      2.003249      2.024409      1.200140      2.118469      3.232332      1.636828      2.063921      2.105345      1.217124      2.076070      3.307807      1.680325      2.152049      2.297003      1.268804      2.116289      2.183980      1.249295      2.068723      3.355938      1.673397      2.208655      2.520948      1.352777      2.157601      2.292781      1.306598      2.084047      3.366071      1.600726      2.066555      3.362448      1.666728      2.034995      3.367666      1.624766      2.222807      2.644251      1.416363      2.183753      2.408287      1.372148      2.025536      3.327172      1.566417      2.057442      3.322485      1.555066      2.204921      2.714433      1.453185      2.194525      2.581944      1.428590      2.050406      3.174892      1.514237      2.104093      3.067513      1.503034      2.146160      2.943774      1.496832      2.128731      2.942497      1.500141      1.981465      2.292804      2.391283      2.055928      2.308703      2.435897      1.863994      2.305152      2.260640      1.980431      2.591218      2.466197      1.744176      2.327373      2.153370      1.837103      2.535499      2.297669      1.721103      2.560524      1.256183      1.672277      2.366144      2.115097      1.703358      2.453908      2.149688      1.989867      2.786943      2.334600      1.993963      2.786930      2.202654      1.919605      2.786042      2.148364      1.606936      2.553238      1.241147      1.545317      2.390429      2.013366      1.522310      2.384241      1.987211      1.549374      2.422021      2.009435      1.795559      2.784656      1.965659      1.888308      2.793325      1.990980      1.958589      2.792170      2.023451      1.476299      2.536758      1.270067      1.863007      2.803262      1.851104      1.367308      2.519574      1.334727      1.299306      2.494113      1.390545      1.818173      2.858879      1.641846      1.738429      2.864257      1.670799      1.274140      2.462354      1.437188      1.747889      2.916408      1.577079      1.273089      2.429570      1.471486      1.745279      2.963466      1.507026      1.300252      2.372181      1.495992      1.345794      2.295159      1.476213      1.404861      2.221666      1.479495      1.947509      3.013636      1.415678      1.502816      2.102475      1.420568      1.965137      3.091873      1.528250      1.636036      2.004977      1.376305      2.029407      3.088689      1.526468      1.746208      1.953647      1.305153      1.995741      3.152496      1.636772      2.097309      3.127806      1.581307      1.994257      3.182128      1.669937      1.811523      1.939831      1.265372      1.991563      3.207406      1.689042      2.036233      3.250141      1.717693      1.876398      1.933955      1.235525      1.955508      3.305785      1.795451      1.970017      1.955523      1.206643      1.952266      3.324001      1.801303      1.935213      3.348812      1.788502      2.033530      2.022524      1.232388      1.939245      3.360515      1.746974      1.925473      3.361081      1.727362      2.099865      2.149680      1.300584      2.067772      2.097624      1.276312      1.939303      3.352956      1.647241      1.909965      3.350055      1.663476      2.138020      2.343249      1.378201      2.089326      2.202148      1.329579      1.939728      3.297597      1.571241      1.890559      3.289472      1.579229      2.139047      2.702733      1.463684      2.108200      2.426862      1.413415      2.084020      2.311505      1.377499      1.910293      3.223468      1.536780      1.976262      3.169621      1.524117      2.023722      3.081477      1.514590      2.064947      2.937664      1.507823      2.079935      2.724377      1.483829      2.073926      2.531040      1.450636      2.066280      2.476229      1.438084      1.930623      3.165151      1.529076      1.966816      3.077333      1.526259      2.008122      2.938081      1.517712      2.044791      2.738525      1.493703      2.430651      2.414257      2.499350      2.472424      2.514543      2.899648      2.198488      2.786639      2.694659      2.206387      2.794090      2.706415      2.184721      2.803702      2.680757      2.213491      2.837897      2.761541      2.057795      2.564358      1.428228      1.883830      2.573823      1.358160      1.788540      2.277843      2.121839      2.088326      2.741970      2.572748      2.082236      2.821836      2.569587      2.036039      2.804166      2.495675      1.658744      2.287972      1.994214      1.921293      2.683235      2.382036      1.917985      2.784477      2.341035      1.856692      2.567213      1.335703      1.496488      2.317099      1.863688      1.703709      2.611025      2.131284      1.751404      2.626396      2.184305      1.843012      2.765265      2.217611      1.743326      2.570673      1.292158      1.753554      2.598236      1.379247      1.751779      2.757750      2.072655      1.619521      2.599835      1.400921      1.501032      2.518592      1.944050      1.570669      2.548091      2.001629      1.630700      2.764420      1.936628      1.708602      2.768852      1.968704      1.386735      2.589004      1.475447      1.367193      2.467523      1.837407      1.350445      2.456551      1.816944      1.391450      2.507795      1.851855      1.662346      2.794644      1.875706      1.572076      2.789535      1.854785      1.298053      2.608792      1.809605      1.294504      2.597312      1.802079      1.333293      2.556521      1.816975      1.631810      2.830876      1.786607      1.535147      2.831396      1.791475      1.286102      2.574276      1.519581      1.308678      2.630318      1.805784      1.601405      2.885713      1.716192      1.511234      2.887309      1.741471      1.290470      2.691992      1.814766      1.286875      2.690128      1.802135      1.298751      2.707600      1.797089      1.573285      2.951857      1.665979      1.519239      2.953699      1.691844      1.236890      2.501592      1.548057      1.288421      2.714681      1.798591      1.535579      3.013903      1.630208      1.594400      3.060977      1.548477      1.254457      2.503841      1.631680      1.296308      2.451863      1.628830      1.241154      2.653781      1.748030      1.393916      3.165958      1.761627      1.382782      3.134262      1.758053      1.393964      3.164098      1.756273      1.395104      3.164973      1.752688      1.767046      3.075096      1.479733      1.728413      3.128100      1.531590      1.454031      2.254185      1.537107      1.807857      3.130878      1.568547      1.788875      3.137858      1.576550      1.796522      3.151291      1.621004      1.824357      3.175790      1.688872      1.589988      2.206533      1.433752      1.800781      2.031939      1.276376      1.712679      2.202042      1.340665      1.791542      3.255488      1.811142      1.791375      3.304160      1.865454      1.751641      2.162112      1.308366      1.771456      2.168295      1.274792      1.775956      3.318977      1.861315      1.846454      2.088564      1.205711      1.785522      3.325277      1.746416      1.919114      2.064520      1.193311      1.976894      2.108685      1.234053      1.781254      3.310900      1.700961      2.005589      2.194810      1.303346      1.991559      2.188195      1.284542      1.772338      3.260659      1.589591      2.014674      2.298501      1.376043      2.000558      2.271946      1.353364      1.785929      3.213312      1.540916      1.766818      3.226089      1.549839      1.889926      3.164638      1.531302      1.947497      3.083223      1.528775      1.991526      2.948776      1.521206      2.018723      2.755882      1.501160      2.017268      2.539506      1.464796      2.002782      2.387675      1.419013      1.810364      3.162018      1.545555      1.875091      3.083844      1.544779      1.922245      2.954324      1.537776      1.960979      2.789280      1.522237      1.981651      2.633470      1.504972      1.852855      3.082996      1.556176      3.028890      2.670506      4.255437      2.970439      2.644321      4.096383      2.771111      2.544589      3.539151      2.609153      2.474897      3.092926      2.488189      2.545898      2.825921      2.599900      2.560613      2.940686      2.272184      2.412028      2.019305      2.193057      2.448004      2.381877      2.168283      2.479115      1.590423      2.177294      2.793788      2.664878      1.980113      2.763528      2.432634      1.983011      2.611029      1.454892      1.537443      2.264695      1.807636      1.818480      2.704122      2.245876      1.848298      2.755812      2.266778      1.894799      2.649960      1.497807      1.416984      2.279299      1.707500      1.695916      2.648601      2.111130      1.673707      2.727983      2.054592      1.752460      2.744614      2.135705      1.785812      2.674564      1.530688      1.556835      2.706671      1.936186      1.571211      2.707708      1.951509      1.585958      2.746104      1.944257      1.670380      2.755625      1.636727      1.484171      2.597368      1.900710      1.487219      2.665570      1.878827      1.572663      2.744320      1.930726      1.516988      2.753858      1.867974      1.419861      2.650049      1.825916      1.427228      2.661849      1.825847      1.458401      2.775213      1.806285      1.374922      2.678311      1.794642      1.383064      2.697694      1.790150      1.432565      2.815573      1.770807      1.217266      2.848098      1.794863      1.354435      2.741845      1.774819      1.411952      2.869222      1.737257      1.240478      2.776061      1.672817      1.334974      2.811749      1.755665      1.471545      2.954464      1.702822      1.413053      3.008725      1.692643      1.281973      2.824740      1.725321      1.462105      3.037971      1.659004      1.189979      2.698912      1.735717      1.280187      2.861108      1.689840      1.335457      2.994877      1.676090      1.343867      2.999099      1.723054      1.419855      3.078081      1.709009      1.369941      3.094199      1.742388      1.417747      3.139172      1.713194      1.456396      3.178305      1.613952      1.464244      3.178664      1.605491      1.511151      3.156269      1.570077      1.427933      3.216542      1.664027      1.443514      3.233228      1.656228      1.503941      3.217478      1.553662      1.560033      3.193874      1.528455      1.424496      3.227217      1.681579      1.614536      3.179312      1.539539      1.325293      2.624755      1.707948      1.439858      3.242448      1.659796      1.475857      3.292577      1.606609      1.455324      3.293053      1.624122      1.481843      3.302922      1.590563      1.631108      3.169921      1.572407      1.663764      3.164543      1.570148      1.390416      2.619175      1.644963      1.502588      3.152836      1.618378      1.563256      3.188192      1.789018      1.499337      2.679322      1.535856      1.562021      2.710699      1.473886      1.621389      3.241312      1.866616      1.498999      3.194311      1.551296      1.623552      3.275051      1.912547      1.679293      2.539640      1.306964      1.635250      3.290509      1.900700      1.637182      3.290323      1.873450      1.741323      2.441352      1.234106      1.816608      2.359673      1.188303      1.667212      3.267151      1.727805      1.901529      2.288256      1.201232      1.844413      2.316929      1.183129      1.670539      3.246047      1.638044      1.925425      2.275169      1.224049      1.952033      2.291533      1.275424      1.671825      3.230252      1.591168      1.981923      2.351891      1.349214      1.689785      3.215393      1.563053      1.786599      3.167896      1.549699      1.687418      3.211121      1.562962      2.003414      2.516344      1.480794      2.012845      2.465796      1.444553      1.725756      3.173158      1.564618      1.805944      3.110136      1.571880      1.906966      2.900570      1.566454      1.955769      2.776427      1.559484      1.999110      2.671333      1.547688      2.015516      2.639099      1.538557      1.778564      3.142002      1.594673      1.823029      3.078314      1.605980      1.881819      2.989633      1.608503      1.942806      2.874323      1.598171      2.000253      2.726531      1.569883      3.147134      2.817394      4.586870      3.119644      2.803730      4.508707      2.955449      2.682983      4.006242      2.885674      2.641732      3.795674      2.812011      2.600288      3.580929      2.668050      2.528157      3.199932      2.326795      2.425246      2.399863      2.290544      2.422606      2.259239      2.239685      2.418865      2.119735      2.173442      2.427160      1.918815      2.115402      2.475400      1.662781      1.994320      2.336567      2.115609      1.694093      2.246928      1.727735      2.057904      2.582958      1.475019      2.037726      2.650211      1.513872      1.987117      2.705087      1.575671      1.898971      2.751958      1.633869      1.706785      2.805786      1.701074      1.186538      2.382069      1.477107      1.481024      2.720130      1.849934      1.384741      2.837925      1.747937      1.154194      2.453653      1.476722      1.432476      2.740712      1.795005      1.389395      2.821471      1.744466      1.394097      2.905683      1.726507      1.406799      2.990136      1.717562      1.174217      2.902792      1.861702      1.271892      2.898114      1.558904      1.428996      3.096042      1.672371      1.168230      2.855441      1.847583      1.159306      2.927840      1.895570      1.367267      3.040460      1.557738      1.438326      3.163353      1.690451      1.450277      3.176512      1.644525      1.165437      2.941832      1.919134      1.432394      3.141510      1.566528      1.473996      3.245531      1.610243      1.470102      3.240275      1.580843      1.183723      2.953362      1.928591      1.502596      3.227248      1.559749      1.489070      3.283753      1.552711      1.497201      3.255009      1.540605      1.228267      2.924300      1.885561      1.554640      3.292312      1.547794      1.520831      3.321016      1.549568      1.533301      3.315783      1.526682      1.502498      3.277196      1.529828      1.561868      3.203459      1.545041      1.275743      2.964492      1.832194      1.563606      3.312099      1.543471      1.567839      3.362046      1.517020      1.618489      3.357436      1.508441      1.594163      3.348165      1.502755      1.379196      3.141230      1.727844      1.600264      3.406410      1.493004      1.657805      3.400121      1.487046      1.643002      3.389482      1.482132      1.659652      3.407496      1.482400      1.489981      3.144876      1.672064      1.438060      3.230181      1.656208      1.628549      3.357252      1.457550      1.671009      3.359986      1.457762      1.661274      3.360221      1.455186      1.644760      3.340542      1.467939      1.472782      3.173967      1.820089      1.477423      3.206768      1.902223      1.479046      3.211920      1.913346      1.548423      3.091416      1.459557      1.498645      3.231826      1.932942      1.517676      3.248201      1.935730      1.613377      2.921694      1.354634      1.546165      3.244734      1.910687      1.561015      3.241942      1.880348      1.691469      2.746587      1.261497      1.588563      3.229914      1.792670      1.750153      2.615839      1.210107      1.760224      2.608992      1.199710      1.604060      3.217634      1.662591      1.875982      2.429498      1.198762      1.884730      2.428854      1.202788      1.962083      2.440118      1.288321      1.614382      3.225280      1.617215      2.018072      2.492713      1.443857      2.013156      2.529716      1.396839      1.622266      3.226920      1.603125      1.633742      3.228745      1.594193      2.035339      2.655760      1.542435      2.047219      2.665092      1.517990      1.665396      3.243251      1.602161      1.755201      3.177624      1.608787      1.988921      2.854853      1.616455      2.037701      2.849496      1.630133      2.054046      2.833487      1.623047      1.677372      3.247702      1.608885      1.724811      3.282101      1.649635      1.796416      3.213510      1.655039      1.851183      3.157078      1.671378      1.918683      3.091002      1.684181      1.737919      3.276586      1.652809      1.790517      3.277328      1.684006      3.085299      2.836390      4.381267      3.031224      2.795517      4.255389      2.950002      2.726263      3.975064      2.602170      2.514066      3.001469      2.432719      2.451527      2.615086      2.151990      2.425002      2.058081      2.056164      2.398939      2.102907      2.102297      2.444092      1.815971      2.029310      2.475722      1.748110      1.872756      2.295277      1.882727      2.005012      2.548633      1.609358      1.995712      2.602459      1.565938      1.981799      2.681508      1.573491      1.997184      2.743900      1.636551      1.938623      2.795337      1.705111      1.233236      2.226870      1.331645      1.082754      2.354905      1.287357      1.809131      2.862188      1.789770      1.731833      2.889667      1.994767      1.719361      2.983861      1.998029      1.738475      2.984336      2.007486      1.693165      2.884071      1.826234      1.730335      3.017195      2.042100      1.731582      2.974005      2.034442      1.730455      3.058417      2.021073      1.702625      3.061748      2.009046      1.076729      2.427020      1.323691      1.674638      3.002402      2.081303      1.718020      3.074257      2.053399      1.719237      3.112200      2.034367      1.692716      3.129064      2.023468      1.655961      3.116576      2.021618      1.576598      3.055974      2.049289      1.483743      2.913810      1.867219      1.091171      2.523586      1.368916      1.694708      3.116458      2.065558      1.648477      3.047016      2.091968      1.698364      3.165854      2.044938      1.644825      3.175945      2.028341      1.390776      2.944542      1.897235      1.115836      2.615103      1.403723      1.664570      3.158319      2.081604      1.612800      3.086550      2.101311      1.677137      3.207963      2.062669      1.666221      3.231091      2.047636      1.634029      3.233157      2.040339      1.588421      3.208111      2.042828      1.541012      3.175102      2.058393      1.310623      2.969614      1.923703      1.621747      3.196712      2.102288      1.562231      3.121944      2.114255      1.643309      3.249270      2.085447      1.632587      3.276587      2.070591      1.528406      3.308630      2.089988      1.516191      3.233242      2.067953      1.415115      3.231004      2.093139      1.246599      3.020351      1.975582      1.559230      3.233992      2.129263      1.589049      3.285169      2.117556      1.588022      3.316414      2.105332      1.564931      3.321985      2.096396      1.474131      3.286294      2.095096      1.201102      3.043486      1.989252      1.261553      3.113147      2.060280      1.518264      3.324913      2.160575      1.486912      3.282100      2.163247      1.524259      3.360270      2.151982      1.507107      3.370797      2.142405      1.420394      3.336647      2.133797      1.354685      3.288023      2.131992      1.214207      3.161203      2.087244      1.164643      3.068924      2.013740      1.432470      3.365490      2.215500      1.441985      3.402508      2.210331      1.430308      3.419419      2.201051      1.399667      3.411086      2.188544      1.289798      3.344249      2.189772      1.183248      3.319589      2.216212      1.143144      3.132669      2.073700      1.153285      3.004285      1.963442      1.388253      3.374990      2.233849      1.343623      3.444950      2.270927      1.338238      3.468053      2.270068      1.321231      3.467281      2.260294      1.278372      3.435440      2.254701      1.147174      3.084656      2.033035      1.611573      3.258194      1.497934      1.520835      3.179029      1.501136      1.316469      3.454759      2.285291      1.221451      3.514234      2.347814      1.231367      3.520027      2.337002      1.185573      3.490935      2.338470      1.145769      3.438027      2.323915      1.102499      3.350102      2.278805      1.104871      3.274708      2.209068      1.132659      3.181538      2.113088      1.187898      3.043726      1.975297      1.185450      3.536042      2.370796      1.107409      3.277885      2.171369      1.699911      3.315877      1.492852      1.591147      3.326439      1.502042      1.534889      3.287753      1.519027      1.135342      3.294446      2.115717      1.217768      3.310488      1.987821      1.706049      3.332022      1.491124      1.735950      3.326017      1.494932      1.618795      3.324397      1.491056      1.580839      3.295673      1.512295      1.531344      3.249571      1.535765      1.298763      3.338187      1.874911      1.267342      3.434696      1.935570      1.610123      3.297872      1.507628      1.569288      3.253681      1.559952      1.325001      3.519143      1.854781      1.793310      3.346442      1.482358      1.630708      3.286191      1.523957      1.419194      3.130397      1.638689      1.352225      3.571240      1.811200      1.390293      3.548849      1.730101      1.793193      3.346789      1.484914      1.690417      3.320758      1.497434      1.794851      3.329527      1.505105      1.660315      3.257293      1.569377      1.404557      3.117153      1.724379      1.437848      3.455200      1.619853      1.709555      3.330776      1.498723      1.806973      3.328771      1.516018      1.756435      3.297050      1.533422      1.381818      3.104981      1.822658      1.404707      3.133085      1.850638      1.417815      3.139210      1.878362      1.492619      3.318934      1.510039      1.792591      3.324226      1.517647      1.455893      3.166497      1.904098      1.499007      3.188466      1.910126      1.574531      3.100988      1.383900      1.539119      3.186262      1.856384      1.650885      2.916562      1.285888      1.554922      3.184677      1.778637      1.865181      2.460289      1.193524      1.745999      2.716338      1.203138      1.860050      2.555410      1.176096      1.827675      2.623892      1.171202      1.569421      3.216478      1.670382      1.956169      2.567931      1.260965      1.997648      2.600681      1.337326      1.587393      3.244552      1.635647      2.058929      2.729745      1.486495      2.070090      2.757482      1.533884      2.071207      2.772311      1.526256      1.606748      3.277905      1.637590      2.082697      2.904370      1.652973      2.093861      2.917181      1.646862      1.645280      3.319702      1.662028      1.649286      3.337320      1.672913      2.034880      3.058959      1.720891      2.089019      3.094345      1.755222      2.096757      3.105613      1.762119      1.718037      3.405902      1.720237      1.704189      3.405838      1.715924      1.776218      3.356786      1.719933      1.826581      3.338117      1.746187      1.863282      3.473446      1.842233      1.950044      3.306585      1.800883      2.025537      3.281750      1.823910      1.764415      3.452072      1.768794      1.813091      3.462912      1.808214      3.081824      2.811303      3.775027      3.103736      2.894993      4.193960      3.019410      2.814427      4.175492      3.021608      2.820774      4.155362      3.055592      2.842414      4.222090      2.971355      2.777139      4.012617      2.961575      2.781559      4.011793      2.943188      2.767435      3.963820      2.920148      2.719073      3.887650      2.727178      2.591631      3.387488      2.606220      2.523966      3.076080      2.473711      2.463646      2.777615      2.328984      2.414720      2.498339      2.368509      2.424788      2.581535      2.195091      2.410744      2.291135      2.206728      2.409885      2.285946      2.176419      2.412232      2.254197      2.100024      2.420147      2.056747      2.042679      2.438035      2.098549      1.912274      2.279075      1.854487      1.934569      2.484004      1.905226      2.012075      2.459834      1.858921      1.730900      2.217046      1.647238      1.899640      2.515393      1.855044      1.953109      2.533681      1.710428      1.537216      2.142502      1.459123      1.862028      2.581464      1.795987      1.885550      2.616122      1.725947      1.801417      2.629392      1.859094      1.944580      2.621558      1.625910      1.899725      2.705790      1.693311      1.839760      2.699836      1.773711      1.962455      2.691000      1.604169      1.709113      2.707747      1.969424      1.744999      2.676318      1.952865      1.749591      2.709012      1.951820      1.707588      2.696284      1.969157      1.760148      2.675036      1.913583      1.756792      2.695615      1.932537      1.870447      2.784469      1.786238      1.857125      2.796374      1.808637      1.941513      2.771078      1.700492      1.187702      2.179763      1.184422      1.644058      2.722322      1.993167      1.708845      2.791293      1.987142      1.740931      2.752825      1.963441      1.747632      2.749753      1.951301      1.770616      2.723764      1.876786      1.887605      2.828560      1.789913      1.812721      2.837875      1.870296      1.658431      2.768748      2.009061      1.733040      2.818697      1.973833      1.680041      2.864668      1.982256      1.733931      2.783040      1.918497      1.811424      2.867227      1.857032      1.742926      2.873653      1.928764      1.579362      2.773977      2.055040      1.674387      2.830090      2.028657      1.701702      2.900009      1.989395      1.663134      2.922631      1.940786      1.802276      2.871013      1.808875      1.678326      2.884443      2.052601      1.592486      2.844750      2.091142      1.725029      2.938796      2.027487      1.617378      2.889541      2.099286      1.584039      2.866561      2.105599      1.690226      2.949673      2.066513      1.609109      2.935968      2.031127      1.576489      2.981935      2.054803      1.565357      2.970449      2.040403      1.566598      2.948434      1.969999      1.593722      2.924816      2.111210      1.535962      3.036759      2.080100      1.520593      3.016565      2.087982      1.504023      2.998022      2.060107      1.045784      2.472693      1.242447      1.554225      2.949791      2.120651      1.582486      2.976260      2.115950      1.468392      3.046129      2.094971      1.431833      3.021911      2.060996      1.413291      2.985513      1.986279      1.094471      2.573242      1.268653      1.530845      3.000909      2.118643      1.479584      3.126590      2.083393      1.426464      3.088221      2.094684      1.329084      3.013950      1.997491      1.162356      2.684764      1.363532      1.517914      3.015818      2.119032      1.488603      3.063676      2.120496      1.376806      3.131551      2.089847      1.320879      3.084244      2.063104      1.489858      3.159679      2.131959      1.433121      3.115211      2.130672      1.305318      2.876018      1.421540      1.384025      3.192069      2.153819      1.476068      3.262120      2.159510      1.420543      2.997007      1.461596      1.364176      3.298401      2.196750      1.284404      3.302089      2.214025      1.520011      3.091362      1.479060      1.291027      3.398160      2.265354      1.242278      3.353620      2.251959      1.199801      3.403589      2.296514      1.193116      3.475046      2.347895      1.726899      3.221616      1.517306      1.069445      3.529498      2.457595      1.109812      3.538900      2.430140      1.110537      3.554564      2.431552      1.044383      3.411758      2.353516      1.037208      3.578072      2.522767      1.025667      3.579769      2.546481      1.026744      3.573264      2.514582      1.008230      3.544252      2.497925      0.998900      3.514988      2.473583      1.002817      3.484277      2.431417      1.024043      3.413292      2.340875      1.844682      3.285003      1.514225      1.005788      3.591071      2.573853      0.983577      3.580395      2.591721      0.968666      3.553137      2.543008      0.975485      3.511425      2.473026      1.028557      3.447399      2.328921      1.919402      3.309088      1.525388      1.124929      3.489724      2.156430      1.965056      3.318901      1.539852      1.610659      3.256700      1.566238      1.536018      3.210640      1.595028      1.310590      3.610700      1.859806      1.977660      3.321088      1.542453      1.554905      3.207293      1.620635      1.494349      3.167488      1.634504      1.340449      3.634969      1.790540      1.981312      3.319641      1.550106      1.727141      3.244868      1.586868      1.335049      3.072428      1.647037      1.310229      3.038710      1.674836      1.366007      3.613693      1.738296      1.419484      3.514054      1.636406      1.965116      3.313592      1.552680      1.852914      3.286377      1.549287      1.985468      3.291896      1.565477      1.837666      3.255169      1.577661      1.336904      3.011409      1.735618      1.395478      3.082095      1.831039      1.496611      3.353607      1.504119      1.901239      3.292103      1.545537      2.014884      3.287764      1.567108      1.964014      3.261971      1.574219      1.483054      3.096243      1.872397      1.507233      3.108240      1.877152      1.576060      3.174059      1.382074      2.002144      3.284120      1.565941      1.531047      3.127755      1.867536      1.546577      3.137171      1.832194      1.673376      2.948522      1.268383      1.552248      3.156191      1.772861      1.754856      2.803924      1.209475      1.874224      2.654010      1.185250      1.833331      2.711095      1.187905      1.557792      3.239006      1.669612      1.970105      2.684650      1.269187      2.051914      2.784361      1.447741      1.566857      3.294245      1.664158      2.100861      2.960801      1.633326      1.589591      3.359835      1.680354      2.129452      3.170559      1.807974      1.629553      3.445636      1.721608      2.090255      3.327458      1.880282      2.123874      3.351332      1.918039      1.688968      3.520132      1.772828      1.805379      3.510575      1.828276      2.001432      3.528497      1.944875      2.073119      3.571710      2.018342      2.084150      3.501387      1.978136      1.738676      3.600377      1.834029      1.794123      3.654777      1.896132      1.848951      3.677643      1.942682      1.913232      3.659973      1.976778      3.155957      2.893840      4.207398      3.073807      2.863184      3.914211      3.118920      2.895747      4.129210      3.014584      2.853625      4.076396      2.987455      2.840852      4.089733      2.981913      2.794583      4.043333      2.947628      2.775791      3.967006      2.915450      2.761291      3.899133      2.826394      2.694533      3.738748      3.015247      2.880258      3.954282      3.013084      2.899382      4.049900      2.528201      2.497768      3.023002      2.371016      2.446190      2.709641      2.233621      2.425212      2.455003      2.292794      2.428985      2.564347      2.095993      2.446262      2.283514      1.994791      2.480646      2.150460      1.960592      2.513739      2.166489      2.038644      2.470270      2.232599      1.881450      2.561758      2.077695      1.848806      2.601007      2.073825      1.899783      2.557599      2.118864      1.912212      2.512579      2.047574      1.943671      2.475860      2.004219      1.776370      2.666873      2.013609      1.808727      2.611411      2.009200      1.761589      2.682400      2.020950      1.847138      2.538926      1.978604      1.864034      2.524906      1.948485      1.374706      2.001082      1.132924      1.699856      2.693503      1.998354      1.747296      2.661512      1.986423      1.589221      2.704207      2.005522      1.648349      2.699094      1.984181      1.808108      2.669931      1.824161      1.563791      2.697231      2.005237      1.805768      2.761700      1.843590      1.048364      2.162588      0.976883      1.556267      2.721885      2.032226      1.763717      2.814116      1.907460      1.705901      2.854331      1.956533      1.487581      2.697192      2.056174      0.994294      2.236657      1.000326      1.340844      2.676442      2.128130      1.627759      2.935138      2.005863      0.994809      2.301569      1.036563      1.452077      2.791095      2.124844      1.562553      2.982254      2.067713      1.439421      2.830096      2.126564      1.422053      2.873301      2.124925      1.397140      2.922392      2.119563      1.382847      2.978877      2.117461      1.242768      2.722282      1.360033      1.341828      3.038067      2.120705      1.316476      3.077562      2.125688      1.286371      3.111255      2.135540      1.534038      3.011540      1.491224      1.403293      2.900020      1.430603      1.234879      3.180355      2.169523      1.151227      3.288230      2.237080      1.218840      3.201004      2.180765      1.640295      3.084525      1.512795      1.105627      3.359960      2.305828      1.751041      3.146588      1.544000      1.057077      3.429793      2.405387      1.092749      3.376251      2.327072      1.875548      3.199702      1.572482      1.040438      3.515978      2.507336      1.045374      3.501350      2.517897      1.957167      3.235755      1.569857      1.052707      3.561695      2.602110      1.074417      3.550578      2.611297      1.018621      3.591133      2.615823      2.047668      3.265966      1.581983      1.095440      3.578820      2.665263      1.039319      3.585410      2.658203      1.063496      3.574023      2.672091      0.989289      3.556742      2.610141      0.968165      3.521499      2.536078      0.981612      3.481540      2.450726      2.088842      3.289606      1.571436      0.977606      3.421903      2.549019      2.124730      3.296111      1.572920      1.598572      3.210099      1.630808      1.251722      3.593518      1.938286      2.139774      3.283090      1.590198      1.676082      3.206910      1.627305      1.622819      3.182429      1.633373      1.541877      3.148843      1.634364      1.406564      3.088122      1.620457      1.323012      3.602577      1.805038      1.342814      3.583098      1.764757      2.177133      3.257954      1.607103      1.824704      3.215914      1.615001      1.804452      3.205993      1.619808      1.308965      3.015277      1.615841      1.283954      3.002741      1.650741      1.431997      3.487641      1.608434      2.222663      3.243692      1.612578      1.980747      3.201478      1.609033      1.274079      2.958687      1.628541      1.372701      2.924104      1.704292      1.447386      3.465406      1.582985      1.515913      3.318239      1.457967      2.189772      3.248630      1.603779      2.130998      3.223220      1.594330      2.229431      3.213111      1.609413      2.174416      3.198749      1.608122      1.485215      2.987394      1.810206      1.532114      3.046987      1.827389      1.599945      3.144544      1.337293      2.215384      3.209569      1.606787      1.562902      3.099342      1.814707      1.565828      3.115558      1.798883      1.698077      2.955192      1.246233      1.553547      3.163580      1.728256      1.784038      2.829647      1.215397      1.888943      2.727367      1.222058      1.857807      2.756730      1.220157      1.545111      3.296446      1.669331      2.057403      2.852540      1.462449      2.096555      2.950647      1.580474      1.551769      3.388102      1.683439      2.130836      3.076503      1.718963      2.151071      3.198274      1.840413      1.576616      3.481145      1.721030      2.137190      3.389352      1.965594      2.158196      3.380920      2.000722      1.676917      3.546341      1.782708      1.616642      3.569387      1.772831      2.123452      3.597344      2.115901      2.139750      3.586427      2.140405      1.647995      3.624228      1.812166      1.698369      3.710939      1.887229      1.779625      3.692733      1.912278      1.833291      3.713959      1.958841      1.889293      3.735796      2.020208      1.955471      3.750255      2.091250      2.026384      3.762853      2.159068      2.023834      3.792142      2.191294      2.116608      3.664360      2.175252      1.747055      3.781246      1.973920      1.796796      3.821661      2.049498      1.855205      3.833964      2.111784      2.912933      2.769826      3.940251      2.887915      2.763656      3.942790      2.867478      2.756788      3.901780      2.817679      2.729596      3.789022      2.951964      2.772510      3.603315      2.918738      2.758735      3.888817      2.925700      2.809760      3.864181      2.643071      2.590060      3.422853      2.684950      2.534131      3.068557      2.930962      2.792854      3.792363      2.426421      2.474910      2.951553      2.163395      2.419258      2.447427      2.175571      2.416196      2.476397      2.038574      2.456527      2.272269      2.008511      2.452670      2.264548      1.865398      2.568415      2.128613      1.929982      2.502944      2.189437      1.923743      2.534262      2.163100      1.666330      2.078644      1.483632      1.763453      2.693948      2.070349      1.812504      2.633191      2.093745      1.804344      2.654740      2.064666      1.759352      2.689601      2.080379      1.528986      2.059457      1.317958      1.674189      2.720933      2.048166      1.641525      2.721683      2.058425      1.727197      2.701989      2.028961      1.632290      2.716726      2.019465      1.564139      2.722979      2.039970      1.491509      2.695640      2.038632      1.449646      2.666647      2.036729      1.047351      2.057649      0.822289      1.375775      2.628554      2.081909      0.989528      2.137820      0.849147      1.342204      2.635330      2.108400      1.319250      2.704964      2.141304      1.305863      2.744677      2.137233      1.294719      2.787939      2.128757      1.292042      2.841315      2.118159      1.285126      2.868121      2.113655      1.272902      2.900596      2.111304      1.353361      2.733714      1.407009      1.226082      2.594830      1.302540      1.235854      2.956543      2.110402      1.191631      3.026214      2.115017      1.498354      2.863314      1.503466      1.177608      3.048870      2.118541      1.139440      3.104709      2.138176      1.596797      2.952344      1.538558      1.121686      3.154648      2.162378      1.089213      3.188281      2.190756      1.722287      3.024458      1.594507      1.070165      3.231035      2.228950      1.046701      3.272878      2.282268      1.820484      3.082624      1.601097      1.945283      3.134602      1.627084      1.075414      3.407886      2.500980      1.125991      3.442456      2.561731      2.082400      3.195780      1.615672      1.186516      3.496342      2.638876      1.150363      3.556877      2.682111      1.213446      3.499734      2.663343      2.175870      3.222547      1.630239      1.219848      3.505852      2.699663      1.122835      3.513658      2.696921      1.128695      3.492348      2.696204      1.026523      3.502719      2.640032      2.247124      3.223739      1.648163      1.034971      3.455105      2.639541      1.073481      3.425472      2.248234      2.389738      3.153424      1.700961      1.151182      3.477349      2.110613      1.223697      3.478408      1.953786      2.445736      3.135082      1.707089      1.723989      3.119219      1.635874      1.667619      3.106681      1.635816      1.509262      3.034854      1.618024      1.627718      3.071246      1.630477      1.387152      3.437606      1.634711      2.615367      3.040344      1.766598      1.975835      3.120143      1.639379      1.312319      2.883591      1.597573      1.464968      3.335423      1.490571      2.545174      3.079636      1.721921      2.231061      3.118084      1.654831      1.321974      2.819722      1.603757      1.498809      2.914150      1.753722      1.544057      3.217364      1.367509      2.412931      3.165812      1.648968      2.422472      3.160552      1.655304      2.367572      3.151628      1.646765      1.574247      3.033412      1.789469      1.576946      3.050369      1.783686      1.631480      3.081866      1.269855      1.561931      3.116907      1.730420      1.750824      2.904421      1.213279      1.723877      2.945071      1.221979      1.534269      3.271301      1.661228      1.850249      2.811039      1.235018      1.896365      2.771267      1.264322      1.972347      2.777580      1.317893      1.904909      2.772469      1.275471      2.056463      2.905814      1.493666      1.528882      3.380286      1.663233      1.977242      2.795431      1.336539      2.132705      3.106732      1.739380      2.155959      3.208064      1.854415      1.541479      3.484145      1.692649      2.178379      3.433670      2.086276      1.549288      3.514857      1.709124      1.571845      3.598085      1.756084      2.167638      3.642789      2.269199      1.611629      3.686563      1.829609      2.085694      3.810544      2.298077      2.116641      3.828755      2.374892      1.654297      3.790739      1.938198      1.707791      3.848576      2.027689      1.695571      3.867401      2.048474      1.763327      3.869525      2.089946      1.797137      3.935427      2.225343      1.871946      3.949367      2.304457      1.962231      3.938217      2.356235      2.058455      3.899861      2.394807      1.739028      3.916248      2.151234      2.813997      2.698806      3.830926      2.819338      2.739067      3.859117      2.803457      2.727964      3.843342      2.835495      2.751495      3.831805      2.779605      2.739580      3.799413      2.762383      2.739330      3.766594      2.708086      2.607192      3.610848      2.768085      2.714425      3.740565      2.802354      2.667500      3.513497      2.807589      2.696948      3.612695      2.543829      2.556922      3.344876      2.768431      2.608950      3.247013      2.774625      2.684101      3.402663      2.458010      2.502348      3.143511      2.249854      2.419852      2.675990      2.123882      2.396705      2.472089      1.708604      1.975912      1.536998      1.998317      2.405345      2.286578      1.807261      2.574345      2.112020      1.881049      2.461386      2.162103      1.947455      2.416924      2.230425      1.561811      1.911933      1.304498      1.692687      2.699006      2.088701      1.662858      2.683303      2.099444      1.703037      2.673356      2.098981      1.758361      2.632898      2.102972      1.789770      2.600163      2.110698      1.440085      1.900188      1.140630      1.562925      2.680398      2.100692      1.472894      2.663132      2.083210      1.533879      2.713007      2.055616      1.377682      2.558013      2.100610      1.150092      1.873035      0.731387      1.012109      2.033841      0.736172      1.227401      2.572013      2.147682      1.029428      2.195907      0.955574      1.195971      2.641044      2.138471      1.070841      2.292542      1.093057      1.181083      2.693317      2.129921      1.112238      2.357720      1.170182      1.168785      2.802103      2.107596      1.523251      2.217100      1.427793      1.140052      2.865084      2.100105      1.445841      2.564306      1.449713      1.099015      2.923507      2.105748      1.485501      2.750454      1.480312      1.093129      2.964883      2.108825      1.057772      2.998376      2.120236      1.633223      2.863578      1.576268      1.043467      3.050224      2.143411      0.999448      3.107765      2.203372      1.773301      2.953854      1.641827      0.998481      3.181279      2.283012      1.938293      3.033620      1.655858      2.065612      3.069776      1.684514      1.068048      3.104665      2.431127      2.181424      3.116763      1.700790      1.206617      3.451823      2.635507      1.183876      3.384996      2.604992      1.209257      3.451279      2.689801      1.190254      3.405888      2.681432      2.310910      3.156955      1.690598      1.078523      3.357727      2.670881      0.981609      3.318053      2.557543      1.065285      3.355440      2.261446      1.723162      3.100378      1.638700      1.352761      3.364107      1.654559      1.951412      3.051799      1.657831      1.738021      2.980981      1.644742      1.898605      2.995776      1.665532      1.572646      2.891234      1.608470      1.423787      3.281796      1.504127      2.269941      3.042332      1.698272      2.209700      3.000020      1.706629      1.509937      3.202646      1.358771      2.512303      3.069088      1.720615      2.563092      2.996965      1.782535      2.450539      2.995330      1.764415      1.409193      2.720288      1.588601      1.412930      2.740639      1.580795      1.451326      2.733992      1.608619      1.566786      2.876156      1.733898      1.582606      2.957569      1.739208      1.588983      3.117235      1.250611      2.623135      2.960314      1.828111      2.561013      2.962803      1.822083      2.576467      2.947094      1.819858      1.573498      3.059504      1.712805      1.684271      2.991675      1.190566      2.652035      2.936488      1.853820      2.665483      2.935932      1.853683      2.652463      2.932432      1.850747      1.551169      3.154488      1.668114      1.775318      2.879838      1.186078      2.668642      2.933803      1.855077      1.531893      3.260534      1.639184      1.895096      2.775683      1.270842      1.518055      3.367879      1.633565      1.902794      2.788566      1.267843      1.983692      2.810570      1.355200      2.075355      2.945984      1.558521      2.151301      3.149268      1.800100      2.126708      3.072251      1.713645      1.511970      3.457399      1.625648      2.151415      3.148532      1.810657      2.194422      3.395128      2.086894      2.200741      3.478911      2.175812      1.541395      3.588080      1.720120      2.197326      3.673453      2.373559      1.575670      3.704742      1.821014      2.146983      3.853093      2.459514      2.170945      3.860902      2.536350      1.616480      3.846293      1.994482      2.024003      4.001959      2.521252      2.076811      4.023594      2.611840      2.111160      4.023442      2.662552      1.664358      4.014953      2.317015      1.723209      4.060639      2.462588      1.792419      4.097988      2.586952      1.891806      4.087992      2.610829      2.616144      2.486883      3.458140      2.701574      2.657360      3.739120      2.711149      2.562496      3.465959      2.677574      2.548429      3.474713      2.629183      2.639850      3.671192      2.600329      2.633889      3.588612      2.662707      2.481400      3.322765      2.605807      2.524188      3.145666      2.564841      2.364511      2.973262      2.310957      2.161955      2.448091      2.385959      2.480933      3.111396      2.267919      2.130339      2.383743      2.153885      2.093043      2.228811      1.991519      1.974348      1.987979      2.209610      2.409783      2.683984      2.120298      2.383066      2.492652      1.993541      2.358572      2.267635      1.739891      2.562150      2.088301      1.792172      2.459331      2.089738      1.824567      2.323373      2.037672      1.506769      1.677653      1.144551      1.631498      2.625924      2.101269      1.696180      2.601912      2.091030      1.413293      1.650042      0.944380      1.611427      2.623503      2.102972      1.444144      2.616622      2.106325      1.421337      2.540742      2.133701      1.507986      2.603950      2.124976      1.351469      2.494056      2.121309      1.180550      2.390151      2.140697      1.184944      2.377122      2.135964      1.142477      2.429045      2.156013      1.116902      2.156432      1.025722      1.075486      2.642801      2.122208      1.164073      2.255283      1.136838      1.214510      2.339426      1.235368      1.031557      2.769049      2.102074      1.003746      2.834868      2.105572      1.585366      2.690795      1.569332      1.001340      2.871545      2.107165      0.970107      2.904856      2.117893      1.764121      2.830529      1.641710      0.961908      2.940850      2.131709      1.885072      2.902438      1.699097      0.984088      3.091301      2.285823      2.027658      2.752941      1.805324      2.181960      3.002154      1.747968      1.150658      3.261665      2.561089      2.299465      3.048687      1.766913      1.176145      3.304973      2.632912      1.170758      3.303921      2.641470      2.415601      3.062311      1.785447      1.102957      3.301327      2.683620      2.550658      3.065635      1.766727      1.052930      3.286013      2.678567      0.995256      3.236168      2.624419      1.039975      3.245001      2.333451      1.067329      3.261275      2.279498      1.123993      3.266921      2.132310      1.330922      3.281734      1.681098      1.844112      2.961335      1.662513      2.167201      2.919480      1.716617      2.029266      2.905750      1.690429      1.795987      2.828126      1.632187      1.584901      2.675719      1.572275      1.537138      3.157218      1.350012      2.743746      2.978929      1.792119      2.425061      2.901926      1.768418      1.516867      2.638231      1.575357      1.599587      2.784608      1.705781      1.586178      3.094286      1.208070      2.743845      2.924796      1.819554      2.642701      2.896004      1.807512      1.632827      2.822369      1.706929      1.670040      3.020673      1.141802      1.660676      3.035105      1.142715      2.725033      2.906630      1.818176      1.557886      3.101937      1.652542      1.828270      2.854754      1.176692      1.529218      3.216878      1.607719      1.510404      3.324772      1.592301      1.896295      2.812863      1.239593      1.988905      2.819729      1.363772      1.918732      2.807486      1.256052      2.161471      3.115199      1.876850      2.212983      3.371902      2.127731      2.223933      3.454150      2.222732      1.516899      3.527583      1.655878      1.526899      3.588441      1.696889      2.231108      3.685101      2.486587      1.547493      3.701752      1.796430      2.209072      3.877937      2.700386      1.562471      3.764595      1.866213      1.578715      3.845169      1.974544      2.154226      4.049368      2.809782      1.591518      3.892955      2.050080      1.622353      3.963514      2.187029      1.971474      4.146975      2.803343      2.081346      4.130165      2.845091      1.870524      4.140023      2.734053      2.597288      2.550210      3.575999      2.607648      2.431741      3.369576      2.544443      2.560054      3.633842      2.528270      2.577152      3.609821      2.499653      2.587999      3.525599      2.308154      1.991321      2.673554      2.486298      2.327834      3.021768      2.361281      2.527654      3.368631      2.211845      2.032983      2.422574      2.281458      2.480605      3.193420      2.166235      1.999771      2.340875      2.294128      2.451389      3.038087      2.027473      1.882897      2.108786      1.707316      1.758765      1.580374      2.096379      2.374109      2.475930      2.014335      2.346523      2.279582      1.596079      1.742350      1.368886      1.709520      2.488353      2.049304      1.901837      2.316265      2.106335      1.968002      2.326748      2.184962      1.591967      2.514127      2.104831      1.643779      2.547522      2.090896      1.686627      2.535774      2.072316      1.523271      2.596525      2.122068      1.507047      2.497676      2.117492      1.332029      1.652173      0.795983      1.407457      1.494548      0.751480      1.312038      2.382887      2.137672      1.205328      1.724861      0.651549      1.223899      2.232186      2.111383      1.276585      1.609868      0.540007      1.157929      1.752281      0.565793      1.063151      2.293908      2.142540      1.153596      1.858779      0.734731      1.034097      2.360040      2.152027      1.209778      2.093013      1.063481      1.014083      2.410979      2.143014      1.267843      2.191054      1.221688      0.970884      2.563966      2.116682      0.935569      2.678284      2.112108      0.915255      2.751432      2.113909      1.586591      2.562683      1.539540      0.886777      2.812957      2.126321      1.721707      2.670699      1.640892      0.899738      2.872039      2.148357      1.824298      2.750306      1.687389      0.927918      2.930238      2.207874      0.900559      2.877437      2.153983      1.925754      2.797414      1.753891      0.973140      2.982831      2.271421      2.131017      2.786933      1.848860      2.336290      2.933552      1.841813      1.124574      3.188033      2.617104      2.479390      2.968399      1.858902      1.084052      3.191635      2.685390      2.569318      2.969387      1.850358      1.062162      3.197667      2.701056      1.017909      3.154050      2.697503      1.020037      3.095162      2.411747      1.073299      3.136309      2.280674      2.678248      2.959899      1.846286      1.258251      3.206347      1.864812      2.850121      2.858837      1.901027      1.410361      3.217773      1.554570      2.988412      2.860351      1.896521      2.171142      2.880651      1.716479      1.980043      2.813939      1.663709      2.909709      2.913071      1.839677      2.440772      2.825165      1.758945      2.442229      2.794307      1.749195      2.118518      2.761780      1.673860      1.792889      2.513750      1.603539      1.661954      2.595212      1.656268      1.649669      2.712922      1.703515      1.658339      2.713089      1.704939      2.947444      2.866713      1.840565      2.729154      2.806889      1.801793      1.603312      2.935213      1.688563      1.595060      2.958062      1.677965      1.674611      3.054633      1.090177      3.069996      2.807175      1.851448      2.828088      2.801120      1.816077      1.541660      3.081161      1.595375      1.818774      2.892860      1.101286      1.834825      2.869090      1.150178      1.899257      2.835073      1.187289      1.478173      3.385283      1.534499      2.000296      2.827513      1.380070      2.101462      2.927134      1.655941      2.236829      3.362051      2.185986      2.236861      3.315435      2.169914      1.505378      3.554149      1.660370      2.278936      3.598099      2.496657      2.284836      3.673729      2.592517      1.531721      3.686325      1.793205      2.329600      3.775214      2.878625      1.577620      3.877327      2.064490      2.179414      4.040034      2.873428      2.221350      3.994997      2.957983      1.609233      3.982139      2.260671      1.613655      3.990087      2.285822      2.066921      4.168033      2.941300      2.148908      4.122737      3.087151      1.665974      4.046177      2.452947      1.846968      4.170953      3.014365      1.935980      4.205131      3.072284      2.050420      4.191617      3.054364      2.349572      2.020122      2.952370      2.482231      2.461449      3.416149      2.363752      2.104587      2.983700      2.414929      2.479337      3.482956      2.410505      2.516583      3.517938      2.416403      2.554147      3.487600      2.401189      2.553725      3.463753      2.363705      2.141834      2.877440      2.325897      2.041261      2.769721      2.204266      1.874696      2.492009      2.174126      1.858829      2.435653      2.082120      1.847345      2.299750      2.198452      2.415498      2.871087      1.961235      1.725519      2.079045      2.141034      2.389851      2.668584      1.768766      1.638261      1.736783      2.084260      2.361375      2.435663      1.684630      1.547123      1.500441      2.039652      2.324206      2.216743      1.600209      1.536139      1.295483      1.690222      2.477243      2.036908      1.695155      2.464707      2.025141      1.694350      2.420089      1.991921      1.945031      2.295244      2.082791      1.983296      2.290260      2.067646      1.526708      1.512424      1.092296      1.596431      2.452459      2.071140      1.623775      2.465805      2.060574      1.666957      2.481246      2.047344      1.937486      2.242135      1.935732      1.864664      2.240792      1.921314      1.487448      1.460069      0.903038      1.502654      2.380141      2.083731      1.521187      2.378719      2.069343      1.410109      2.291410      2.070063      1.310902      2.335947      2.128196      1.320538      2.205602      2.057861      1.245624      2.127410      2.038123      1.133350      2.109153      2.069707      1.277011      1.706953      0.699571      0.992402      2.228629      2.127339      0.962583      2.271753      2.126055      1.342100      2.048419      1.167574      0.938357      2.350188      2.131598      0.915884      2.411665      2.117924      1.416461      2.160777      1.324222      0.855864      2.578621      2.116537      1.624316      2.296071      1.556401      0.834357      2.632348      2.120038      1.647679      2.477549      1.582050      0.815262      2.695715      2.127128      1.769215      2.572869      1.688026      0.852614      2.780360      2.164102      1.883788      2.640477      1.779744      0.933108      2.858799      2.264902      1.055798      2.998093      2.505914      2.236378      2.716634      1.917488      1.075705      3.031418      2.611629      2.447637      2.846694      1.903926      1.068748      3.071561      2.679275      1.057992      3.066956      2.701462      2.583830      2.857002      1.915495      1.032028      3.073182      2.729301      1.015626      3.031495      2.729815      1.016835      3.005895      2.698956      1.019097      2.969152      2.669486      1.041805      2.971622      2.447947      2.688576      2.856901      1.905986      1.212341      3.075854      2.062652      1.358250      3.178126      1.747142      1.470774      3.191919      1.515791      3.103042      2.842468      1.890314      2.406791      2.683957      1.701899      1.976585      2.551127      1.616868      3.259371      2.767561      1.896150      2.761735      2.711192      1.767893      1.696844      2.520751      1.620675      1.651114      2.656884      1.672130      1.636732      2.747327      1.673308      1.597181      2.861042      1.639285      1.567382      2.911219      1.600072      1.715578      3.089283      1.037042      2.908450      2.775750      1.820587      3.063387      2.733215      1.824589      2.981041      2.724749      1.810041      1.833742      2.929318      1.028837      1.479035      3.251387      1.484029      1.989598      2.844995      1.323147      1.495538      3.508083      1.619602      2.035941      2.853862      1.440756      2.329757      3.097997      2.258474      2.330483      3.480512      2.514864      2.341590      3.594164      2.649163      1.522173      3.638155      1.753600      1.543712      3.716880      1.852149      1.570317      3.794049      1.972783      2.358811      3.816755      3.144849      1.596617      3.880093      2.118440      1.635054      3.974412      2.332047      2.210447      4.054077      3.198323      1.719652      4.086506      2.693054      2.033777      4.200148      3.243508      2.137867      4.138265      3.242549      1.935502      4.206483      3.163639      2.341999      1.979043      2.874512      2.250980      1.839165      2.674266      2.175349      1.754494      2.532449      2.323969      1.887404      2.810405      2.250345      2.449815      3.428586      2.249436      2.487854      3.393303      2.234728      2.501474      3.330191      2.143880      1.624202      2.402227      2.166682      1.638153      2.445576      2.048277      1.598527      2.266928      1.860200      1.498228      1.950226      2.103908      2.385352      2.675201      1.760238      1.477227      1.754355      1.692758      1.386498      1.515064      2.046769      2.321303      2.213021      1.585061      1.340203      1.145215      1.692921      2.393079      1.949726      1.694517      2.385383      1.940989      1.684181      2.344347      1.910992      2.011903      2.281002      2.021634      2.031278      2.286225      2.025338      1.616792      2.343326      1.939171      1.650883      2.366001      1.933946      1.682220      2.389417      1.945045      1.724963      2.221031      1.853093      2.012752      2.243990      1.890367      2.023505      2.251914      1.899502      1.540032      1.330482      0.896572      1.535849      2.236891      1.907078      1.577895      2.277369      1.904571      1.872913      2.180261      1.813911      1.956728      2.199093      1.830347      1.997038      2.206320      1.823935      1.491737      1.344037      0.724593      1.461761      2.122331      1.861736      1.899540      2.175075      1.806058      1.977376      2.183121      1.782864      1.379575      2.037405      1.861550      1.389795      1.843128      1.684834      1.185709      1.923399      1.916776      1.411143      1.572670      0.723225      1.103785      1.981291      2.012418      1.059884      1.977733      2.022184      1.393322      1.670259      0.834744      1.013959      2.041495      2.053092      1.401168      1.758875      0.990684      0.884935      2.263795      2.084096      1.551554      1.802541      1.218762      1.593709      1.936322      1.376012      0.837794      2.359181      2.102398      0.787790      2.508956      2.118455      0.783128      2.542290      2.122405      0.769121      2.594108      2.125861      1.737023      2.416276      1.651073      0.770316      2.605930      2.129633      1.843239      2.470798      1.753011      0.848312      2.680152      2.193893      1.966601      2.544668      1.840598      0.904195      2.723225      2.261731      2.081007      2.629922      1.906679      0.989089      2.799449      2.427666      2.354240      2.729489      1.962007      1.041612      2.876205      2.631052      2.467360      2.663700      2.007143      1.037780      2.914367      2.706330      2.611206      2.678322      2.014902      1.020317      2.902680      2.767910      1.081675      2.799660      2.584772      1.041724      2.832582      2.743547      1.093739      2.828360      2.504513      1.202168      2.924552      2.250818      1.030907      2.860473      2.777179      1.383830      3.097700      1.856258      1.513412      3.183268      1.558744      3.182113      2.671253      2.013364      3.200272      2.792560      1.937181      3.238191      2.790393      1.931114      2.817386      2.639011      1.756818      2.512507      2.590317      1.704487      2.245583      2.529553      1.664318      1.990707      2.481334      1.637470      1.680684      2.529154      1.646526      1.611994      2.681478      1.640451      1.752580      3.138189      1.023937      3.253696      2.700136      1.854326      3.102720      2.658966      1.809032      1.451432      3.157525      1.356551      1.813621      3.081566      0.941875      3.347110      2.655003      1.853876      1.867577      2.988798      0.973211      1.466644      3.343409      1.470802      1.934387      2.913634      1.105477      2.003901      2.875171      1.295548      1.490504      3.474438      1.573193      2.065515      2.865918      1.468032      2.138144      2.897782      1.689367      2.402026      3.481962      2.678100      1.531918      3.609565      1.736905      2.416068      3.629049      2.877366      2.410818      3.685427      2.973762      1.616344      3.828491      2.118114      2.290511      3.938036      3.326321      1.670058      3.948854      2.391845      1.718753      4.019864      2.625448      2.146427      4.112052      3.417696      1.818056      4.104451      3.074237      2.033784      4.180995      3.406067      2.240943      2.139021      3.001597      2.283129      1.684710      2.741639      2.295091      1.764536      2.819646      2.350379      1.844204      2.878994      2.136989      2.255238      3.120008      2.222463      1.592271      2.617625      1.988798      2.214155      3.063361      2.136590      2.413063      3.330725      2.225071      1.490426      2.535823      2.200808      1.472500      2.490280      2.108246      2.438912      3.301346      2.099118      2.457246      3.190974      2.040462      1.403703      2.272394      1.949480      1.374728      2.124371      2.056357      2.389353      2.714349      1.883580      1.277901      1.964327      1.793084      1.257100      1.778563      2.051901      2.354221      2.463048      2.045319      2.324438      2.212476      1.762619      1.114160      1.676475      1.714303      2.251486      1.735931      2.046249      2.296359      2.016603      1.653012      2.190926      1.721278      1.692180      2.268353      1.771886      1.698968      2.310691      1.821735      1.680250      2.275951      1.810989      1.669004      2.249154      1.802171      1.674445      2.207717      1.778024      2.054907      2.275883      1.876498      1.614640      1.201045      1.022517      1.616826      2.083451      1.648087      2.027339      2.222793      1.821243      2.066346      2.254859      1.821799      1.599069      1.204324      0.854116      1.554743      1.964559      1.598261      1.908660      2.153678      1.766288      2.027090      2.212430      1.788327      2.057203      2.236614      1.793783      1.574647      1.245732      0.681898      1.446075      1.938709      1.709982      1.919347      2.145610      1.753754      1.973998      2.173345      1.764916      2.018686      2.208373      1.770608      1.452731      1.761211      1.548740      1.538404      1.394823      0.663519      1.430023      1.659661      1.507277      1.263904      1.682143      1.671776      1.563364      1.435294      0.803706      1.517223      1.564621      0.889615      1.042204      1.866850      1.891179      1.533037      1.612002      1.032540      0.829424      2.234938      2.080548      0.789763      2.300738      2.091417      1.655116      2.109395      1.511850      0.754126      2.426234      2.103661      1.712610      2.211714      1.634029      0.761442      2.481255      2.126935      1.783668      2.291324      1.740374      0.805778      2.528991      2.165001      0.892288      2.584216      2.270234      2.042383      2.476298      1.899359      0.951092      2.566564      2.372608      2.162364      2.551519      1.969696      1.037868      2.711188      2.651139      2.283835      2.601631      2.021386      1.038524      2.731059      2.761888      1.093704      2.568291      2.890909      1.151253      2.654152      2.639472      1.285489      2.807307      2.314658      2.754518      2.617911      2.041303      1.124023      2.536651      2.903955      1.087591      2.680225      2.818731      1.111384      2.646437      2.789839      1.414299      2.971894      2.018573      1.517244      3.093213      1.797226      2.948897      2.635131      2.031889      1.615773      3.195829      1.531064      1.696297      3.219938      1.313805      3.282039      2.743079      1.976003      1.715193      2.504611      1.647216      1.565282      2.648925      1.612444      1.531018      2.748010      1.570110      1.854111      3.252725      1.120567      3.322604      2.748290      1.971093      3.388646      2.739155      1.953060      3.413296      2.709128      1.916714      2.872567      2.589436      1.758241      2.829780      2.584100      1.752304      2.648514      2.537765      1.730729      2.227916      2.478674      1.684887      1.497102      2.856257      1.480964      1.827329      3.183143      0.996034      3.499028      2.651951      1.886857      3.152153      2.626894      1.801283      3.161068      2.610570      1.796160      1.467983      2.950852      1.388438      1.881774      3.121795      0.913744      3.297635      2.599560      1.819867      1.463346      3.299280      1.404131      2.040833      2.918972      1.270686      1.492292      3.424656      1.517713      2.109728      2.889312      1.514107      2.122313      2.888552      1.551691      2.424395      3.272805      2.576525      1.536153      3.533576      1.669960      2.192131      2.899518      1.771555      2.471309      3.440853      2.849291      2.521063      3.388026      3.037986      1.592822      3.649021      1.883331      2.493262      3.490253      3.239224      1.642677      3.761319      2.107571      1.725253      3.913807      2.491735      2.246453      3.986397      3.540787      2.269994      3.947044      3.539717      1.763668      3.969315      2.676875      1.798805      4.045671      2.913221      1.841971      4.085008      3.138760      1.880923      4.120325      3.301151      1.955447      4.136784      3.463598      2.045695      4.153525      3.576764      2.147925      4.079785      3.583909      2.300550      1.745763      2.849951      2.271739      1.877532      2.882545      2.232189      2.027337      2.934948      2.254458      1.643033      2.804916      2.259474      1.559465      2.744363      2.145562      2.182649      3.055746      2.220186      1.465830      2.644400      2.024148      2.374824      3.226183      2.003614      2.416734      3.268985      2.013904      2.458740      3.235594      2.011152      2.465117      3.216676      2.136944      1.292758      2.426913      2.065983      1.229727      2.288020      1.991694      2.437240      3.068260      1.973950      1.206874      2.152869      2.006998      2.392873      2.715425      2.010059      2.365630      2.470518      2.035058      2.303286      1.882969      1.756813      2.093713      1.529894      1.759864      2.205348      1.637259      1.747741      2.247304      1.698662      1.666952      2.203835      1.713970      1.695310      1.115620      0.947993      1.738434      1.895719      1.369111      1.665091      2.173749      1.691620      1.703476      2.143890      1.687394      2.068932      2.258100      1.814758      2.053728      2.288917      1.793220      1.779498      1.602390      1.126588      1.879676      2.128723      1.720387      2.058716      2.242889      1.787865      2.052316      2.271273      1.760169      1.696354      1.130602      0.779447      1.924007      2.139755      1.746389      2.041005      2.232392      1.767448      2.044142      2.247376      1.749078      1.724131      1.221524      0.754617      1.917463      2.133828      1.743826      1.956129      2.158142      1.765210      1.997067      2.191849      1.771310      2.015006      2.203533      1.768408      2.030365      2.219438      1.761838      1.540390      1.500655      1.304244      1.993187      2.186313      1.769809      1.359362      1.549288      1.513137      1.662644      1.368100      0.952311      1.659944      1.537966      1.158261      0.835096      2.018843      2.006848      1.129516      1.545584      1.670061      1.688408      1.727698      1.326125      1.703478      1.865193      1.466145      0.802508      2.135266      2.049870      0.784722      2.249246      2.080762      0.782751      2.196368      2.067481      1.733246      1.964607      1.602963      0.763070      2.248525      2.079307      0.754699      2.291051      2.093156      1.762062      2.078776      1.676879      0.760263      2.321106      2.104321      0.799621      2.359183      2.127144      1.819082      2.170053      1.773895      0.837190      2.418031      2.177725      1.918173      2.110868      1.829629      1.079327      2.549829      2.713290      2.235296      2.476034      2.015597      2.372498      2.529320      2.057596      2.532613      2.567836      2.079325      1.080803      2.553188      2.822017      1.098368      2.545137      2.891089      1.202816      2.476868      2.813435      1.410492      2.506562      2.624947      1.451512      2.777443      2.282020      1.157146      2.504582      2.896749      1.607109      3.023434      1.893449      1.737909      3.207043      1.519123      1.815163      3.260220      1.304952      3.330353      2.725872      1.983172      3.382795      2.680366      1.990183      1.585317      2.576250      1.634299      1.469418      2.712126      1.588522      1.469899      2.756776      1.557776      3.467873      2.679066      1.950001      2.492625      2.509170      1.730347      2.187839      2.481531      1.705845      1.473145      2.791551      1.518112      1.454159      2.830347      1.457295      1.885372      3.230384      0.984971      1.923982      3.251812      0.974396      3.227993      2.603598      1.790146      3.130323      2.598528      1.778349      2.809226      2.560966      1.752254      1.390180      2.892792      1.320425      1.957067      3.176716      0.885512      3.457341      2.603911      1.824077      3.493599      2.623159      1.805939      1.426418      3.120982      1.287410      2.011334      3.094451      0.914039      2.097209      3.064970      1.050815      1.447303      3.247937      1.348544      2.102496      2.968775      1.265653      1.479890      3.355605      1.468744      2.157198      2.921798      1.495244      2.391041      3.005774      2.304838      2.266504      2.963044      2.020581      2.469138      3.121568      2.567033      1.534642      3.466926      1.647225      2.179105      2.906431      1.585425      2.251445      2.888204      1.840268      2.519868      3.243370      2.827386      1.600662      3.573129      1.861125      1.672406      3.683646      2.105583      2.446319      3.587388      3.413821      1.762255      3.791984      2.405418      2.347931      3.775677      3.559274      1.773314      3.819021      2.462663      1.831336      3.898665      2.739643      1.828133      4.019309      2.953171      1.879065      3.948579      2.997879      2.171303      3.953091      3.661995      2.052986      4.123380      3.606334      2.290105      3.834256      3.620420      1.908444      3.990318      3.214084      1.944038      4.007175      3.388241      2.066137      3.991828      3.636475      2.171040      1.907568      2.872631      2.070077      1.424059      2.773347      2.192929      1.551945      2.785571      2.158988      1.623301      2.810036      1.919159      1.690771      2.817136      1.886994      1.995632      2.869429      2.237170      1.303258      2.599854      2.225174      1.281858      2.562642      2.168920      1.418693      2.723089      1.971667      2.121089      2.983536      1.836058      2.219291      2.970816      1.803481      2.298669      3.053538      1.905368      2.413444      3.182911      1.998151      2.457304      3.220003      1.913342      2.424534      3.179737      1.902326      2.437634      3.090701      1.901264      2.445588      3.039419      1.990794      1.128239      2.244377      1.931770      2.409261      2.739843      1.863743      1.078165      1.984932      1.959600      2.389679      2.528805      1.820137      1.083081      1.826221      1.972811      2.350880      2.275474      1.806361      1.101158      1.107787      1.961694      1.925557      1.417551      1.864799      2.087375      1.468005      1.843239      2.177654      1.554014      1.810425      2.213016      1.609854      1.766098      2.211033      1.640708      1.714469      2.185863      1.639509      2.005019      2.307985      1.868807      1.852248      1.727064      1.231595      1.678165      2.138667      1.618315      2.026429      2.296650      1.762742      1.863218      1.509558      1.075071      1.721899      2.115061      1.625777      2.038325      2.283529      1.717995      1.818256      1.070054      0.837630      1.877386      1.368265      0.958597      1.808671      2.104195      1.652292      2.045098      2.267029      1.709224      1.892015      1.268052      0.888835      1.902610      2.115836      1.718707      1.919624      2.122215      1.730473      2.023814      2.212781      1.753527      2.034027      2.226912      1.724347      2.045294      2.260036      1.710376      1.901501      1.075301      0.784455      1.773487      1.334217      0.999292      1.879044      1.234177      0.909228      1.959053      2.141112      1.746588      1.990998      2.171405      1.746126      2.021005      2.205537      1.733466      1.816622      1.265801      0.983152      1.739317      1.280913      1.055140      1.916871      1.049054      0.910962      1.665494      1.301668      1.125542      1.461694      1.401695      1.345592      1.379954      1.442020      1.435837      1.268451      1.513917      1.551927      1.787096      1.324848      1.198393      1.776849      1.492736      1.284377      0.860197      1.916134      1.967459      1.781140      1.608453      1.360525      1.798208      1.707421      1.479214      0.798428      2.059080      2.032940      0.803223      2.103765      2.052272      0.822108      2.249505      2.100169      0.836243      2.215708      2.091095      1.840923      1.912162      1.688654      0.889889      2.289225      2.141878      1.832997      2.081067      1.744848      1.863113      2.020992      1.739121      0.921936      2.307860      2.203404      2.002193      2.164873      1.915955      2.069969      2.247653      1.949266      2.148064      2.277175      2.013414      1.169947      2.373782      2.767229      2.470013      2.471694      2.067699      1.191314      2.361619      2.878165      2.642945      2.509476      2.084972      1.187358      2.371522      2.897370      1.192765      2.385618      2.965650      1.390384      2.379316      2.790518      1.276682      2.308380      2.966391      1.635983      2.652525      2.406134      1.683338      2.805351      2.205590      1.764879      2.949880      2.001224      2.828913      2.537233      2.091651      1.226534      2.344486      2.996591      1.254619      2.319776      2.997993      1.816492      3.125936      1.716194      2.982848      2.560560      2.050690      1.877396      3.240546      1.479846      3.400411      2.626117      1.973229      1.927934      3.303062      1.274870      2.006660      2.536481      1.724804      1.368670      2.712899      1.611913      1.370123      2.776073      1.568070      1.422233      2.782395      1.541441      1.968362      3.317696      1.096138      3.579241      2.662071      1.929508      2.706183      2.578701      1.755015      1.373371      2.832299      1.426188      2.084672      3.313934      0.901972      3.617238      2.648945      1.873703      3.320945      2.644730      1.790842      3.106949      2.632998      1.779167      3.583834      2.621514      1.819806      1.394936      3.058801      1.241772      1.424377      3.178418      1.309107      1.466261      3.287748      1.445026      2.191910      2.971376      1.486836      2.428298      2.934730      2.329789      1.524124      3.381993      1.628846      2.263083      2.983812      1.675457      2.289312      2.893460      1.884436      2.285685      2.908363      1.837748      2.505528      3.019903      2.593333      2.583284      3.223924      3.058765      1.595766      3.475280      1.840780      2.628800      3.153702      3.202432      1.672834      3.575817      2.061627      1.690887      3.588135      2.111720      2.699019      3.057035      3.322224      1.800476      3.661985      2.408355      2.437312      3.584286      3.543963      2.454427      3.539795      3.541219      1.832868      3.700372      2.509530      1.884691      3.805822      2.783325      1.910852      3.747439      2.804025      2.334076      3.664891      3.638509      1.966455      3.788699      3.062597      1.995204      3.842494      3.273694      2.078120      3.811447      3.544996      2.220413      3.763069      3.663353      1.982879      1.833177      2.830307      2.177262      1.282048      2.666509      1.997000      1.495444      2.795051      1.862837      1.877817      2.833967      2.142402      1.182092      2.565124      2.064045      1.298310      2.737046      1.794509      2.351613      3.067261      2.072513      1.136085      2.503454      1.804474      2.420202      2.967352      2.009528      1.106878      2.407885      1.823211      2.437170      2.878979      1.935712      1.085895      2.299812      1.915018      2.390736      2.504473      1.859226      1.134556      2.059261      1.937928      2.327552      2.077160      1.850915      1.135223      1.763833      1.955054      2.084627      1.478047      1.921277      2.171749      1.522000      1.873005      2.206676      1.552989      1.814995      2.203844      1.570371      1.993585      2.279857      1.758879      1.872097      1.175987      1.375253      1.890726      1.668024      1.237888      1.920586      1.431002      1.313591      1.959174      1.705064      1.383932      1.966402      1.817804      1.406273      1.714644      2.145425      1.555837      1.916939      1.145258      1.033794      1.903500      1.380625      1.081396      1.917186      1.233410      1.136154      1.731257      2.093699      1.557677      2.026696      2.263075      1.690110      1.866785      1.064373      0.863115      1.929809      1.132450      0.945531      1.899735      1.307397      0.940908      1.826999      2.086347      1.624195      1.839305      2.073044      1.607244      2.050270      2.244492      1.674951      1.973559      1.072898      0.838843      1.933528      2.086933      1.673168      2.063914      2.214566      1.688601      2.061283      2.231609      1.676348      1.966552      1.046508      0.809408      2.051403      1.023807      0.830228      1.988464      1.112147      0.838035      1.999803      2.120055      1.709370      2.039708      2.153545      1.713655      2.060946      2.189837      1.702900      2.158085      0.987737      0.904490      2.157106      0.988161      0.894390      2.092017      0.995665      0.894333      2.156332      0.981479      0.908622      1.917328      1.147971      0.927233      2.156869      0.984618      0.912027      2.008584      0.997429      0.932629      2.102626      0.937379      0.987575      1.981511      1.075482      0.939313      1.780210      1.183947      1.037192      1.999598      0.964512      1.046659      1.908452      1.179013      1.251881      1.398844      1.382154      1.363903      1.890381      1.322992      1.336635      0.918604      1.755136      1.902308      1.890562      1.451484      1.418699      0.861493      1.858954      1.964650      1.891822      1.582433      1.499887      0.847117      1.975431      2.008904      0.898554      2.049293      2.029674      1.906610      1.685826      1.635541      0.933524      2.223733      2.107540      0.973606      2.157322      2.072263      0.956871      2.123290      2.057596      1.063023      2.206383      2.123079      2.019169      1.653153      1.842328      1.017014      2.238632      2.173325      2.026692      1.782103      1.878517      1.028038      2.206369      2.243348      1.111990      2.179200      2.426112      1.216884      2.179453      2.626932      2.192998      2.196710      2.025398      2.270234      2.303971      2.032379      2.384536      2.352289      2.066102      1.317257      2.179776      2.842499      2.499495      2.394685      2.070963      1.585516      1.911121      3.109334      1.519432      2.256793      2.913236      1.485026      2.143944      3.014884      1.592989      2.329180      2.814968      1.847984      2.293945      2.803279      1.762108      2.546874      2.514737      1.804253      2.723706      2.303433      1.850796      2.726565      2.296058      1.330185      2.190370      3.052221      1.392876      2.143450      3.079627      1.894956      2.881567      2.095634      1.946777      2.991492      1.950392      2.838486      2.466406      2.107559      1.955794      3.079752      1.819937      1.988530      3.167706      1.663450      3.050024      2.474364      2.066644      2.014367      3.274768      1.442354      2.054151      3.343031      1.249010      1.213127      2.807401      1.707368      1.834478      2.620666      1.759518      1.242556      2.803178      1.611519      1.251167      2.820314      1.537943      2.077893      3.363149      1.076429      3.610162      2.649466      1.912071      3.591395      2.633053      1.902532      2.905379      2.691442      1.778394      3.636514      2.643200      1.893321      3.678437      2.670278      1.870507      3.718947      2.695725      1.822535      3.405993      2.720231      1.797680      3.385226      2.749281      1.796924      1.325905      2.858270      1.315448      1.311443      2.854414      1.318670      1.277158      2.831996      1.431471      3.721205      2.702947      1.797254      3.645389      2.700712      1.798934      3.558633      2.768998      1.797413      1.330843      2.919007      1.231848      3.695637      2.679302      1.798482      1.393463      3.088022      1.286429      2.162385      3.124869      1.047562      2.194710      3.065856      1.280848      1.446261      3.187256      1.429048      2.231749      3.030477      1.505352      1.507557      3.278119      1.628203      2.287393      2.982838      1.757685      2.397605      2.894966      2.146170      2.522906      2.927071      2.560023      2.609112      2.922852      2.779135      2.634083      3.055339      3.014046      1.583550      3.366068      1.843889      2.337380      2.935598      1.934517      1.645901      3.432237      2.004359      1.686340      3.446007      2.113962      1.790321      3.495404      2.388892      2.557878      3.300937      3.485848      1.845463      3.543477      2.534718      1.911652      3.554851      2.719740      2.390829      3.510022      3.629765      2.490962      3.409121      3.560568      1.961326      3.590129      2.871521      2.045845      3.599516      3.113158      2.024653      3.786934      3.280911      2.236025      3.605318      3.619327      2.296094      3.582023      3.653322      2.109740      3.629683      3.315657      2.148549      3.629929      3.453267      2.189761      3.627938      3.557588      2.080729      1.192346      2.653397      2.004823      1.359601      2.779647      1.908904      1.418680      2.782366      1.884198      1.547945      2.822338      1.788714      1.625202      2.799458      1.790177      1.754333      2.823084      1.696850      1.834369      2.786844      1.667073      2.015903      2.799744      2.025416      1.151750      2.628486      1.988244      1.218299      2.703879      1.928877      1.300768      2.753006      1.812568      1.491096      2.798939      1.694834      1.689077      2.788109      1.671465      2.269817      2.940322      1.687209      2.336252      2.963692      1.991014      1.091118      2.500708      1.693942      2.380923      2.936051      1.739333      2.426927      2.885691      1.760454      2.442171      2.816037      1.929137      1.129756      2.523289      1.792070      2.417273      2.650909      1.894533      1.133595      2.346553      1.857927      2.359659      2.289265      1.886887      1.191644      2.228563      1.894997      1.245471      2.041788      1.901529      2.327417      2.072981      1.922214      1.368171      1.857830      1.881749      1.217260      1.628721      2.004133      1.742481      1.622513      2.042006      1.955770      1.583792      2.029453      2.087687      1.552270      1.989005      2.166123      1.539430      1.932278      2.203037      1.536893      1.866862      2.210728      1.532087      1.932675      2.294284      1.888384      1.895269      1.222374      1.382586      1.941885      1.484446      1.722283      1.924929      1.415320      1.435716      1.802133      2.185950      1.507487      1.766592      2.160157      1.500054      1.910342      1.188922      1.176263      1.749808      2.135857      1.492610      1.745012      2.086093      1.476022      2.009014      2.244704      1.669709      1.788425      2.042197      1.496752      2.057547      2.223487      1.640658      1.886723      2.024889      1.550479      1.940942      2.014498      1.571635      2.103821      2.194371      1.651309      2.073925      2.214850      1.640647      2.082571      2.085679      1.664796      2.126050      2.125310      1.681118      2.128615      2.165821      1.672874      2.186246      0.983850      0.918753      2.138103      0.926358      1.015250      2.049855      1.019831      0.976145      2.140919      0.900918      1.143054      2.160452      0.915360      1.095179      2.077751      1.019986      1.027642      1.919970      1.127123      1.013762      1.746441      1.213694      1.068970      1.689789      1.240609      1.098754      2.086323      0.924865      1.224837      1.518722      1.317619      1.216973      1.070427      1.532918      1.767487      2.023685      1.055285      1.340302      1.987282      1.215803      1.374111      1.003627      1.600550      1.832910      0.937994      1.699382      1.889111      1.938358      1.395177      1.456724      1.055688      1.786681      1.907684      1.070979      1.995256      1.990507      1.101266      1.923796      1.957259      1.180886      2.033650      1.997698      1.188449      2.000025      1.982192      1.314810      2.015911      1.983381      1.932025      1.539035      1.533310      1.943511      1.501621      1.592096      2.092438      1.305182      1.737655      0.890667      1.888428      1.970308      0.994600      2.129205      2.059016      1.112383      2.139621      2.056949      1.229159      2.114971      2.053503      1.940183      1.623962      1.654208      2.002200      1.546397      1.725818      1.199672      2.153479      2.125833      1.056515      2.221766      2.183679      1.164837      2.140657      2.189689      1.080762      2.172448      2.250164      1.159446      2.104293      2.266441      2.105612      1.708742      1.906949      1.179261      2.070489      2.371486      1.350175      2.019980      2.661286      2.314939      2.176663      2.082554      2.244464      2.098544      2.071269      1.423979      2.016853      2.790163      2.418273      2.263362      2.073771      1.476382      2.015304      2.926754      2.580404      2.267724      2.144768      1.661253      2.133169      3.033775      1.770330      2.202019      2.939155      1.920571      2.431492      2.613601      2.013274      2.576745      2.425057      2.062092      2.762975      2.219867      2.680224      2.393550      2.109958      2.738520      2.386655      2.154566      1.548990      1.978811      3.161615      1.522657      1.976636      3.191989      2.071696      2.807225      2.166406      2.121696      3.001065      1.916737      2.866767      2.443286      2.123224      2.918572      2.429476      2.135988      2.952538      2.366003      2.141861      1.485113      2.016068      3.188176      1.487590      2.012069      3.191084      2.114984      3.041384      1.862983      2.148316      3.165046      1.648971      3.119547      2.441946      2.037948      2.156894      3.285383      1.423094      2.181798      3.362563      1.226325      3.428282      2.558662      1.891372      1.578290      2.736879      1.783487      1.134050      2.842996      1.681256      1.134871      2.842949      1.597756      1.146744      2.838901      1.559234      1.123595      2.845962      1.677040      2.195152      3.393924      1.051991      3.640695      2.655184      1.822472      1.946179      2.725116      1.815147      2.366616      2.763579      1.815928      1.171536      2.828964      1.451414      2.200300      3.373822      0.910390      3.260975      2.846888      1.801558      1.206822      2.832588      1.343390      2.200444      3.316374      0.829823      3.763463      2.804498      1.777581      3.695307      2.857509      1.783683      3.756560      2.880983      1.777258      3.656236      2.882142      1.785182      1.251446      2.870938      1.254919      2.200286      3.232886      0.871277      3.740183      2.890128      1.775409      1.346867      3.003737      1.296513      2.224701      3.134074      1.221196      1.404696      3.078946      1.441405      2.255923      3.094595      1.485154      1.482652      3.157772      1.641760      2.281274      3.067690      1.661234      2.294650      3.060982      1.729425      2.464304      2.887858      2.318057      2.552665      2.873242      2.549963      2.680770      2.948991      2.969560      2.691589      2.959245      3.008911      1.579978      3.298432      1.872246      1.564614      3.213115      1.859825      2.344831      2.995733      1.936942      2.399694      2.991791      2.120115      2.718101      2.985601      3.182247      1.670063      3.278538      2.126486      1.784403      3.330662      2.397518      1.829273      3.364876      2.494488      1.916606      3.362465      2.680052      2.561943      3.234916      3.537028      1.995428      3.402565      2.865349      2.059252      3.389655      3.011086      2.397138      3.378337      3.611306      2.473619      3.318235      3.590003      2.109431      3.399748      3.131919      2.181572      3.422776      3.302725      2.246678      3.437928      3.438054      2.301820      3.438908      3.531408      2.344389      3.416683      3.589561      1.578369      1.773274      2.724371      1.608914      1.911244      2.784068      1.560134      1.997676      2.749323      1.573042      2.092985      2.747816      1.601748      2.188290      2.786644      1.641430      2.328765      2.829265      1.965192      1.111682      2.607034      1.949888      1.189980      2.675200      1.897045      1.291123      2.747162      1.841879      1.393864      2.780759      1.768724      1.498258      2.792088      1.646459      1.664536      2.763674      1.545067      1.894496      2.737643      1.643088      2.377257      2.806185      1.686853      2.425362      2.749710      1.697532      2.432085      2.704550      1.910542      1.201895      2.616923      1.732953      2.423219      2.546918      1.893013      1.286899      2.417556      1.846176      2.336587      2.085614      1.922465      1.494720      2.355716      1.916153      1.353989      2.185624      1.943094      1.493124      2.081438      2.024055      1.795016      1.883248      2.082586      1.988994      1.759705      2.081294      2.116607      1.669657      2.040603      2.191766      1.597903      1.986682      2.217725      1.554245      1.877867      2.212614      1.522035      1.958033      1.581376      1.981524      1.972134      2.219417      1.539689      1.889793      2.207669      1.477227      1.824406      2.167899      1.424149      1.785765      2.115754      1.404092      1.983200      2.238807      1.691077      1.784022      2.101767      1.393138      1.779723      1.993520      1.385207      2.059213      2.206036      1.634699      1.861781      1.913043      1.431799      1.892380      1.935543      1.472916      2.133043      2.172324      1.639369      1.951999      1.917230      1.501275      2.061473      1.932769      1.572365      2.203661      2.126001      1.672778      2.208670      2.065729      1.672002      2.211950      0.956194      1.231169      2.211171      0.943627      1.239018      2.142084      1.056065      1.145531      2.006501      1.176174      1.063039      1.789586      1.284197      1.058139      2.157458      0.926833      1.307236      2.072384      1.091490      1.442684      1.289465      1.410857      1.496786      1.433166      1.364974      1.308167      1.134771      1.480835      1.710037      1.070855      1.529655      1.782341      1.029886      1.576366      1.824410      1.039262      1.637857      1.845250      1.113080      1.691968      1.858728      1.306582      1.685208      1.832675      1.316266      1.864337      1.903979      1.417367      1.918583      1.915889      1.466225      1.873687      1.895878      1.547209      1.900668      1.902336      1.456143      1.978474      1.960354      1.256735      2.107506      2.056993      1.406623      2.028610      2.038286      1.457979      2.002723      2.025060      2.094065      1.440791      1.823257      1.241431      2.125887      2.128677      1.367703      2.029144      2.131213      1.440549      2.006326      2.061318      2.112979      1.547513      1.883452      1.298141      2.025627      2.236821      1.330025      2.016877      2.208991      1.286282      1.977469      2.340413      1.306566      1.942152      2.434386      2.206294      1.577116      1.973652      2.294604      1.520524      2.007836      1.438959      1.890307      2.673213      2.271832      1.761145      2.091166      2.339299      1.956677      2.157289      2.367617      2.146276      2.118362      2.537274      2.091357      2.326313      1.561665      1.888745      2.875400      1.925073      2.093247      3.019252      2.035397      2.018275      3.046452      1.867738      1.982283      3.129663      2.007905      2.192948      2.873727      2.133262      2.099327      2.927617      2.178686      2.216420      2.769081      2.458845      2.220002      2.106641      2.613447      2.244915      2.218453      1.591276      1.888226      2.939524      1.518627      1.975969      2.945979      1.615517      1.881123      3.002670      1.712850      2.088166      3.068782      1.782299      1.881750      3.209623      2.207315      2.413327      2.532754      2.198860      2.270559      2.699744      2.689428      2.160159      2.317340      1.684682      1.864914      3.238938      2.222553      2.659822      2.264324      2.252257      2.740590      2.159153      1.618540      1.886040      3.192712      1.640281      1.876193      3.285573      1.685477      1.825109      3.293137      1.676418      1.835113      3.308136      1.705627      1.830755      3.265848      2.267629      2.969894      1.882771      2.261619      2.941107      1.924448      1.648889      1.868938      3.294815      1.657045      1.855313      3.303820      2.291905      3.116259      1.643650      3.480492      2.557405      1.799178      2.291298      3.207444      1.505117      2.295263      3.259080      1.398408      1.126488      2.859745      1.766547      1.110341      2.863235      1.762495      1.025066      2.880146      1.727929      1.012213      2.880827      1.720479      2.304820      3.329086      1.212908      1.773176      2.835744      1.847533      1.593075      2.837885      1.834547      1.308895      2.833982      1.798105      0.990955      2.862896      1.653108      0.996167      2.845949      1.600161      2.303267      3.364522      1.036527      2.509224      2.913229      1.860587      2.451751      2.913913      1.862688      2.024130      2.858791      1.856246      1.034580      2.815841      1.489032      2.290354      3.357828      0.893346      3.553277      2.593807      1.775792      3.108015      2.943838      1.825836      2.958898      2.946198      1.835681      1.093499      2.800094      1.380713      2.271925      3.311269      0.825634      3.715081      2.773940      1.735900      3.721167      2.869524      1.721658      3.542627      2.955061      1.775914      3.422874      3.068179      1.791066      3.681639      2.938804      1.744428      1.290650      2.888628      1.352345      1.330570      2.971488      1.307138      2.267398      3.137144      1.450785      2.293181      3.108593      1.697993      2.634103      2.853232      2.719273      2.733266      2.786801      2.821478      2.744258      2.850510      2.983389      1.533432      3.050809      1.865566      2.343783      3.057667      1.935980      2.469388      2.922473      2.324801      2.783711      2.846608      3.090826      2.953071      2.635158      3.085590      1.654975      3.101817      2.125930      2.793752      2.872936      3.266959      1.781418      3.220251      2.394047      2.760047      2.934055      3.368630      1.787966      3.136426      2.402713      1.921823      3.154904      2.649202      2.681237      3.031451      3.467791      2.006808      3.192740      2.815992      2.074320      3.175968      2.947081      2.558983      3.123699      3.541984      2.650853      3.052184      3.494797      2.142382      3.197934      3.091292      2.237325      3.221230      3.268907      2.333388      3.223229      3.407422      2.405240      3.228288      3.496272      2.453055      3.202434      3.536921      2.501658      3.165684      3.553718      1.616991      2.287462      2.711016      1.560983      1.812070      2.711231      1.530258      1.994979      2.731061      1.545387      2.124593      2.666827      1.558549      2.207562      2.679980      1.614935      2.350172      2.680657      1.636943      2.396032      2.647701      1.904720      1.246820      2.657091      1.888904      1.316695      2.741051      1.781485      1.535332      2.764258      1.692576      1.609415      2.786099      1.534113      1.902994      2.694237      1.525251      2.001744      2.666190      1.660904      2.419278      2.526169      1.690362      2.433745      2.471467      1.921036      1.486286      2.519197      1.878756      1.410519      2.703996      1.758553      2.383614      2.236261      1.897741      2.274964      1.842700      1.962678      1.685206      2.244597      2.088406      2.005623      1.833556      2.095648      2.131603      1.744598      2.054023      2.201405      1.628317      1.997405      1.829674      2.115104      2.070193      2.037031      1.951867      2.088026      2.162014      1.798502      2.050314      2.219796      1.655835      1.995677      2.216283      1.557443      1.899340      2.197288      1.451870      1.887726      2.143234      1.384271      1.821821      2.121048      1.359783      1.977100      2.221402      1.708733      1.809653      2.026450      1.288565      1.763133      1.885398      1.265805      1.786827      1.853990      1.339544      2.071766      2.149449      1.679422      1.880478      1.788533      1.423406      1.977418      1.838539      1.498283      2.237402      2.124419      1.685472      2.230136      2.124196      1.686458      1.985367      1.759601      1.515060      2.218388      1.856269      1.681144      2.033285      1.757038      1.559928      2.219926      1.910270      1.664903      2.284665      2.001631      1.729065      2.248924      2.112079      1.696416      2.191649      1.115846      1.333880      2.172138      1.175430      1.296956      2.076176      1.319730      1.200825      1.944820      1.420814      1.106745      1.810705      1.466210      1.079915      1.653198      1.440151      1.143206      2.172865      0.940597      1.334446      2.184742      1.020070      1.416565      1.411010      1.396814      1.375005      1.488567      1.430248      1.289930      1.399497      1.404063      1.413718      1.217012      1.440738      1.633082      1.319040      1.409316      1.525433      1.231663      1.457818      1.667554      1.268171      1.443278      1.633004      2.149354      1.070279      1.549021      1.089076      1.531783      1.780591      1.294079      1.487223      1.689439      1.139421      1.563377      1.782863      1.219133      1.612170      1.802404      1.384185      1.539654      1.732097      1.604029      1.656781      1.806379      1.559152      1.809627      1.871020      1.719161      1.722558      1.836924      1.675011      1.821065      1.867660      1.778060      1.833409      1.868506      1.781162      1.862112      1.880969      1.600093      1.920785      1.935790      1.747369      1.871164      1.910756      1.585796      1.926119      2.001345      1.652204      1.892190      1.985705      2.239054      1.243462      1.788355      1.493055      1.905739      2.173322      1.535793      1.890142      2.138174      1.619515      1.890299      2.026217      2.219810      1.439474      1.939178      1.423497      1.871707      2.339439      1.450888      1.883081      2.267239      1.370907      1.883556      2.420408      1.421447      1.832964      2.451143      1.452299      1.792192      2.589231      1.561439      1.760932      2.775963      2.310213      1.832592      2.118347      2.350966      1.778602      2.277920      2.367085      1.951122      2.269811      2.419452      1.850167      2.432065      1.635915      1.768284      2.894999      1.943437      1.922391      3.148923      2.295595      1.818424      3.070059      2.257180      2.007309      2.955699      2.361385      1.917788      2.976801      2.404469      2.003205      2.883109      2.462088      2.015962      2.374405      2.514472      1.931060      2.517078      2.378199      2.077450      2.817777      2.385688      2.281582      2.587921      2.583884      2.080107      2.426940      2.613222      2.018600      2.478469      1.736955      1.763742      3.117700      1.969901      1.761140      3.239306      1.863250      1.750980      3.286487      2.739738      2.110212      2.324406      1.773147      1.759736      3.219396      1.845174      1.727502      3.317812      1.841048      1.712055      3.343800      2.379248      2.556640      2.282212      2.390279      2.620096      2.183713      1.793592      1.756914      3.319621      1.788530      1.756016      3.263989      1.824847      1.730257      3.357258      1.836834      1.712815      3.358843      2.384667      2.853589      1.879659      3.069310      2.265750      1.967366      2.399484      2.976279      1.673116      2.390788      3.125281      1.430226      1.066314      2.890695      1.794100      2.391850      3.221028      1.212922      1.703995      2.934232      1.848139      1.332977      2.905022      1.828829      0.916931      2.885440      1.751151      0.850290      2.863516      1.694252      0.842854      2.844457      1.659064      2.382020      3.272866      1.033136      2.272926      3.053237      1.860594      0.899006      2.796910      1.550331      2.356852      3.294339      0.891794      3.593829      2.660405      1.729550      3.682640      2.801356      1.695736      2.467467      3.103390      1.853910      0.962321      2.765996      1.471016      2.335367      3.289088      0.832829      1.052757      2.754627      1.403030      2.313433      3.272965      0.866903      3.570818      3.061565      1.757414      1.131176      2.757402      1.380552      2.291395      3.231653      1.042141      2.301701      3.236925      1.011931      1.299096      2.798435      1.485832      2.281132      3.189981      1.273862      1.399143      2.849809      1.654531      2.298765      3.163115      1.694222      2.840745      2.746936      2.970856      1.510674      2.843765      1.873760      2.330863      3.114308      1.915604      2.346683      3.104689      1.976339      2.468772      2.958425      2.289535      2.834775      2.762563      2.995568      1.645315      2.909425      2.110118      2.392620      3.052719      2.109375      2.880981      2.748418      3.229426      1.772798      2.918019      2.347279      2.865953      2.775605      3.314512      1.917290      2.946721      2.612940      2.789330      2.847070      3.404178      2.839124      2.804034      3.355867      1.979790      2.977538      2.727808      2.081847      2.966930      2.900428      2.663766      2.919828      3.477998      2.749764      2.860433      3.434697      2.150451      2.983456      3.018914      2.279327      3.010973      3.219225      2.391806      3.058078      3.380398      2.407717      2.995081      3.362090      2.473753      3.070179      3.463267      2.555819      2.973660      3.471408      2.606201      2.945873      3.482498      2.501506      2.985349      3.436905      1.571031      1.772706      2.714950      1.612106      2.310789      2.568221      1.835146      1.445105      2.762933      1.626980      1.712209      2.732760      1.585102      1.800327      2.703370      1.577208      1.939033      2.619283      1.615253      2.372000      2.509947      1.637824      2.402526      2.465949      1.843998      1.499439      2.737536      1.656018      1.763440      2.690440      1.618803      1.854190      2.654298      1.688066      2.419184      2.290438      1.922344      1.514301      2.555531      1.904859      1.566970      2.620287      1.891957      1.696481      2.626185      1.727791      1.704395      2.699839      1.733145      2.398008      2.204351      1.780245      2.360144      2.070128      1.960771      1.745851      2.340027      1.838451      2.315497      1.918283      2.006862      1.907448      2.156695      1.996268      1.884982      2.234849      2.054096      2.053337      2.021060      2.074179      2.150935      1.842058      2.045994      2.209346      1.671685      2.011239      1.976175      2.170550      2.033853      2.051709      2.079836      2.034842      2.064174      2.061433      2.046341      2.123462      1.853317      2.023611      2.166477      1.663565      1.957063      2.161087      1.486831      2.001482      2.128400      1.595076      2.002201      2.109736      1.603862      1.900710      2.014442      1.338463      1.815859      1.909938      1.216272      1.783387      1.878723      1.203282      1.688368      1.688649      1.278387      1.769016      1.762293      1.339481      1.859509      1.778064      1.409790      2.190142      2.101539      1.723579      1.703758      1.729598      1.206869      1.736695      1.659298      1.389063      2.255132      2.028836      1.793979      2.285406      1.978890      1.746730      2.228330      2.076567      1.757846      2.012045      1.686217      1.290685      1.869399      1.651343      1.129610      1.924763      1.764563      1.208095      1.770682      1.666296      1.125021      1.854562      1.835827      1.190453      1.673635      1.641921      1.178834      1.749328      1.758931      1.168731      1.607418      1.577473      1.340537      1.889431      1.643561      1.584611      1.652230      1.540455      1.578392      2.062121      1.701080      1.668291      2.189249      1.805974      1.750312      2.238520      1.897674      1.846958      2.244748      1.926668      1.855469      2.171303      1.375186      1.451872      2.193810      1.235032      1.468531      2.144883      1.460074      1.468672      2.099533      1.563387      1.411887      1.658758      1.474648      1.145130      1.562312      1.495348      1.238763      1.502384      1.488981      1.428601      1.806307      1.589132      1.666131      1.953806      1.649795      1.739472      2.074502      1.735233      1.818043      2.139812      1.828227      1.901736      2.198632      1.132558      1.501611      1.387317      1.417048      1.465472      1.383660      1.441008      1.546786      1.437300      1.475578      1.606506      1.532482      1.516715      1.662926      1.659906      1.567621      1.720329      1.798304      1.631393      1.783653      1.904160      1.700881      1.839481      1.987889      1.767350      1.882128      2.218143      1.053244      1.551642      2.057110      1.828625      1.921995      1.912633      1.810268      1.882200      1.994625      1.840786      1.902039      2.010759      1.841079      1.907249      1.878347      1.840653      1.876282      1.976568      1.860054      1.887223      1.959881      1.858844      1.886076      2.293765      1.116122      1.686649      1.907877      1.849248      1.861990      2.107044      1.815177      1.803796      2.246547      1.163242      1.735639      1.877084      1.832393      1.879512      1.955964      1.811079      1.851761      1.808245      1.813499      1.973352      1.831230      1.800106      1.971088      1.929792      1.786648      1.893962      1.615184      1.709246      2.322072      1.663344      1.744015      2.189232      1.729592      1.771781      2.083523      1.815499      1.798886      1.986900      1.595004      1.693473      2.396213      1.550631      1.683973      2.528213      1.573185      1.676574      2.484567      2.301316      1.400593      1.952110      1.566498      1.654962      2.648211      1.587717      1.646336      2.745498      2.374838      1.548524      2.164892      2.313785      1.704933      2.151656      2.340766      1.779573      2.175936      2.411844      1.703959      2.419371      1.679819      1.639018      2.909984      2.263165      1.696822      3.158792      2.415594      1.572553      3.129465      2.221709      1.619474      3.230941      2.484494      1.659369      3.062530      2.557857      1.738860      2.996534      2.419009      1.728631      2.531470      2.439890      1.862192      2.558619      2.467842      1.816381      2.602596      1.751669      1.635822      3.020076      2.215442      1.601447      3.241890      2.091156      1.605346      3.280792      2.549499      1.807929      2.961246      2.587472      1.924935      2.851397      2.551302      1.893598      2.519307      1.802796      1.652118      3.114255      2.003939      1.613198      3.315317      2.559529      2.009041      2.783863      1.861641      1.649266      3.224068      1.956404      1.609507      3.356687      1.907288      1.681783      3.324358      2.544828      2.226552      2.546629      2.537200      2.274585      2.488750      1.872620      1.682253      3.328838      1.899039      1.646810      3.317774      1.867881      1.651175      3.240672      1.910358      1.649509      3.368491      1.933932      1.621094      3.362091      1.886453      1.671230      3.367525      2.486252      2.762817      1.780793      2.460099      3.008302      1.342279      3.250400      2.386037      1.842964      3.421718      2.542123      1.769108      1.400688      2.971503      1.853816      1.083671      2.920181      1.819239      0.867362      2.881100      1.776747      0.772531      2.837774      1.712557      2.435293      3.143581      1.042297      3.612598      2.774034      1.704963      1.826183      3.024763      1.851643      0.732201      2.775241      1.726945      0.774250      2.767227      1.627852      2.407729      3.189558      0.910779      0.852695      2.717773      1.566971      2.374092      3.219054      0.857976      3.606809      3.170336      1.729205      3.587395      3.122572      1.740884      3.384780      3.182510      1.793821      0.874027      2.711761      1.552224      1.016783      2.731767      1.440815      0.957512      2.670329      1.497045      2.340990      3.215213      0.914480      3.430670      3.189707      1.788460      1.157745      2.641996      1.462743      2.291277      3.173335      1.439481      1.301292      2.650460      1.574214      2.754026      2.729328      2.719292      2.652696      2.798780      2.553989      2.865568      2.660142      2.852570      2.926942      2.632500      2.953438      2.316676      3.155471      1.839513      2.342947      3.141139      1.937331      2.463335      3.020720      2.215320      2.553340      2.911110      2.374382      2.388923      3.100565      2.066334      2.972486      2.609594      3.181514      1.759867      2.711085      2.324099      2.940562      2.632084      3.272446      1.930391      2.733013      2.601047      2.125513      2.741980      2.895794      2.756686      2.715659      3.400294      2.842555      2.657639      3.360685      2.292383      2.777672      3.123138      2.411736      2.781617      3.254278      2.617390      2.769596      3.398123      2.637384      2.736877      3.391265      2.693713      2.726519      3.402351      2.442114      2.772294      3.278117      2.537014      2.778503      3.355207      1.673331      2.291405      2.466258      1.662486      2.216287      2.489387      1.642367      2.110395      2.499026      1.662738      2.359135      2.412532      1.654554      2.394722      2.376754      1.684558      1.914110      2.570359      1.652464      2.002351      2.531099      1.823072      1.749083      2.601839      1.737348      1.819651      2.604750      1.732793      2.420027      2.019703      1.710403      2.413818      2.111676      1.936884      1.626039      2.479570      1.946324      1.693072      2.517228      1.937298      1.676981      2.570257      1.802098      2.351834      1.928794      1.994778      1.887200      2.242088      2.005254      1.935933      2.203698      2.029334      2.063037      2.041125      2.031894      1.995136      2.067818      2.043339      2.076440      1.961238      2.042718      2.103786      1.800652      2.051694      1.942720      1.962628      2.045650      2.011016      1.885311      2.030970      2.038628      1.706801      1.959507      1.968114      1.407361      2.061714      1.881267      1.740905      2.026394      1.946515      1.581396      1.881196      1.945202      1.264914      2.104938      1.676338      1.699404      2.081383      1.727127      1.561414      2.023457      1.815703      1.415230      1.776449      1.812804      1.179288      2.218330      2.040217      1.833608      2.175890      2.055926      1.830979      2.143851      1.496316      1.678118      2.201540      1.965360      1.929160      2.189528      1.982414      1.926007      2.185424      1.330310      1.636091      2.151253      1.893534      1.949518      2.160359      1.926975      1.960475      2.099609      1.882260      1.940088      2.043389      1.871965      1.906154      2.089697      1.893782      1.923311      2.083251      1.882921      1.896224      2.044902      1.855830      1.858289      2.081420      1.874980      1.879133      2.094106      1.849629      1.843237      2.323433      1.133689      1.734817      2.351171      1.181236      1.836986      2.142266      1.772822      1.793190      2.346190      1.223244      1.859398      1.944494      1.659411      2.016526      2.021204      1.687914      1.932865      2.433000      1.230859      1.884110      1.635800      1.615523      2.487574      1.708387      1.512525      2.599509      1.718556      1.518427      2.518814      1.802949      1.573224      2.250693      1.821059      1.682011      2.104321      2.434051      1.353554      2.070595      1.699104      1.507919      2.708260      2.434647      1.406630      2.115435      1.706884      1.505193      2.798632      2.451832      1.441711      2.239109      2.388469      1.567032      2.277267      2.449676      1.613051      2.456355      1.718252      1.514325      2.867985      1.753651      1.515599      2.953682      2.326156      1.521691      3.187549      2.416370      1.459544      3.120619      2.262857      1.465610      3.211960      2.532611      1.491860      3.072204      2.647528      1.555673      3.013328      2.474950      1.714292      2.575349      1.806420      1.521733      3.046671      2.238649      1.451610      3.213528      2.173078      1.505492      3.257746      2.685732      1.572668      2.990933      2.742250      1.672356      2.932523      1.832932      1.525335      3.092195      2.074684      1.473678      3.291138      2.755779      1.754138      2.881204      2.768325      1.806195      2.829496      1.902034      1.554048      3.230049      2.020319      1.537522      3.331895      2.021393      1.510603      3.329545      2.794329      1.995461      2.612180      2.730472      1.927255      2.207852      1.954038      1.548645      3.308482      1.918921      1.547557      3.253552      1.976370      1.559565      3.347133      2.012158      1.496298      3.320529      1.973116      1.588019      3.355748      2.721050      2.089526      2.548254      2.618679      2.392380      2.106875      2.841034      2.049182      2.082922      2.580800      2.518174      1.939026      3.089718      2.286127      1.954598      3.253794      2.416990      1.849027      2.507269      2.874746      1.302039      3.415257      2.561675      1.759150      1.165744      2.921858      1.817421      1.437007      2.981004      1.854024      0.882948      2.852721      1.780102      2.473414      2.994205      1.078752      2.472403      3.177282      1.832006      1.543762      2.994893      1.829383      0.719648      2.718689      1.688124      2.436833      3.051705      0.950662      3.583187      2.804561      1.697543      3.631851      2.944893      1.698215      3.643108      3.077084      1.696715      2.843890      3.245474      1.829355      0.786312      2.640945      1.612999      2.403237      3.114815      0.911673      3.435003      3.237821      1.766216      3.291965      3.259034      1.802687      3.038159      3.258170      1.823240      0.884161      2.580485      1.565564      0.996345      2.531386      1.522978      2.335513      3.143196      1.071267      1.132406      2.489322      1.520641      2.311527      3.168291      1.716845      2.318146      3.165786      1.719584      2.769119      2.688655      2.579338      2.563516      2.939262      2.306809      2.826731      2.640314      2.645381      2.893210      2.567156      2.711710      2.998588      2.541354      2.951855      3.029897      2.479708      2.900021      1.470317      2.460673      1.821672      2.358181      3.155760      1.912756      2.528360      2.990845      2.253870      3.051256      2.470628      3.026689      1.634799      2.482029      2.088652      2.396787      3.134500      2.015988      2.469879      3.067147      2.149024      3.056862      2.460806      3.122662      3.033370      2.475011      3.207170      1.949937      2.510014      2.570469      3.001079      2.474713      3.253619      2.073776      2.524940      2.751606      2.145012      2.522914      2.839179      2.836824      2.522148      3.323083      2.925444      2.482992      3.295987      2.273880      2.541125      2.995400      2.426783      2.554393      3.153522      2.560726      2.549333      3.252374      2.667333      2.522808      3.295675      2.756185      2.523229      3.320987      1.753885      2.265637      2.376320      1.746566      2.177075      2.412193      1.751282      2.341392      2.341161      1.716948      2.415014      2.207372      1.759792      2.080134      2.425392      1.780147      1.991536      2.454822      1.725799      2.396278      2.276470      1.831903      1.911352      2.464793      1.976873      1.760944      2.547312      1.962526      1.755191      2.562054      1.753087      2.412072      1.973523      1.984207      1.787449      2.420957      1.810033      2.376448      1.888039      1.865913      2.325432      1.786365      2.037709      1.844712      2.180489      1.971971      2.232478      1.682510      2.067941      1.830480      2.055676      2.035113      2.202297      1.671479      2.099188      1.725296      1.927128      2.082944      2.120957      1.759690      2.124228      2.067301      1.851512      2.286279      1.237521      1.718318      2.137362      1.941167      1.939572      2.123483      1.973903      1.887081      2.103392      1.911781      1.913896      2.117551      1.952678      1.900443      2.142623      1.874920      1.831970      2.364799      1.207589      1.803549      2.147744      1.824890      1.808667      2.210375      1.803700      1.776308      2.399077      1.195004      1.825699      2.368277      1.752467      1.679373      2.440013      1.214076      1.861249      1.917398      1.359544      2.457665      1.966040      1.375924      2.341212      1.897863      1.458467      2.294491      2.015518      1.415459      2.216754      1.833946      1.361999      2.628794      1.874761      1.332436      2.599756      2.061830      1.493523      2.081811      2.127446      1.572248      1.970204      2.187327      1.641675      1.880472      2.241280      1.700396      1.802593      2.289090      1.744138      1.725401      1.822935      1.359576      2.743095      1.815495      1.377365      2.832449      1.824247      1.390525      2.910438      2.534583      1.451131      2.372839      2.597196      1.477774      2.421172      1.847082      1.402971      2.986850      2.316092      1.420016      3.128291      2.349521      1.406898      3.042001      2.089081      1.380733      3.222398      2.487613      1.427908      2.986213      2.479524      1.429252      3.016303      2.616140      1.446160      2.950005      2.569814      1.477494      3.041226      2.707899      1.471577      2.922046      2.550100      1.612939      2.424744      1.877122      1.415683      3.069074      2.797374      1.527737      2.916263      2.500327      1.657095      2.498279      1.901377      1.417666      3.112037      1.927637      1.428135      3.162511      2.859428      1.561326      2.890358      2.895737      1.608207      2.876270      2.577639      1.707729      2.416327      1.957358      1.442657      3.219241      2.007823      1.433213      3.266976      3.068796      1.651408      2.783034      1.978321      1.498340      3.300580      3.160153      1.725780      2.692731      2.906104      1.984437      2.516949      2.889942      2.078349      2.181498      2.595567      2.556244      1.597694      2.872828      2.098278      2.092635      3.087565      2.306248      1.944685      3.182399      2.401030      1.907023      3.245431      2.505698      1.882447      2.534062      2.749511      1.279122      3.390150      2.656726      1.780676      3.522513      2.894546      1.714526      1.702996      3.014779      1.779400      1.277235      2.909870      1.780310      0.971575      2.814498      1.761266      0.788472      2.689106      1.704932      2.455128      2.745076      1.058650      3.567997      2.962882      1.697528      3.569029      3.122990      1.675918      2.599080      3.238798      1.781632      0.847106      2.495513      1.583667      2.405372      2.999651      0.959155      3.484488      3.206806      1.683180      3.125497      3.274754      1.758350      2.377299      3.058435      1.006229      3.361410      3.251302      1.715638      0.978567      2.404855      1.540740      2.346813      3.096984      1.130856      1.106221      2.340119      1.531151      2.329138      3.119011      1.306633      1.460368      2.269568      1.811240      2.332740      3.151153      1.700308      2.775941      2.637077      2.458458      2.858551      2.502124      2.533967      2.968660      2.452723      2.758738      2.913064      2.382796      2.568640      2.723105      2.707848      2.403803      2.560974      2.989865      2.194038      2.396249      3.157477      1.926530      2.540716      3.026229      2.172349      3.067041      2.375451      2.890205      3.100623      2.350823      2.989087      2.468121      3.110605      2.059373      3.114034      2.329237      3.073482      1.795556      2.284620      2.266541      3.092052      2.335197      3.164521      3.111513      2.323546      3.115155      2.001234      2.303627      2.544705      3.032439      2.341280      3.226049      3.065031      2.327511      3.200555      2.221988      2.297248      2.802621      2.897619      2.338210      3.247280      2.988719      2.330102      3.236798      2.403355      2.335862      3.005853      2.554912      2.345261      3.130348      2.686538      2.334894      3.199829      2.792172      2.343696      3.240329      1.861709      2.360529      2.257619      2.107376      2.309426      2.120814      1.860146      2.197811      2.310083      1.876170      2.286984      2.269794      1.836434      2.421977      2.183400      1.835413      2.435650      2.141416      1.812549      2.441645      1.999418      2.027981      1.825311      2.464424      2.029352      1.809117      2.470833      2.022599      1.807650      2.444894      1.824263      2.419534      1.824860      1.887572      2.375543      1.724488      1.946646      2.335143      1.661397      2.088354      1.768539      2.123028      2.045586      2.226737      1.616440      1.999224      2.279692      1.615214      2.132515      1.696062      2.087664      2.075678      2.143924      1.731034      2.112760      2.088153      1.820642      2.116898      2.092887      1.729337      2.214013      1.524702      1.941108      2.370318      1.287658      1.824550      2.149994      1.987918      1.764176      2.176647      1.922297      1.757336      2.186809      1.900979      1.756001      2.228566      1.844957      1.732412      2.268297      1.780495      1.738102      2.263337      1.805830      1.723902      2.313508      1.769685      1.693528      1.981975      1.224657      2.645293      2.022981      1.225194      2.579994      2.078930      1.253769      2.444076      2.139445      1.283279      2.322602      2.172568      1.348068      2.167457      2.147668      1.311617      2.253367      2.221211      1.433356      2.020657      2.391625      1.741954      1.672598      2.395155      1.746279      1.667049      2.442498      1.734002      1.647778      2.469414      1.246072      1.909001      2.480401      1.260481      1.958964      2.501916      1.318967      2.052197      1.923991      1.236853      2.750335      1.947677      1.223142      2.719450      2.290005      1.537290      1.895750      2.348574      1.621246      1.805680      2.405163      1.678656      1.724523      1.912280      1.240279      2.830997      2.579744      1.457732      2.391943      2.534632      1.433839      2.339585      1.908765      1.262434      2.902680      2.387392      1.429222      2.929194      2.506748      1.442258      2.879245      2.512165      1.443981      2.837858      2.382419      1.431875      2.892660      2.566771      1.444887      2.826056      1.927773      1.285162      2.977303      2.258579      1.373312      2.996030      2.254072      1.368129      3.045135      2.670094      1.442311      2.833927      1.925895      1.376573      3.104134      1.956603      1.307306      3.047308      1.973237      1.304778      3.068785      2.157571      1.298128      3.037696      2.706393      1.445814      2.815199      2.842534      1.488018      2.799061      2.645339      1.505177      2.411181      2.636401      1.551387      2.400001      2.008053      1.322673      3.141136      2.054963      1.319006      3.158011      2.756723      1.591548      2.371139      1.981727      1.392130      3.199159      2.034281      1.371501      3.219069      3.156249      1.650686      2.739308      2.742010      1.847016      2.191890      3.156723      1.805147      2.598642      2.801901      1.979125      2.163535      2.980058      1.960324      2.460217      3.098368      1.890524      2.475893      3.030304      1.947634      2.393805      2.960111      2.218013      2.017026      2.572381      2.599262      1.323986      3.301226      2.680776      1.822822      3.218807      2.585024      1.862742      3.374096      2.816320      1.781233      3.460930      2.949580      1.704371      2.233754      3.149808      1.724655      1.813563      3.016689      1.710300      1.437841      2.892812      1.713430      1.116749      2.773835      1.714931      0.903581      2.614104      1.688663      3.471037      3.134088      1.666571      2.764990      3.302412      1.743361      2.690595      3.293378      1.736856      0.856972      2.486680      1.629085      2.398033      2.936455      1.014212      3.312633      3.282776      1.695385      3.161993      3.309527      1.708287      0.992311      2.283484      1.534265      1.122078      2.202384      1.529388      2.331283      3.119830      1.505286      2.806153      2.445149      2.295766      2.770954      2.562147      2.319912      1.233815      2.143447      1.583043      2.743977      2.601699      2.290375      2.603148      2.872180      2.154273      1.362356      2.090347      1.690684      2.350677      3.155054      1.705992      3.026191      2.304046      2.729642      3.086766      2.273962      2.841380      1.521514      2.092766      1.863990      2.393017      3.171061      1.852023      2.402413      3.169627      1.873956      2.531810      3.031924      2.051197      2.504710      3.085552      2.032738      3.121492      2.257795      2.944875      2.459953      3.139896      1.972180      3.136822      2.229043      3.025149      1.841908      2.094432      2.258559      3.120804      2.219121      3.107307      2.042271      2.116350      2.498662      3.030065      2.203347      3.167990      3.095202      2.199929      3.133060      2.168952      2.131688      2.646097      2.369465      2.157181      2.854086      2.941660      2.185801      3.167497      2.533152      2.170660      2.992830      2.678780      2.176822      3.089781      2.815354      2.192627      3.154032      1.988539      2.392228      2.147953      1.969104      2.456925      2.112524      1.961728      2.461736      2.091079      2.264840      2.313895      2.049832      1.930488      2.443196      1.995317      1.855654      2.448525      1.912735      2.063946      1.831994      2.381619      2.079884      2.407692      1.579493      1.856634      2.443739      1.817060      1.835968      2.427913      1.808683      1.936775      2.411710      1.641609      1.927078      2.406196      1.653951      1.982048      2.385581      1.582252      1.966323      2.350315      1.627105      1.990366      2.380754      1.568704      2.076971      1.803551      2.335388      2.037974      2.341615      1.484762      2.107852      1.736098      2.195064      2.141820      1.740172      2.267943      2.078646      2.279268      1.465067      2.193496      1.620802      2.087327      2.173322      2.123131      1.579421      2.180290      2.104004      1.589490      2.211387      2.000504      1.581752      2.322184      1.454101      1.926809      2.387375      1.386545      1.881853      2.304839      1.950600      1.377582      2.473186      1.312450      1.852788      2.372113      1.706096      1.556730      2.561436      1.366838      1.990064      2.201790      1.194822      2.502984      2.237935      1.214909      2.429395      2.256959      1.262437      2.286350      2.284869      1.306809      2.175147      2.450343      1.678002      1.565312      2.045403      1.181985      2.680115      2.100921      1.164640      2.688241      2.159984      1.175500      2.584988      2.292632      1.330332      2.120379      2.342874      1.407697      1.959192      2.360148      1.433437      1.922744      2.520086      1.666539      1.557415      2.473022      1.674400      1.567435      1.958279      1.201820      2.782692      2.043548      1.163573      2.804070      2.433667      1.532892      1.808539      2.500978      1.608938      1.705583      2.513195      1.678941      1.646129      2.570904      1.655592      1.572326      2.543966      1.671604      1.576137      2.644297      1.464832      2.309019      1.961839      1.196787      2.872458      2.027636      1.170136      2.887312      2.265669      1.366497      2.816842      2.268355      1.357169      2.756302      2.180983      1.271429      2.845366      2.379045      1.418113      2.766663      2.382608      1.403663      2.657968      2.521880      1.419110      2.662388      2.553525      1.651891      1.632692      1.961094      1.222895      2.942021      2.026346      1.228182      3.014162      2.108010      1.202735      2.890473      2.170060      1.285851      2.949807      2.261834      1.371714      2.942310      2.670855      1.433711      2.653397      1.968345      1.259977      3.007365      2.089536      1.244520      3.028841      2.814148      1.463574      2.670060      2.023012      1.275849      3.088193      2.073795      1.275502      3.091463      2.766983      1.549312      2.384652      3.218947      1.615362      2.639457      3.318794      1.673840      2.658519      3.369076      1.724075      2.651774      2.813150      1.832329      2.160526      3.390563      1.757908      2.619284      3.371573      1.768749      2.603145      2.846947      1.990095      2.143846      3.310552      1.814620      2.500055      3.278292      1.834673      2.458786      2.901717      2.178675      2.131732      3.103193      1.936382      2.271666      2.964778      2.325288      2.041703      2.805651      2.190499      1.810943      2.987508      2.415371      2.043785      2.595954      2.500850      1.310270      3.169520      2.746399      1.865659      3.308702      2.890764      1.764076      3.351908      2.959147      1.734007      3.378589      3.063534      1.705904      2.175416      3.088619      1.668291      1.451029      2.661957      1.606008      1.130573      2.604974      1.641312      3.393880      3.110800      1.692581      2.753512      3.305427      1.737741      2.540220      3.172335      1.672711      2.352113      3.148453      1.678855      1.000767      2.421005      1.609070      2.407862      2.842438      1.042578      2.942087      3.303607      1.740699      2.832518      3.298838      1.735428      0.987566      2.280026      1.560620      1.069696      2.124515      1.521202      2.332349      3.091549      1.487094      2.767818      2.443823      2.202599      2.868683      2.349838      2.308363      2.662067      2.625828      2.106124      2.918117      2.302480      2.409396      2.982770      2.261807      2.555915      1.264120      1.998917      1.590664      2.535096      2.946453      1.977182      3.037028      2.271614      2.710516      3.033582      2.229183      2.671703      2.362453      3.150155      1.676011      3.083973      2.200272      2.784630      1.685859      1.915707      2.029397      2.377945      3.151815      1.685434      2.449137      3.131905      1.897120      2.422697      3.127128      1.761100      2.496875      3.025439      1.914644      3.117634      2.172263      2.898064      3.100447      2.179923      2.835826      3.133386      2.143702      2.970466      2.064340      1.946048      2.444434      3.117839      2.124843      3.053808      3.132367      2.132043      3.006606      3.015845      2.092433      3.098641      3.087555      2.106955      3.073035      2.306817      1.995078      2.699312      2.795088      2.073219      3.074294      2.911017      2.072932      3.094486      2.493164      2.021630      2.866613      2.647152      2.051166      2.990125      2.032470      2.398723      2.103607      1.992206      2.449462      2.090209      2.275229      2.247017      2.081235      2.110988      2.390790      1.984661      1.979679      2.434395      1.999158      2.241680      2.148255      2.155048      2.087142      2.407475      1.879197      2.112936      1.903104      2.346015      1.962934      2.424094      1.634028      2.108572      1.865245      2.366795      2.009621      2.403726      1.523975      1.987878      2.386026      1.568645      2.115169      1.792865      2.327285      2.039452      2.369141      1.488176      2.130116      2.381732      1.299936      2.134308      2.352499      1.291835      2.144092      2.351507      1.276786      2.179581      2.299573      1.279819      2.226429      2.235408      1.315732      2.283611      1.606316      2.096836      2.271570      2.128140      1.341019      2.502122      1.462789      1.982111      2.559729      1.413254      1.978237      2.388272      1.701089      1.365612      2.442508      1.605847      1.423231      2.603282      1.454597      2.096766      2.249613      1.200138      2.487723      2.298707      1.229221      2.366275      2.496431      1.567445      1.469124      2.629726      1.425952      2.125903      2.740203      1.596212      2.180779      2.158608      1.168594      2.678634      2.241303      1.215422      2.593661      2.320710      1.268703      2.440603      2.400753      1.295075      2.209069      2.436952      1.342318      2.028942      2.489650      1.395596      1.905380      2.546620      1.579022      1.495140      2.534211      1.569004      1.485884      2.823085      1.569778      2.207189      2.063832      1.161266      2.819771      2.133868      1.184522      2.790167      2.199799      1.240602      2.725699      2.278275      1.321503      2.639478      2.418923      1.332241      2.359540      2.381987      1.370130      2.523057      2.490979      1.366815      2.403693      2.608923      1.575064      1.626426      2.581873      1.584084      1.493758      2.045584      1.170724      2.895689      2.587511      1.389925      2.447296      2.617939      1.604476      1.552702      2.897743      1.473758      2.519304      2.966061      1.577049      2.258752      3.280114      1.640892      2.555930      2.928654      1.697461      2.235620      3.430246      1.721695      2.575336      2.919657      1.781644      2.184518      3.472216      1.749591      2.579897      3.491862      1.775412      2.572354      3.482692      1.821220      2.528363      3.454619      1.830756      2.502668      3.283867      1.890653      2.325634      3.089761      2.094616      2.261989      2.952794      2.272974      2.134243      2.804301      2.199553      1.666343      2.588979      2.478561      1.240557      3.081136      2.872993      1.922045      3.202917      2.988744      1.795481      3.305669      3.073346      1.700870      2.173090      3.012157      1.613385      2.039090      2.951735      1.600538      1.902222      2.788594      1.550501      3.331598      3.105787      1.688534      3.302926      3.200861      1.714067      3.277357      3.278773      1.709632      2.460639      3.104236      1.643126      1.263086      2.452503      1.591992      2.396325      2.812870      1.051173      3.254616      3.313802      1.707254      2.867807      3.273962      1.736106      1.128221      2.195908      1.541516      3.171900      3.346150      1.702643      3.054758      3.363564      1.728701      2.898588      3.332648      1.752551      2.966396      3.328686      1.738280      2.638261      2.476004      1.967547      2.725702      2.341558      2.063689      2.908880      2.261124      2.370929      2.872826      2.269032      2.295784      2.808455      2.297867      2.182925      2.884403      2.246408      2.338762      2.336320      3.081514      1.498552      2.514688      2.852038      1.859309      2.937826      2.212263      2.488256      1.277246      1.955011      1.592792      1.332485      1.823050      1.607117      2.990602      2.177560      2.617665      1.584972      1.750002      1.872257      2.347842      3.086863      1.504571      2.382624      3.145826      1.674979      2.413845      3.021741      1.638769      3.042012      2.142011      2.732693      3.075736      2.108745      2.842104      3.059336      2.120998      2.786857      3.078876      2.072828      2.919829      1.937384      1.773664      2.248575      3.060010      2.040205      2.993908      2.242275      1.851176      2.554830      2.997023      2.045322      3.056703      2.432915      1.898281      2.733935      2.596003      1.934672      2.870328      2.631725      1.982575      2.934634      2.744340      1.965191      2.966712      2.791386      2.054881      3.060072      2.876459      1.990537      3.017835      2.233672      2.027223      2.224354      2.231518      2.042733      2.222463      2.338262      2.255236      2.057343      2.235210      2.385768      1.894873      2.207564      2.375633      1.779303      2.187169      1.982843      2.242365      2.151458      1.874596      2.298525      2.227076      2.380311      1.251360      2.151587      1.822026      2.274637      2.220544      1.755818      2.181350      2.259480      2.399514      1.097603      2.253947      2.382054      1.093783      2.260186      2.366979      1.099557      2.257203      1.679097      2.131411      2.293541      2.312541      1.127376      2.236903      2.239847      1.294903      2.305680      2.291869      1.132825      2.385749      1.594044      2.059327      2.367549      2.183834      1.166895      2.403996      2.033651      1.178411      2.416453      1.922712      1.142994      2.421747      1.897620      1.136460      2.442219      1.742212      1.160955      2.471168      1.563687      1.206422      2.599892      1.492219      2.062981      2.508345      1.413046      1.359604      2.508257      1.482666      1.415006      2.429597      1.311213      2.289332      2.573546      1.311419      2.126298      2.577403      1.312779      2.083376      2.623315      1.360882      1.900044      2.528664      1.422953      1.386703      2.647455      1.357310      2.222895      2.600951      1.332692      2.180864      2.659933      1.444137      1.726834      2.571578      1.487290      1.423109      2.907099      1.562456      2.199054      2.985070      1.485949      2.357994      2.683580      1.516192      1.609778      2.687992      1.561548      1.543890      2.662687      1.568891      1.495319      3.094979      1.670465      2.202167      3.368744      1.708277      2.456041      3.037342      1.766101      2.235505      3.513368      1.793389      2.483712      3.010510      1.819585      2.212992      3.143159      1.955421      2.310659      3.067396      1.920227      2.274993      3.566109      1.839191      2.496713      3.570760      1.855140      2.487436      3.010316      1.993841      2.223353      3.525422      1.903467      2.432605      3.488150      1.913274      2.400234      3.320614      1.954634      2.235282      2.994856      2.408965      2.183054      3.045962      2.230839      2.213011      2.989552      2.489063      2.094647      2.985317      2.835375      2.255261      2.968828      2.645966      2.145729      2.839994      2.185957      1.623645      3.002628      2.713971      2.036083      2.987802      2.839527      2.068988      2.689965      2.327519      1.367809      3.044404      2.963609      1.940167      2.596715      2.445983      1.206689      3.173889      3.051833      1.803466      2.515601      2.550406      1.096482      3.296709      3.091497      1.710519      3.157620      3.235240      1.808930      3.247813      3.188525      1.747772      2.167393      2.931199      1.565448      1.701104      2.618681      1.547698      2.448102      2.670783      1.026820      3.224531      3.283228      1.732613      2.429011      3.006380      1.596905      1.502822      2.424286      1.550000      1.403237      2.228887      1.528177      2.344448      2.933553      1.211511      3.231225      3.294518      1.722943      2.669015      3.093821      1.655125      1.304154      2.026252      1.504283      2.510816      2.478293      1.765042      2.415753      2.425186      1.675366      2.780469      2.262154      2.176576      2.722796      2.243817      2.135040      2.609810      2.318166      1.946190      3.110416      3.367129      1.730305      3.075553      3.346789      1.721861      2.984193      3.213768      1.734128      2.795107      2.186049      2.301474      3.052099      3.325185      1.723300      2.992130      3.240975      1.737114      1.341168      1.749180      1.535703      2.456917      2.882734      1.687413      1.606659      1.613261      1.833957      2.903855      2.120637      2.551262      2.395582      3.113659      1.650224      2.957535      2.087773      2.666526      2.992893      2.026963      2.828531      1.789733      1.640198      2.045695      1.994774      1.675480      2.242533      3.018396      2.005615      2.953238      2.971687      1.987231      2.900263      2.178173      1.737285      2.423160      2.819671      1.931005      2.925015      2.909256      1.958102      2.931362      2.373389      1.808294      2.602113      2.531975      1.855482      2.735047      2.679424      1.895911      2.846321      2.330377      2.314279      2.020960      2.295574      2.153256      2.129613      2.403313      2.210343      2.026791      2.331295      2.328258      1.965367      2.280719      2.368469      1.914328      2.359418      2.146534      2.065902      2.251552      2.091607      2.173097      2.318581      2.320610      1.899257      2.394596      2.202500      1.986706      2.257378      2.357624      1.809186      2.240810      2.129680      2.157216      2.320663      2.145245      2.083929      2.365929      2.251286      1.832574      2.328042      2.308841      1.721168      2.206171      2.360593      1.582042      2.165466      1.880405      2.267747      2.190744      2.047256      2.180411      2.247258      2.364390      1.508501      2.335524      2.280665      1.630234      2.264933      2.014546      2.109963      2.205057      2.077019      2.134354      2.256887      2.096062      2.061804      2.265771      2.374768      1.336152      2.275774      2.078101      2.026245      2.353730      2.354116      1.130271      2.395073      2.075756      1.868880      2.367776      2.386343      1.000919      2.364798      2.392363      0.937656      2.289826      2.374191      1.036402      2.383374      2.370397      0.898819      2.381551      2.054735      2.088639      2.413408      2.070240      2.008165      2.421135      2.256412      1.014089      2.470456      2.243800      0.850818      2.313418      2.302934      1.101684      2.407046      1.635250      2.071972      2.363228      1.790142      2.113809      2.434776      1.980631      2.110210      2.509989      2.037291      1.908035      2.389262      2.202702      1.122179      2.481493      1.703950      2.098478      2.487876      1.868750      2.117688      2.551121      1.969555      2.118356      2.575543      1.999596      0.895734      2.480448      2.111836      1.063420      2.449291      2.016642      1.114677      2.620179      1.651327      2.079308      2.603920      1.771561      2.116661      2.668595      1.863685      2.132537      2.695738      2.013736      2.130318      2.727888      2.021045      2.033263      2.571782      1.871544      0.931790      2.560778      1.718358      0.972661      2.810775      1.914825      2.101717      2.568836      1.541294      1.055575      2.558236      1.435411      1.078186      2.746324      1.671474      2.134993      2.558873      1.404801      1.088901      2.546301      1.294040      1.172418      2.541236      1.266597      1.191413      2.514030      1.244453      1.252658      2.926360      1.636119      2.121672      2.617931      1.318312      2.086677      2.503305      1.291406      1.308612      3.042191      1.609103      2.110826      2.769160      1.350502      1.924744      2.789125      1.371562      2.072606      2.768221      1.400965      1.761844      2.511180      1.395934      1.340519      2.921995      1.437224      2.159822      2.757719      1.524203      1.555406      2.678842      1.565623      1.493436      2.633984      1.543560      1.453205      2.595685      1.527891      1.420713      3.133056      1.631114      2.184782      2.716041      1.566624      1.500734      2.645788      1.570033      1.454439      3.209663      1.627377      2.157536      3.237918      1.649948      2.146336      3.214603      1.715453      2.210493      3.545424      1.876601      2.385352      3.227323      1.860011      2.295464      3.283226      1.826816      2.294957      3.300719      1.938410      2.344747      3.258148      2.025907      2.326154      3.598910      1.950494      2.412311      3.596066      1.969885      2.401443      3.499431      2.017396      2.314046      3.268694      2.597010      2.459096      3.333247      2.042471      2.160784      3.097533      2.513952      2.316835      3.041808      2.575632      2.282660      3.074488      2.712462      2.401838      3.022508      2.773806      2.368691      3.056145      2.822497      2.422024      2.852764      2.211678      1.589690      3.014514      2.910908      2.331930      3.010327      2.986363      2.003647      2.975807      3.103271      2.258261      2.957238      3.016788      2.196805      2.646657      2.383887      1.282108      2.999173      3.064887      2.043551      3.029787      3.206473      1.986505      3.076996      3.295346      1.893050      2.190966      2.820722      1.501630      2.117685      2.766819      1.489401      1.927728      2.614472      1.492405      1.839081      2.392218      1.469072      2.424868      2.683186      0.990020      3.148568      3.311721      1.796291      2.245484      2.789591      1.486546      1.592923      2.125351      1.470323      2.378499      2.779191      1.014165      2.540588      2.275249      1.932252      2.500006      2.323220      1.848270      2.440351      2.387912      1.733185      3.168577      3.315537      1.766672      3.105355      3.359595      1.792939      3.090424      3.337968      1.735620      2.668213      2.985139      1.605380      1.470683      1.755813      1.467546      2.359218      2.863589      1.105201      2.386325      2.608092      1.553683      2.615039      2.188473      2.095728      3.094938      3.298500      1.679977      2.905012      3.105866      1.670626      2.347056      2.938950      1.214498      2.685849      2.139935      2.237189      3.067685      3.185369      1.679674      3.025809      3.149191      1.701577      1.475015      1.601677      1.531015      2.341790      2.991989      1.300974      2.340979      3.017738      1.346685      2.416865      2.933210      1.536477      2.404103      2.829622      1.524575      2.404484      2.942002      1.493376      2.755607      2.103822      2.378810      2.355707      3.063577      1.451532      2.375786      3.025204      1.462227      2.896068      2.060240      2.624080      1.675465      1.478590      1.726956      1.871335      1.579121      2.059885      2.886398      2.016459      2.697640      2.882570      1.984997      2.781554      2.093274      1.654466      2.258247      2.832583      1.945095      2.834564      2.128389      1.672627      2.308655      2.309043      1.751918      2.479314      2.477819      1.818884      2.627004      2.607571      1.869117      2.728016      2.640239      1.874396      2.771462      2.730849      1.911816      2.803781      2.811604      1.926260      2.909270      2.419455      2.149832      1.971893      2.415590      2.133091      1.984951      2.360992      2.104108      1.981636      2.390953      2.175571      1.655201      2.344120      2.091370      1.939564      2.388032      2.102384      1.798689      2.368782      2.311057      1.249560      2.400746      2.368457      0.980204      2.402007      2.371507      0.894339      2.487861      2.221950      1.086235      2.415988      2.201669      1.398051      2.454779      2.338659      0.924360      2.488121      2.274587      0.792093      2.479367      2.279815      0.779650      2.539607      2.196508      0.895083      2.534225      2.167652      0.733850      2.622530      2.026648      1.878931      2.871988      2.015888      1.997785      2.652763      1.878248      0.732364      2.919125      1.787388      2.152228      2.763281      1.677106      0.773521      2.602195      1.491886      1.030988      2.774231      1.709738      2.132090      2.703184      1.333927      0.976957      2.605591      1.308317      1.095465      2.754499      1.275541      0.952864      2.660299      1.153059      1.064347      2.579670      1.094936      1.131491      2.540798      1.004365      1.152206      2.980884      1.673644      2.109945      3.210819      1.843195      2.296994      3.350639      1.970201      2.391733      3.264099      1.921376      2.172653      2.879264      1.984688      1.759857      2.484567      1.366607      1.301128      3.048648      1.622605      2.058990      3.059878      1.602025      2.022516      3.139401      1.733960      2.184259      3.101777      1.629623      2.095653      2.932317      1.388777      1.948422      2.923468      1.376621      1.899186      2.897866      1.409571      1.770704      2.921039      1.401250      1.814727      3.123322      1.631941      2.109854      3.254086      1.686489      2.209912      3.405837      1.780904      2.335218      3.395279      1.928136      2.452977      3.617411      2.078798      2.718707      3.563019      2.065857      2.658855      3.572501      2.020682      2.658641      3.009865      1.453557      2.030955      2.840436      1.540693      1.583811      2.560462      1.545954      1.390611      2.505187      1.569541      1.352405      3.480050      1.936624      2.511531      3.617259      2.043613      2.744593      2.818548      1.647760      1.548179      2.691171      1.675370      1.469061      2.595196      1.694434      1.409512      3.303970      1.619505      2.133042      3.603560      2.065470      2.689119      3.340950      1.665769      2.182215      3.526975      1.910930      2.484628      3.482848      1.782416      2.379856      3.604230      2.060116      2.666346      3.624373      2.145785      2.786118      3.357928      1.745893      2.205578      3.325153      1.676104      2.179301      3.407083      1.787958      2.312935      3.506019      1.909968      2.486088      3.555099      2.025520      2.641214      3.623344      2.159850      2.772596      3.539251      2.205161      2.797256      3.479462      2.020066      2.546736      3.510298      2.150113      2.691510      3.499102      1.879395      2.264510      3.365099      2.013038      2.413954      3.586115      1.997274      2.308434      3.322684      2.099228      2.381182      3.366199      2.219545      2.489834      3.450406      2.228486      2.643652      3.376937      2.356191      2.590206      3.376824      2.454543      2.676489      3.606620      2.039304      2.328671      3.577859      2.091444      2.307373      3.273013      2.321541      2.424146      3.313070      2.436598      2.492701      3.509081      2.129819      2.251480      3.451149      2.144364      2.201244      3.334382      2.154119      2.098758      3.191601      2.660077      2.418708      3.149522      2.786692      2.431913      3.007678      2.195879      1.760832      2.823607      2.277241      1.540465      3.080333      2.984525      2.410971      2.611087      2.423481      1.240690      3.017085      3.124258      2.315022      2.998437      3.104648      2.070262      2.978692      3.188492      2.116066      2.991826      3.214414      2.169640      2.497720      2.533789      1.065133      3.021061      3.333412      1.940452      2.285253      2.690677      1.449530      2.158906      2.600964      1.439077      1.999478      2.383443      1.426690      2.388162      2.722434      0.942103      2.290437      2.510416      1.508260      2.235584      2.627482      1.358361      2.361298      2.399162      1.691554      2.270889      2.507484      1.517280      3.081545      3.336071      1.824045      3.040093      3.159061      1.756770      2.996266      3.183722      1.887646      1.795149      2.049027      1.395593      2.346345      2.879515      1.057349      2.309326      2.801940      1.327777      2.451071      2.275491      1.883516      3.068783      3.230890      1.701331      2.738609      2.852100      1.542396      1.646502      1.669753      1.405944      2.322850      2.849722      1.326387      2.594464      2.120664      2.173273      3.099158      3.186031      1.634120      2.920777      3.072640      1.653395      2.337844      2.919467      1.110536      2.329231      2.965528      1.180340      2.348216      2.929626      1.327720      3.092535      3.137470      1.622129      3.091884      3.026864      1.629473      3.111310      2.937343      1.605936      1.627700      1.471098      1.565927      2.326592      3.024432      1.269003      2.306519      3.004726      1.118121      2.344099      2.957519      1.303270      2.661231      2.075365      2.314141      3.249703      2.913927      1.595687      3.220983      2.940271      1.616718      3.246144      2.902177      1.615495      2.722430      2.051027      2.437335      3.382626      2.787176      1.582495      3.391375      2.779816      1.575937      3.386682      2.778444      1.594878      2.768594      2.030818      2.546654      3.407350      2.763061      1.575417      1.796750      1.521444      1.884434      2.781240      2.019752      2.629198      2.052810      1.650735      2.171837      2.764762      1.994601      2.697083      2.236763      1.749542      2.355699      2.790787      1.950336      2.790045      2.641200      1.933376      2.694767      2.717116      1.968447      2.715853      2.386548      1.818516      2.495816      2.513403      1.879433      2.604258      2.421808      2.124405      1.957915      2.371619      2.094472      1.895013      2.455128      2.100339      1.620340      2.504991      2.056704      1.603705      2.485438      2.161239      1.379860      2.530115      2.041201      1.825719      2.561868      2.034120      1.625554      2.540995      2.167393      1.261041      2.581704      2.106111      1.143053      2.543069      2.177155      0.757570      2.634788      2.055944      1.772403      2.645781      2.026444      1.533218      2.631315      2.054250      1.376973      2.636558      2.046847      1.061983      2.636141      2.041805      0.816578      2.727425      2.025739      1.821304      2.731441      1.991076      1.602886      2.864487      1.973396      1.380587      2.720336      1.996605      1.308257      2.735136      1.502448      0.851333      3.155106      1.907067      1.885980      3.109539      1.676795      1.208701      2.926258      1.605957      0.893027      3.076186      1.214902      1.368596      2.872159      1.113918      0.995045      2.796168      1.059229      0.991549      2.642230      0.942167      1.089982      3.347268      1.828822      2.164671      3.323689      1.738805      2.002694      3.270764      1.672257      1.745110      3.198696      1.518775      1.397673      2.491281      1.181193      1.213707      3.082359      1.566582      2.019844      3.453711      1.895477      2.395180      2.970646      1.391093      1.911835      2.466769      1.404350      1.273104      3.539320      1.920403      2.570656      3.087543      1.467407      1.930350      3.036975      1.449732      1.814946      3.098767      1.475013      1.907630      2.984036      1.503956      1.712651      2.460051      1.520023      1.298945      2.483583      1.631876      1.343980      2.449279      1.644595      1.320987      3.569821      1.950945      2.733256      3.149703      1.543209      1.991047      2.928192      1.582217      1.637048      2.848325      1.677443      1.570048      2.596142      1.732521      1.412598      2.514976      1.802470      1.378667      2.456744      1.844377      1.354790      3.348020      1.601838      2.170767      3.572935      2.020240      2.760516      3.224194      1.627054      2.040565      2.752664      1.782249      1.518853      2.644982      1.895499      1.468038      2.550911      1.963233      1.415844      2.510882      1.995435      1.398087      3.457160      1.701967      2.301087      3.513769      2.076271      2.786299      3.315425      1.761684      2.067204      2.551867      2.010296      1.422245      3.485594      1.902128      2.468691      3.515540      1.995855      2.597989      3.402630      1.837817      2.157928      3.486526      1.955650      2.208411      3.455302      2.088690      2.538468      3.456121      2.355025      2.799644      3.303174      2.667709      2.678628      3.515735      2.026069      2.223848      3.570209      2.049548      2.274808      3.523070      2.090522      2.234795      3.495167      2.183821      2.228729      3.317674      2.515601      2.537769      3.315598      2.604500      2.627954      3.269759      2.659748      2.614465      3.480737      2.197967      2.218874      3.345445      2.225526      2.100785      3.348567      2.241547      2.104373      3.286057      2.258339      2.051032      3.246726      2.705773      2.550170      3.215502      2.901085      2.645350      3.221710      2.891328      2.631720      3.143513      2.303319      1.934504      2.783076      2.351348      1.526203      3.176018      2.801354      2.468539      3.153372      2.911338      2.526616      3.149036      2.975041      2.512087      2.616330      2.463715      1.294172      3.041855      3.023997      2.202419      2.982451      3.247449      2.186250      2.989163      3.195908      2.156117      2.364823      2.769413      0.880020      2.988321      3.280287      2.063241      2.989127      3.221640      2.035457      2.065477      2.777542      1.133689      2.177723      2.831731      1.074672      2.099018      2.674203      1.302322      2.204021      2.540099      1.510967      2.341760      2.612869      1.404079      2.369445      2.555948      1.380728      2.259090      2.459008      1.375550      2.229058      2.378685      1.359654      2.230084      2.506711      1.554904      2.298639      2.398260      1.688903      2.598300      2.662489      1.426776      2.087793      2.114284      1.313995      2.330851      2.862932      0.918405      2.238237      2.892027      1.093584      2.382060      2.273020      1.851391      3.148202      3.082251      1.559018      1.855187      1.690067      1.305648      2.316628      2.934058      1.005820      2.285251      2.951003      1.125191      2.451931      2.174919      1.996856      3.165275      2.807709      1.568030      2.307528      2.985911      1.073246      2.294009      2.977680      1.118267      2.527921      2.097752      2.145643      3.215720      2.931860      1.534516      2.583260      2.056891      2.281371      3.241755      2.873597      1.541693      3.265692      2.896890      1.595802      3.385768      2.715658      1.584755      3.372114      2.722837      1.591568      3.382400      2.707211      1.593414      1.793560      1.508585      1.718720      2.623679      2.040482      2.391754      3.400842      2.769730      1.576715      3.607979      2.520461      1.607456      3.620345      2.510165      1.603510      3.619093      2.508977      1.608377      2.655121      2.037617      2.491894      3.635065      2.496000      1.605189      1.885605      1.590574      1.884729      2.656027      2.046115      2.571881      2.009686      1.683204      2.052240      2.606941      2.030427      2.612598      2.174254      1.793471      2.234622      2.045944      1.711266      2.093494      2.311602      1.877190      2.371446      2.343258      1.860066      2.418803      2.429194      1.944094      2.488381      2.462520      1.925260      2.530307      2.531318      1.992062      2.581241      2.601519      1.952843      2.651657      2.696648      0.807131      1.131088      2.594448      0.912882      1.186426      3.220923      1.438246      1.741535      2.924394      0.951270      1.197590      2.516259      1.150033      1.230127      3.449931      1.819896      2.353529      3.332566      1.623589      2.201407      3.300757      1.525548      2.032668      2.462317      1.410365      1.274302      3.445690      1.770547      2.516908      3.095747      1.489732      1.831823      3.008526      1.513860      1.727558      2.420127      1.663160      1.314677      3.494374      1.829917      2.659132      3.172907      1.563724      1.968537      3.183690      1.592233      1.872803      3.160132      1.565616      1.853090      3.085943      1.588348      1.768577      2.995753      1.633727      1.690921      3.010672      1.656836      1.706472      2.425881      1.893449      1.349075      2.390152      1.895569      1.343022      3.502878      1.870399      2.710817      3.529619      2.011279      2.789340      3.425761      1.870701      2.702615      3.243523      1.657835      2.010290      3.241313      1.673036      1.968143      2.911535      1.748792      1.632352      2.805753      1.881358      1.579247      2.446776      2.067484      1.378457      2.375953      2.085625      1.351080      2.376502      2.133382      1.354672      2.365895      2.139603      1.354165      3.293590      1.779685      2.025975      2.673430      2.039169      1.519154      2.544573      2.152446      1.442181      2.438853      2.240692      1.396895      2.366800      2.313891      1.367325      2.341894      2.336491      1.358696      3.381370      2.029353      2.689759      3.390656      1.878813      2.125804      3.346300      1.900848      2.083002      2.535810      2.236577      1.445705      2.354881      2.467701      1.367932      2.334906      2.497423      1.360794      3.399171      2.263280      2.751252      3.467292      1.981583      2.185567      3.389355      2.034894      2.132213      2.326816      2.596940      1.338531      3.363167      2.385508      2.707445      3.399643      2.176415      2.154705      3.396660      2.157127      2.151106      3.378215      2.178738      2.139222      3.456718      2.208724      2.198811      3.274379      2.266835      2.060290      3.142208      2.318920      1.951605      3.042951      2.349885      1.860723      3.230189      2.798715      2.542126      2.949736      2.373641      1.770254      2.778892      2.411274      1.571901      3.163084      2.872592      2.435126      2.629769      2.498418      1.366271      3.098386      2.931729      2.311016      2.534912      2.578148      1.208047      2.480286      2.630125      1.096902      2.472309      2.599259      1.070690      1.994247      2.880923      1.076361      1.958840      2.995339      1.065843      1.994128      2.955458      0.951086      2.010834      2.817877      1.215921      1.985822      2.880813      1.200427      2.004864      2.836529      1.245899      3.011532      3.067639      2.074524      2.361098      2.783334      0.852884      2.141712      2.961403      0.749518      2.080555      2.696649      1.379876      2.985925      3.040094      1.918181      2.341644      2.808780      0.813984      2.151182      2.596200      1.485757      2.180879      2.547034      1.537330      3.001434      3.007270      1.784590      2.445115      2.469961      1.326429      2.320583      2.872794      0.793768      2.184581      2.941850      0.852021      2.251800      2.408236      1.678111      2.678289      2.567825      1.359595      2.500664      2.438972      1.303344      2.359289      2.188796      1.236823      2.013454      1.630776      1.214459      2.299663      2.949954      0.847575      2.232769      2.969797      0.881507      2.316378      2.283991      1.821264      3.099020      3.051914      1.614977      2.916726      2.636336      1.425971      2.277379      2.994387      0.894018      2.254657      2.985746      0.880680      2.273657      2.974754      1.052439      2.387700      2.172152      1.971772      3.168761      3.027545      1.538075      3.153322      2.931075      1.536555      3.099284      2.693677      1.493729      1.891474      1.568569      1.531235      2.451221      2.093347      2.115396      3.226834      2.887834      1.521940      3.262504      2.730027      1.508161      3.143331      2.757176      1.486163      3.249287      2.693690      1.543066      2.500588      2.051311      2.235194      3.387479      2.708576      1.585163      2.500720      2.047117      2.252707      2.523113      2.049906      2.345104      3.622122      2.507955      1.604097      1.903997      1.601927      1.609574      1.926829      1.656280      1.733304      2.532047      2.069659      2.408287      1.988423      1.743709      1.887703      2.568895      2.089338      2.527423      2.510204      2.124139      2.487899      2.113086      1.871688      2.083188      2.135361      1.843873      2.144124      2.238096      1.968932      2.244834      2.563635      2.062469      2.573563      2.438451      2.091230      2.475854      2.487876      2.120902      2.500856      2.349995      2.033732      2.377282      2.716177      0.697072      1.246853      2.678852      0.791485      1.268987      2.655595      0.866442      1.290798      3.081342      1.147950      1.764044      3.139767      1.275944      1.920186      2.616490      1.001040      1.296787      2.585005      1.113700      1.316831      3.101810      1.189221      2.156705      3.205507      1.390490      2.136429      2.523917      1.279910      1.327249      2.484584      1.388855      1.343341      3.390363      1.696493      2.479192      3.153992      1.304371      2.325438      2.358339      1.884863      1.380978      3.464941      1.796868      2.654390      3.386882      1.745574      2.626585      3.280577      1.582918      2.540545      3.112396      1.618090      1.793856      3.304057      1.701172      2.590260      3.223656      1.705106      1.927450      3.154544      1.732821      1.858082      3.059491      1.769235      1.777145      2.947514      1.808416      1.678158      2.317427      2.175938      1.384861      3.253965      1.832205      1.977295      3.170156      1.880312      1.903032      3.067457      1.877799      1.810080      2.958748      1.939396      1.728287      2.831730      2.009220      1.632483      2.967610      1.967036      1.743869      2.302039      2.394642      1.360061      2.261615      2.593021      1.358300      3.293327      1.962169      2.038513      3.196722      2.012838      1.963294      2.699277      2.208783      1.551691      2.287028      2.563489      1.344171      3.374594      2.140199      2.669580      3.333957      2.082327      2.094968      3.221498      2.132629      2.016412      2.544893      2.406182      1.442782      2.260283      2.700867      1.314387      2.232913      2.757532      1.313461      2.201777      2.936054      1.299671      3.299736      2.237007      2.605772      3.246113      2.215630      2.042998      3.111698      2.253673      1.937654      3.196073      2.141884      1.996894      2.409103      2.606386      1.327383      2.235527      2.799053      1.263007      2.195858      2.886087      1.266681      3.243644      2.353599      2.517574      3.092388      2.314468      1.920073      2.296185      2.780088      1.211586      2.148775      2.970734      1.201577      2.168110      3.005138      1.275379      2.134337      3.039920      1.245987      2.940641      2.308764      1.778302      2.717215      2.476218      1.530292      2.272930      2.850948      1.124295      2.105084      3.046461      1.127986      2.069361      3.097110      1.178596      2.074800      3.110382      1.214400      3.190117      2.630991      2.411242      2.655817      2.519602      1.460265      2.507533      2.636560      1.244192      2.078679      3.095195      1.036887      2.090192      3.081199      1.031462      2.015968      3.115838      1.101154      2.023029      3.127213      1.186274      2.012494      3.125175      1.176972      3.158090      2.720120      2.319320      2.456339      2.688276      1.123733      2.065464      3.071441      0.933576      1.984298      3.093978      1.016649      1.967557      3.076153      1.113926      1.987108      3.081925      1.185216      3.051058      2.649905      2.115909      2.491218      2.638751      1.139464      2.413060      2.757627      1.003854      1.984874      3.050577      0.928067      2.077438      3.038266      0.825431      1.983124      3.037519      1.215747      1.977314      3.009338      1.205480      1.985251      3.011724      1.228633      3.020215      2.738574      2.007527      2.379001      2.781126      0.905319      2.398036      2.775890      0.967330      2.292851      2.896228      0.791874      2.092276      3.016705      0.759585      2.123512      3.009592      0.736933      2.010775      2.991437      0.877450      2.008636      2.889906      1.292133      3.002129      2.820442      1.918689      2.309683      2.893000      0.757952      2.128508      2.986616      0.720713      2.186627      2.986017      0.687172      2.057082      2.757441      1.385856      2.972526      2.763282      1.743393      2.293940      2.915038      0.732462      2.243494      2.968651      0.720454      2.229828      2.973443      0.675903      2.140759      2.597437      1.514047      2.131161      2.613498      1.512251      2.453293      2.237257      1.227880      2.653750      2.309332      1.221781      2.580906      2.232451      1.192132      2.405346      1.925586      1.117114      2.291824      2.929001      0.750965      2.205110      2.966792      0.791882      2.202772      2.464302      1.650260      3.012027      2.684452      1.517137      2.731533      2.550477      1.349615      2.821674      2.464996      1.310402      2.190872      1.664037      1.108017      2.268958      2.987728      0.825207      2.252790      2.335482      1.791913      3.063156      2.688769      1.463600      2.968686      2.549320      1.388457      2.126389      1.633258      1.155567      2.324990      2.202338      1.948429      3.076800      2.693673      1.455362      3.019303      2.605356      1.413910      2.064115      1.656264      1.250431      2.364188      2.115616      2.078482      2.033767      1.685614      1.338760      2.025805      1.721909      1.398719      2.399537      2.064503      2.197605      2.007063      1.789346      1.558232      2.400109      2.113081      2.266198      2.015672      1.837897      1.625617      2.074800      2.017833      1.800461      2.434515      2.147980      2.364701      2.391509      2.186026      2.319195      2.075091      1.976465      1.901337      2.424176      2.176230      2.412257      2.333680      2.208184      2.302338      2.373287      2.218207      2.332471      2.160190      2.092549      2.086559      2.135618      2.076710      2.039903      2.252863      2.163952      2.202348      2.326733      2.079828      2.338894      2.419663      2.108251      2.450762      2.712990      0.624397      1.382527      2.690335      0.771586      1.403135      2.949284      0.863436      1.768718      2.849559      0.639274      1.562390      2.733602      0.594198      1.575343      2.669077      0.957791      1.433238      2.645878      1.025076      1.436309      3.059024      1.100725      2.095742      3.009855      0.957574      1.986328      2.444989      1.524443      1.455419      3.184728      1.364493      2.410654      3.124604      1.351778      2.390254      2.314269      2.185034      1.436589      3.078885      1.931540      1.832628      3.326663      1.934880      2.625233      3.187701      1.657907      2.453981      3.088389      2.052450      1.877747      2.968357      2.092038      1.780675      2.839902      2.144725      1.668062      2.271919      2.620369      1.403042      3.342047      2.085644      2.631198      3.281431      1.970347      2.570348      3.131638      1.674107      2.366467      3.095164      2.171472      1.911031      2.969037      2.205448      1.800928      2.828319      2.271711      1.675245      2.690306      2.329437      1.554819      2.238269      2.875952      1.359823      3.228409      1.997012      2.486677      3.225104      2.054544      2.466908      2.677696      2.415311      1.532508      2.547988      2.502909      1.423938      2.198023      2.972644      1.304993      2.208933      2.984449      1.332660      3.118945      2.007736      2.297995      2.654394      2.486974      1.487411      2.413468      2.668939      1.274036      3.076371      2.256753      2.174680      2.521769      2.618837      1.310349      2.407848      2.718736      1.202743      2.104354      3.118575      1.254656      2.088087      3.116521      1.241440      3.159898      2.549947      2.343263      2.395849      2.753229      1.121094      2.280428      2.870249      1.043733      2.172124      2.987779      1.013000      3.144222      2.658238      2.280215      3.079868      2.559917      2.200394      2.994874      2.219021      1.989143      2.390517      2.769208      1.044360      2.282342      2.875912      0.960453      2.173126      2.981066      0.911442      2.026501      3.035563      1.253788      2.391701      2.784868      0.972463      2.284517      2.886733      0.869273      2.944577      2.246099      1.716099      2.197826      2.970184      0.740135      2.034901      2.932167      1.316931      2.975086      2.717396      1.831048      2.959662      2.538325      1.721514      2.223128      2.974632      0.688144      2.055824      2.810746      1.395163      2.962160      2.582498      1.631770      2.138263      2.585551      1.598565      2.983992      2.555608      1.521514      2.785189      2.231834      1.244124      2.664710      2.050039      1.164098      2.498272      1.833810      1.057755      2.182436      2.495038      1.640114      3.007409      2.499975      1.389388      2.908183      2.438892      1.321735      2.954306      2.377065      1.328153      2.427566      1.778234      1.029497      2.306182      1.744524      1.012914      2.150823      2.530861      1.693507      3.019369      2.590508      1.412263      3.098205      2.424269      1.368100      3.048153      2.454692      1.358516      3.086588      2.421344      1.368041      2.182244      2.002400      1.099179      2.302826      2.223915      1.931554      2.213006      2.350501      1.858446      2.119034      1.987353      1.250404      2.251113      2.250522      1.979770      2.075453      1.946996      1.418083      2.238904      2.291470      2.021456      2.344250      2.098960      2.155061      2.107750      2.150652      1.572742      2.094415      2.102766      1.635374      2.317872      2.207200      2.178249      2.228567      2.346213      2.043768      2.134024      2.254398      1.778147      2.135440      2.190824      1.888220      2.177628      2.314411      1.945614      2.220910      2.352890      2.039202      2.248971      2.315467      2.108790      2.313908      2.264867      2.218806      2.153259      2.115769      2.060334      2.236475      2.197773      2.156267      2.314149      2.232016      2.264854      2.700124      0.741322      1.429799      2.761956      0.464761      1.664168      2.723168      0.752199      1.564539      2.670515      0.963895      1.467787      2.742556      0.722383      1.657590      2.933405      0.819491      2.110309      2.935139      0.829371      2.083539      2.881214      0.679913      1.968449      2.807360      0.496927      1.774733      2.593989      1.232180      1.592421      3.095410      1.181937      2.279738      2.963208      0.876933      2.178129      3.150258      1.287576      2.379399      3.075048      1.178594      2.329006      2.933048      0.841153      2.159307      2.456241      1.624632      1.550231      2.987200      1.008412      2.212521      2.365955      1.986713      1.511217      3.074438      1.353191      2.326924      2.964854      1.044523      2.153317      2.325435      2.330852      1.482388      2.310787      2.544557      1.462725      3.001423      1.479767      2.110495      2.298085      2.764772      1.423356      3.194722      1.969819      2.428331      3.117774      1.825669      2.313987      2.277441      2.937964      1.381971      3.039258      1.867136      2.168280      2.916320      1.577627      1.943081      2.262929      3.010370      1.362084      2.238292      3.061808      1.337604      2.189375      3.119221      1.296224      2.139626      3.141678      1.262321      2.117018      3.131427      1.256890      2.096690      3.092015      1.263892      2.057175      2.983892      1.306397      2.083138      3.027644      1.292734      2.953482      2.314300      1.637302      2.064260      2.896973      1.363706      2.936203      2.238692      1.593013      2.946259      2.492012      1.565876      2.864242      2.046240      1.510126      2.888536      2.372923      1.445944      2.832596      2.071911      1.317262      2.562155      1.825246      1.092495      2.677737      1.895213      1.169399      2.584675      1.823177      1.137757      2.510419      1.796291      1.068263      2.082705      2.791467      1.453181      2.936234      2.441099      1.417270      2.850284      2.164545      1.306158      2.862583      2.309986      1.309077      2.832559      2.100991      1.207997      2.890929      2.126150      1.239328      2.868833      2.073648      1.221322      2.295767      1.829214      0.987602      2.106587      2.744215      1.522145      2.114970      2.681810      1.563337      3.005161      2.470071      1.393338      2.906546      2.125029      1.234442      2.118862      2.696911      1.570259      3.092927      2.418016      1.368898      2.236470      2.081231      1.007831      2.172217      2.324839      1.188573      2.136128      2.577270      1.685557      2.150565      2.300611      1.293176      2.161612      2.450049      1.332772      2.139775      2.551764      1.730317      2.181170      2.407706      1.867988      2.121918      2.211178      1.449264      2.157585      2.499961      1.424565      2.141023      2.418991      1.541628      2.144976      2.559230      1.596338      2.145583      2.519392      1.669099      2.143986      2.543265      1.733923      2.178229      2.435049      1.893428      2.135166      2.311595      1.702078      2.156006      2.408786      1.810597      2.179736      2.422128      1.920334      2.876143      0.665314      2.034164      2.785843      0.420879      1.964216      2.782794      0.438147      1.935511      2.742549      0.411761      1.802582      2.743574      0.603249      1.738492      2.760214      0.735008      1.705169      2.754308      0.829512      1.726727      2.703640      1.027867      1.699941      2.734822      0.969301      1.738618      2.833238      0.527086      2.014709      2.675065      1.074836      1.730209      2.811389      0.564487      1.925701      2.897112      0.869770      2.052286      2.365296      2.052267      1.523037      2.432363      1.836348      1.570908      2.331748      2.414021      1.490860      2.924754      1.293882      1.992198      2.825071      1.005476      1.840818      2.334191      2.527172      1.473975      2.369394      2.265836      1.499262      2.313285      2.711388      1.443109      2.332499      2.640517      1.438117      2.307635      2.833649      1.409908      2.853788      1.351977      1.858196      2.753472      1.119556      1.714924      2.289277      2.953969      1.354554      2.262068      3.041551      1.350236      2.237719      3.102827      1.310796      2.259739      3.060479      1.308917      2.205561      3.127675      1.266821      2.140181      3.148578      1.254850      2.180209      3.132924      1.230748      2.777204      1.798951      1.397366      2.159026      3.118890      1.206582      2.125116      3.123417      1.249698      2.109364      3.074659      1.259275      2.141202      3.084475      1.198032      2.687865      1.869312      1.275770      2.683689      1.651602      1.377722      2.601232      1.747495      1.244383      2.462769      1.820846      1.132966      2.499151      1.820539      1.262901      2.475962      1.852404      1.261391      2.578979      1.753924      1.241339      2.373387      2.020975      1.103657      2.441315      1.910327      1.213349      2.094996      2.994359      1.295439      2.130440      3.033206      1.213001      2.423245      1.839780      1.020375      2.277183      2.304583      1.029400      2.221964      2.320209      0.995530      2.217295      2.586648      1.032657      2.121829      2.972371      1.276893      2.130758      2.975645      1.245210      2.889251      2.107103      1.233531      2.286923      2.051066      0.958979      2.155200      2.734560      1.136056      2.132416      2.852845      1.250670      2.113472      2.865673      1.362936      2.100528      2.820883      1.448058      2.201994      2.306810      1.066993      2.167916      2.550813      1.146241      2.137232      2.708394      1.268303      2.115896      2.760358      1.457328      2.175798      2.356636      1.171575      2.155206      2.540136      1.251904      2.132912      2.651316      1.368857      2.120697      2.670723      1.489389      2.120981      2.661832      1.586595      2.159010      2.521493      1.382919      2.140425      2.611139      1.501254      2.132086      2.616166      1.610622      2.735172      0.394514      1.833943      2.762702      0.757412      1.743241      2.755918      0.363802      1.916812      2.718146      0.439795      1.857595      2.719990      0.653965      1.817149      2.730709      0.782713      1.820965      2.732349      0.828039      1.813087      2.718856      0.657425      1.840018      2.704619      0.921769      1.805519      2.755046      0.462286      1.881863      2.645031      1.139597      1.732922      2.762827      0.788719      1.799768      2.634195      1.173413      1.733442      2.654345      1.094754      1.756124      2.603311      1.279985      1.691632      2.695416      0.884759      1.742168      2.500082      1.601923      1.601645      2.583772      1.341249      1.664567      2.398226      2.075285      1.468256      2.702330      0.954777      1.713145      2.611129      1.157298      1.640385      2.561678      1.384823      1.622854      2.359010      2.380696      1.457951      2.528301      1.488823      1.562077      2.316746      2.746536      1.385159      2.671743      1.382549      1.509043      2.435192      1.843871      1.451828      2.512330      1.534711      1.504902      2.312911      2.547123      1.300405      2.294674      2.810154      1.322036      2.273493      2.998460      1.314130      2.247581      2.859704      1.200135      2.213926      3.037286      1.211324      2.484461      1.705767      1.395187      2.521274      1.614669      1.419909      2.394504      1.992855      1.328011      2.285161      2.585444      1.220152      2.482629      1.791761      1.329258      2.536351      1.707440      1.364644      2.384530      2.026052      1.243337      2.227217      2.836684      1.138640      2.189087      3.036902      1.162589      2.604044      1.654552      1.361526      2.584077      1.736598      1.331752      2.378570      2.047458      1.157203      2.238559      2.597464      1.076829      2.170440      3.005509      1.136172      2.183974      2.807308      1.075493      2.156856      2.973469      1.131738      2.165755      2.797184      1.098019      2.144767      2.935269      1.174008      2.713098      0.663759      1.833151      2.711424      0.666627      1.844846      2.716323      0.819005      1.833204      2.705634      0.844413      1.822263      2.685902      0.917488      1.796191      2.668082      0.987007      1.757816      2.656817      1.056000      1.722059
[truncated: 1,200,283 more chars]
