# Supplementary material for: Validation of morphological ear classification devised by principal component analysis using three-dimensional images for human identification
Source: PLoS One. 2024 Oct 21;19(10):e0306843. doi: 10.1371/journal.pone.0306843 (PMC11493302; doi:10.1371/journal.pone.0306843)
Supplement: S1 Data — (ZIP) [file pone.0306843.s001.zip › raw_data_f - r/fig3_upper auricle model.obj]

v 16.11067 -21.92953  2.43072
v 15.72120 -21.53771  5.34394
v 16.44988 -21.74575  3.44475
v 16.75402 -21.01682  4.41128
v 16.40380 -21.09061  4.86981
v 17.41597 -20.10308  3.18110
v 16.93836 -20.98221  3.36935
v 15.07223 -20.68640  6.07078
v 15.84649 -20.09413  5.81178
v 17.07103 -20.42206  4.37764
v 16.65201 -19.69648  5.41247
v 16.55007 -19.64975  5.52586
v 16.52432 -20.25907  1.04303
v 17.56125 -19.54807  1.95517
v 18.16504 -18.55922  4.02909
v 17.30382 -19.12425  5.09318
v 16.71425 -19.84136  0.94817
v 17.95168 -19.22254  3.01716
v 17.89137 -18.68377  4.55718
v 18.70098 -17.63969  2.66146
v 14.39750 -19.72007  6.39514
v 15.15345 -19.20316  6.21742
v 16.63571 -19.48303  5.53031
v 15.88494 -18.70667  6.07968
v 15.14658 -19.56183 -0.22389
v 15.61456 -19.81292  0.10079
v 17.28619 -18.76311  5.31715
v 16.62309 -18.09901  5.93046
v 15.85765 -19.21043 -0.01604
v 16.96749 -19.25701  0.88007
v 16.28022 -18.89004  0.11990
v 17.32243 -17.55957  5.72465
v 17.36782 -18.40067  0.72032
v 17.03656 -18.27913  0.34876
v 17.95840 -18.51403  1.71523
v 18.44397 -17.93440  3.98729
v 18.22931 -17.40645  4.99693
v 17.96802 -17.04530  5.40960
v 17.43354 -17.91834  0.56157
v 18.31874 -17.61637  1.52602
v 18.65935 -16.56186  4.85650
v 18.43026 -17.08439  1.40390
v 19.07513 -16.68362  2.39362
v 19.27871 -16.45687  3.52520
v 19.24454 -16.20275  4.07716
v 18.84333 -16.36928  4.75792
v 13.73415 -18.87206  6.37362
v 15.15892 -17.78088  6.27087
v 16.59528 -16.69629  6.21021
v 15.22982 -18.26531 -0.44147
v 16.17974 -17.88347 -0.20084
v 16.07756 -17.64013 -0.29676
v 17.33917 -16.07669  6.05908
v 17.50406 -17.29215  0.50651
v 16.39645 -16.75741 -0.30344
v 18.06294 -15.54095  5.81601
v 17.58353 -16.49233  0.38322
v 18.54094 -16.49748  1.36772
v 17.82658 -16.21624  0.51412
v 19.20430 -15.86966  4.54231
v 18.70585 -14.93832  5.59237
v 18.79512 -15.57663  1.22099
v 19.56151 -15.50222  3.19440
v 19.58366 -15.09054  4.35779
v 19.58445 -14.72697  1.94654
v 19.96358 -14.48767  2.98427
v 19.96267 -14.28984  4.06936
v 11.09161 -18.49230 -1.60434
v 13.53685 -17.63528  6.17914
v 14.43344 -16.90613  6.25143
v 14.65228 -17.36577 -0.94658
v 16.34798 -16.30374  6.32752
v 15.76852 -15.68373  6.45546
v 15.82104 -16.42342 -0.58931
v 16.58378 -15.17295  6.42205
v 17.77910 -14.03574  6.28887
v 18.67489 -14.63269  0.87473
v 19.26435 -14.30150  5.33520
v 18.53996 -13.47310  6.12090
v 19.76019 -13.57893  5.04811
v 19.22328 -12.95559  5.85772
v 18.77824 -13.96979  0.80739
v 19.78119 -12.77441  1.52845
v 20.47573 -12.59573  3.60469
v 20.15103 -12.83616  4.79158
v 19.86801 -12.49650  5.34042
v 20.33683 -12.62705  2.54224
v 20.43498 -11.99624  4.54483
v 20.55026 -12.27834  3.48191
v 12.01520 -17.31166  5.67009
v 13.55616 -16.21448  5.90222
v 13.09999 -17.09419 -1.70209
v 14.90291 -15.01680  6.28720
v 15.06478 -14.86468  6.33566
v 15.71552 -14.29499  6.45161
v 15.00122 -16.02231 -1.13587
v 16.36978 -13.65215  6.52285
v 17.02781 -13.01703  6.61890
v 16.36797 -14.48729 -0.56333
v 18.22149 -12.92638  6.40442
v 17.62821 -12.38438  6.68719
v 19.03748 -12.54600  6.11783
v 18.30531 -11.86009  6.60337
v 18.59937 -13.26498  0.51859
v 19.64296 -11.98924  5.80124
v 18.97912 -11.30819  6.44969
v 19.00991 -12.28189  0.63298
v 20.12510 -11.34399  5.50896
v 19.68054 -10.87584  6.07306
v 19.88762 -11.79839  1.37609
v 20.48896 -11.16864  2.16489
v 19.86921 -11.49678  1.28194
v 20.68939 -11.51867  3.25472
v 20.74189 -11.14183  4.19159
v 20.55490 -10.69379  5.13867
v 20.34565 -10.46735  5.49404
v 20.83453 -10.73857  3.06156
v 20.95472 -10.24894  3.96330
v 20.75130 -9.78310  4.95737
v  9.46384 -18.31193 -2.22239
v 13.11358 -16.03807  5.58321
v 11.61969 -16.09501  4.80267
v 12.17897 -15.36679  4.74443
v 10.60716 -16.70502 -2.97219
v 11.94068 -16.64889 -2.36531
v 13.91384 -14.38229  5.63601
v 14.70959 -13.63499  5.99497
v 13.83715 -15.62234 -1.82886
v 15.42797 -12.84619  6.30820
v 14.25074 -14.64686 -1.84258
v 16.06692 -12.18356  6.51203
v 16.33352 -11.97111  6.61205
v 16.74383 -11.46481  6.73255
v 14.59418 -13.05259 -2.02259
v 16.65207 -13.49460 -0.59605
v 17.42903 -10.87388  6.82921
v 18.08555 -10.32646  6.92065
v 18.51422 -10.62390  6.75418
v 17.88733 -11.86998 -0.13146
v 19.35227 -10.34046  6.45787
v 18.66914 -9.77856  6.84963
v 18.98685 -11.24673  0.44187
v 18.91189 -10.98431  0.37359
v 19.97562 -9.82811  6.11885
v 19.36451 -9.29198  6.64639
v 19.80363 -10.25038  1.03112
v 19.82611 -10.52582  1.05243
v 20.48529 -10.58916  1.96986
v 20.85795 -10.46307  2.94624
v 20.45237 -9.21382  5.80889
v 20.06564 -8.86808  6.25330
v 20.83844 -9.52306  2.55778
v 21.08966 -9.23000  3.56367
v 21.09448 -8.91975  4.58927
v 20.84072 -8.57979  5.46226
v 20.74486 -8.48345  5.61156
v 21.04239 -7.71209  5.24292
v  8.98372 -17.05855  5.31783
v  6.82579 -18.92239 -3.15807
v  7.33547 -19.03876 -2.34799
v  9.71167 -16.66601  4.95582
v  8.15848 -18.59287 -2.52617
v  7.83409 -18.40846 -3.16007
v 10.36798 -16.21468  4.55161
v 11.00285 -15.65308  4.35399
v  9.31108 -17.31656 -3.29389
v 11.66484 -15.04112  4.34925
v 12.53803 -14.57924  4.64502
v 12.37549 -14.30706  4.51261
v 13.67502 -13.00317  5.10410
v 12.77434 -15.08161 -2.53966
v 12.51200 -14.62963 -2.86025
v 14.81078 -11.70209  5.79401
v 13.97875 -12.73410  5.27772
v 15.62137 -10.82205  6.28918
v 14.30763 -13.72075 -2.08447
v 13.91450 -13.44789 -2.38111
v 15.82303 -10.55921  6.40078
v 16.35288 -10.09471  6.64434
v 15.54496 -12.22276 -1.52075
v 15.76312 -11.96623 -1.37043
v 16.97861 -9.41609  6.86808
v 16.52678 -11.47840 -0.85794
v 17.70555 -8.79434  7.00060
v 17.62620 -10.50259 -0.28500
v 18.64231 -8.47108  7.00709
v 18.30991 -8.19487  7.13155
v 18.55849 -9.82604  0.13607
v 19.61016 -8.24658  6.69267
v 19.01649 -7.77212  7.04926
v 19.79837 -9.26656  0.89468
v 18.77146 -9.66521  0.24597
v 19.62892 -8.80068  0.73630
v 20.26821 -7.76243  6.35348
v 19.69597 -7.30301  6.80899
v 20.37906 -8.11357  1.39493
v 20.47963 -8.41323  1.56914
v 20.70339 -7.09712  6.05137
v 20.38820 -6.91203  6.37406
v 21.24072 -7.28354  2.92753
v 21.41576 -7.13606  3.99095
v 21.31554 -6.87814  4.90587
v 21.37375 -6.64066  4.81961
v  1.83959 -22.65547 -8.78557
v  0.75209 -23.13220 -8.68645
v  2.62298 -21.91121 -8.22191
v  2.69100 -21.43114 -6.41280
v  3.43733 -21.28483 -8.47326
v  3.35966 -20.94308 -7.08677
v  6.89973 -17.25208  5.76382
v  4.32168 -20.86422 -8.48291
v  4.12401 -20.49413 -7.78635
v  3.84768 -20.35627 -3.48901
v  5.14196 -19.93940 -2.87598
v  4.79120 -19.88408 -3.73944
v  7.47276 -16.78863  5.31897
v  4.94825 -20.25351 -8.81762
v  4.77988 -20.16936 -8.98127
v  4.86020 -20.04755 -8.43271
v  5.36233 -19.21448 -4.63221
v  5.71301 -19.42000 -3.81839
v  5.95576 -19.44567 -3.02692
v  8.18911 -16.31361  4.94461
v  6.51620 -18.87875 -3.96984
v  8.86702 -15.83994  4.57747
v  9.54478 -15.38956  4.32513
v  7.85327 -17.66652 -4.29768
v  7.44555 -17.57804 -4.90665
v 10.17817 -14.85668  4.20724
v  8.27954 -16.78778 -4.69985
v 10.78735 -14.24159  4.23368
v  8.95928 -15.90287 -4.56539
v 11.46569 -13.52163  4.34673
v 12.05134 -13.05280  4.47233
v 12.61892 -12.22371  4.75644
v 11.66747 -14.40906 -3.46932
v 13.41670 -11.48056  5.04812
v 12.87888 -12.84517 -3.15152
v 14.36542 -10.06902  5.59833
v 13.30730 -12.96418 -2.83612
v 15.19698 -9.36106  5.98765
v 14.22317 -11.72507 -2.39566
v 14.51478 -12.46679 -2.17931
v 14.70716 -11.32908 -2.06095
v 15.78243 -8.55109  6.32588
v 15.21140 -11.00848 -1.68513
v 16.13296 -10.82459 -1.00206
v 16.29836 -8.10063  6.58069
v 16.57428 -9.80917 -0.62546
v 17.18427 -7.38343  6.98041
v 16.90312 -9.57587 -0.44667
v 17.50282 -9.06371 -0.18381
v 17.97903 -6.82757  7.18312
v 18.16284 -8.65299  0.07403
v 18.45381 -8.32022  0.20097
v 18.89527 -6.43962  7.19397
v 18.62026 -6.21832  7.29378
v 19.44766 -7.86316  0.61472
v 19.24553 -7.66206  0.50390
v 19.87939 -6.18864  6.87033
v 19.37781 -5.79361  7.19554
v 20.35718 -7.12021  1.24031
v 20.19524 -6.67673  1.05103
v 20.98982 -6.25354  5.72208
v 20.49137 -5.57275  6.54703
v 20.09117 -5.30545  6.85934
v 20.95896 -6.14575  1.81089
v 21.39313 -6.23057  2.71503
v 21.57022 -6.10979  3.57718
v 21.55832 -5.84704  4.52297
v 21.34134 -5.41280  5.42269
v 21.00273 -4.96472  6.10396
v 20.85113 -4.77882  6.28336
v 21.45358 -5.52855  2.56932
v 21.69026 -5.17660  3.40645
v 21.71688 -4.92584  4.30880
v 21.48255 -4.81255  5.25290
v -1.30576 -20.22083  5.24971
v -2.25192 -24.69818 -7.29771
v  0.46366 -21.49985 -4.48173
v  0.42553 -21.50166 -4.37319
v  0.50565 -21.35275 -4.31504
v  0.66401 -21.35954 -3.67672
v  2.94702 -17.01728  5.75369
v  5.15266 -17.01216  5.60496
v  1.06137 -21.87301 -9.08518
v  0.84119 -21.32776 -5.25780
v  1.57641 -20.87277 -3.94528
v  1.00381 -20.69749 -4.65395
v  1.97643 -21.06508 -8.50803
v  1.57266 -20.89296 -6.17724
v  1.88827 -20.27605 -4.92066
v  5.49565 -17.12801  5.70264
v  2.97966 -20.23132 -8.88776
v  2.68214 -20.15415 -7.31852
v  2.42429 -20.33972 -7.06379
v  2.96428 -19.99678 -4.99121
v  6.43913 -16.94571  5.57325
v  5.96772 -16.41968  5.31692
v  3.81376 -19.51773 -5.36615
v  6.66559 -15.88361  5.07759
v  4.13951 -19.35217 -8.51343
v  3.59494 -19.58973 -8.13184
v  4.32840 -18.83944 -6.05974
v  4.72596 -19.10709 -5.47204
v  7.91817 -14.85840  4.66553
v  5.07226 -18.99494 -9.23248
v  4.96179 -18.93154 -9.34402
v  4.87947 -18.82455 -8.93809
v  5.44379 -18.59884 -5.66556
v  5.02967 -18.29891 -6.36843
v  6.44693 -17.91473 -9.67610
v  6.30588 -17.92351 -9.76716
v  5.66425 -18.26319 -9.25124
v  6.21762 -18.01418 -5.80987
v  5.79805 -17.74176 -6.58605
v  8.80155 -14.30173  4.48099
v  6.37592 -17.69751 -9.41526
v  6.97587 -17.34422 -5.97745
v  6.58371 -17.13485 -6.72071
v  7.22500 -17.38660 -9.91187
v  7.02494 -17.32213 -10.05240
v  7.13138 -17.17950 -9.55079
v  7.63160 -16.61349 -6.16387
v  7.36697 -16.53912 -6.64164
v 10.15604 -13.39293  4.53652
v  7.25607 -17.12544 -9.95545
v  8.03721 -15.82416 -6.41053
v  8.80665 -14.90533 -5.72879
v 11.04124 -11.99156  4.97752
v 11.60373 -11.27835  5.22781
v 10.98388 -10.15180  5.63303
v 10.24304 -14.77346 -9.87432
v  9.84758 -15.07906 -9.78703
v 10.14094 -14.73209 -9.92057
v 10.16366 -14.71458 -9.74991
v 10.78301 -13.67622 -4.42600
v 11.15342 -12.60125 -4.54081
v 13.01030 -9.58283  5.83157
v 12.15275 -12.11651 -3.85633
v 12.17275 -11.92157 -3.90068
v 13.09358 -11.05205 -3.22737
v 13.94742 -10.55579 -2.44718
v 14.16014 -8.30094  6.22376
v 15.83027 -7.54461  6.46049
v 15.23815 -7.13423  6.34724
v 15.16259 -9.40077 -1.20305
v 15.99679 -8.74955 -0.54295
v 15.58669 -6.96955  6.37747
v 15.87165 -6.51706  6.51100
v 16.55980 -8.17580 -0.21955
v 16.67366 -5.98184  6.72835
v 18.10156 -7.03289  0.23919
v 17.47364 -5.40929  7.08786
v 18.33396 -4.85478  7.30414
v 18.55529 -6.54984  0.41234
v 19.20436 -4.31332  7.33815
v 18.97670 -4.17841  7.37583
v 19.75980 -5.45421  0.83843
v 20.13165 -3.93443  7.03713
v 19.82765 -3.66825  7.24095
v 20.70827 -4.58959  1.42892
v 20.43265 -4.61968  1.23609
v 21.40762 -5.03034  2.38155
v 21.69454 -4.94925  3.28273
v 21.74922 -4.72059  4.18620
v 21.55543 -4.39640  5.08764
v 21.18307 -3.84222  5.94021
v 20.62742 -3.12952  6.75910
v 21.29049 -3.90536  2.11483
v 21.69963 -3.89756  2.95510
v 21.81963 -3.67190  3.84202
v 21.73327 -3.38116  4.75966
v 21.44750 -2.79029  5.59962
v 21.68000 -3.40463  2.92235
v -5.79201 -23.44522  4.90471
v -5.43098 -23.05879  4.85162
v -4.13102 -21.92538  4.57093
v -3.11401 -21.15130  4.60874
v -3.86733 -24.62493 -7.30636
v -4.69760 -25.05409 -7.24117
v -0.50311 -19.24282  5.32796
v -3.71096 -23.28259 -7.78081
v  1.37663 -18.08881  5.80639
v  0.45590 -21.35776 -4.48410
v  0.90271 -20.70989 -5.40259
v  3.71408 -16.46351  5.60424
v  0.97873 -20.65653 -9.54258
v  1.58493 -20.27203 -6.33958
v  1.49405 -20.04272 -5.64398
v  4.46684 -15.97859  5.44671
v  1.68551 -19.93047 -9.80161
v  2.37989 -19.97120 -7.18879
v  2.03280 -19.37624 -6.61569
v  2.32408 -19.62777 -5.81724
v  5.18034 -15.45803  5.30225
v  2.54987 -18.89571 -7.59613
v  2.47447 -18.99548 -7.49720
v  2.68559 -18.78149 -6.76056
v  5.51025 -14.16171  5.36622
v  3.73317 -18.81096 -8.45428
v  3.30692 -18.50304 -8.13224
v  2.60568 -18.71145 -6.93149
v  3.48000 -18.27386 -7.03513
v  4.16105 -17.97307 -8.75833
v  4.02450 -17.94127 -8.66080
v  4.27024 -17.63471 -7.35264
v  4.93297 -17.46142 -8.98760
v  4.79218 -17.33751 -8.90198
v  5.09500 -17.12530 -7.45787
v  8.18170 -11.31116  4.93029
v  5.68709 -16.85843 -9.09650
v  5.81153 -16.47270 -7.64946
v  6.82207 -16.06687 -10.54615
v  6.69254 -16.41179 -9.26705
v  7.12810 -16.36500 -7.05244
v  6.98579 -15.19088 -8.00558
v  7.33700 -16.15039 -10.29241
v  7.83929 -15.52115 -7.23277
v  9.74080 -11.33176  5.07748
v  7.38734 -15.72088 -10.41054
v  8.15638 -15.10276 -9.86946
v  8.39226 -15.65113 -9.63260
v  7.66626 -14.64431 -8.99102
v  9.35152 -15.24900 -9.70951
v  8.78649 -14.48024 -9.33552
v  8.74971 -14.05781 -7.67906
v  8.87394 -14.08339 -7.52440
v  9.10097 -14.11060 -6.74884
v 10.05173 -13.42207 -10.42022
v  9.89648 -13.46590 -9.38075
v  9.57438 -13.25622 -6.98212
v 10.01422 -12.75800 -6.20246
v 10.32400 -13.58335 -10.22412
v 10.65155 -12.09110 -5.46704
v 11.89075 -8.69983  6.32038
v 10.38321 -13.21647 -10.30739
v 10.89980 -12.56124 -9.82220
v 11.15088 -12.84202 -9.68354
v 10.93293 -12.47139 -9.44847
v 11.34970 -11.27935 -4.90745
v 11.33721 -11.64867 -4.78940
v 12.53230 -7.96371  6.65659
v 12.30725 -8.57551 -4.82669
v 14.03001 -8.10878 -2.44759
v 13.61064 -6.76395  6.95936
v 14.15453 -6.10602  6.97019
v 14.75449 -8.12341 -1.45185
v 13.77606 -4.71036  7.30142
v 15.29831 -7.62892 -0.74022
v 15.46686 -5.12592  6.63582
v 16.11701 -6.94790 -0.10471
v 16.53389 -6.54206  0.12881
v 16.18873 -4.60356  6.66094
v 16.95421 -4.03169  6.76924
v 17.99618 -5.28838  0.54042
v 17.85303 -3.34928  7.13963
v 17.22573 -3.93797  6.83270
v 18.88237 -4.48518  0.73667
v 18.13923 -3.23670  7.25949
v 18.77582 -2.76720  7.38236
v 19.52750 -3.81578  0.87557
v 19.57267 -2.16882  7.32328
v 20.22643 -3.28523  1.14865
v 21.19858 -3.59636  1.98930
v 20.32165 -3.04105  1.19378
v 21.01459 -2.19287  6.40458
v 20.37903 -1.59375  7.02717
v 21.08487 -2.25487  1.70704
v 21.60376 -2.58906  2.61746
v 21.81395 -2.18954  4.29416
v 21.68833 -1.75230  5.19674
v 21.39582 -1.34995  6.00443
v 21.14372 -1.09851  6.35694
v 21.59529 -1.72894  2.48717
v 21.81776 -1.24115  3.23446
v 21.88907 -0.99964  4.12364
v 21.76090 -0.88331  5.03080
v 21.41936 -0.91770  5.95560
v -8.17298 -24.47135  4.93027
v -7.97373 -24.22038  5.06049
v -6.45778 -22.83494  4.94475
v -5.96406 -22.34755  4.82810
v -5.53328 -21.88226  4.69024
v -4.72245 -21.11471  4.35990
v -3.80456 -19.28012  3.82760
v -2.47579 -19.38858  4.52143
v -2.08943 -19.10382  4.65833
v -1.48911 -18.64375  4.88163
v -0.44022 -17.83274  5.26600
v -3.23325 -22.75037 -8.82465
v -2.92465 -21.33962 -9.36566
v  1.38036 -16.70158  5.72720
v  2.26861 -16.03950  5.74631
v  3.00837 -15.47960  5.70736
v  3.78637 -14.86203  5.66124
v  5.00469 -13.71453  5.54245
v  2.65126 -17.97008 -9.72825
v  3.09062 -18.08853 -7.84141
v  6.75924 -12.16249  5.19073
v  3.47828 -17.34580 -9.93269
v  3.77697 -17.38850 -8.07562
v  5.19970 -16.28092 -8.43915
v  6.02652 -15.65099 -8.61656
v  6.80461 -15.10179 -8.79667
v  8.72028 -10.52019  4.83406
v  6.96963 -14.54387 -10.99485
v  7.60243 -14.44559 -8.21659
v  9.62707 -10.26795  5.11574
v  9.31359 -9.98505  4.95680
v  7.92569 -13.60392 -10.43612
v  8.54093 -14.08572 -9.09564
v  8.27962 -13.73782 -8.35955
v  9.84799 -9.41008  5.17487
v  8.77237 -13.00850 -10.55981
v  9.03394 -12.95835 -8.61864
v  9.23750 -13.11860 -7.77521
v 10.35803 -8.66253  5.51444
v  9.60793 -12.33101 -9.92997
v  9.74702 -12.17033 -8.00937
v 10.00072 -12.29898 -7.15689
v 10.91130 -8.00981  6.02922
v 10.22470 -11.75037 -10.11835
v 10.48482 -11.80742 -8.96316
v 10.20876 -11.20932 -8.26590
v 10.38027 -11.35459 -7.42881
v 10.82810 -11.25828 -5.84838
v 11.45825 -7.20879  6.48319
v 10.48845 -11.60008 -9.94798
v 11.39845 -11.31283 -9.25079
v 11.02629 -10.88347 -9.49161
v 10.98916 -10.76542 -8.79543
v 12.48956 -5.83045  7.15883
v 12.19206 -10.80520 -9.42492
v 11.63039 -10.28436 -9.67793
v 11.74947 -10.14803 -8.86497
v 11.81194 -10.14525 -9.54158
v 12.99059 -7.98274 -4.03358
v 13.07154 -5.17528  7.30522
v 13.13937 -9.22769 -9.18795
v 12.87875 -8.84282 -9.39215
v 13.03818 -8.77417 -9.30351
v 12.94579 -8.69508 -8.88714
v 14.06590 -7.07467 -2.50365
v 14.46525 -6.77123 -1.74835
v 14.55437 -6.67467 -1.58009
v 14.41535 -4.14212  7.21317
v 14.92631 -6.39047 -0.95768
v 15.34886 -5.91304 -0.24961
v 15.14272 -3.60635  7.01582
v 16.00604 -5.23807  0.35879
v 16.36537 -4.96299  0.54543
v 15.92620 -3.13149  6.72511
v 17.18438 -4.28781  0.72145
v 16.53233 -2.88916  6.61053
v 16.67129 -2.54375  6.59682
v 18.45683 -3.05732  0.78394
v 17.65218 -2.05746  6.94822
v 17.75390 -1.90041  6.95951
v 18.65748 -1.15898  7.37410
v 19.19859 -2.36098  0.83158
v 20.17454 -1.19843  7.16440
v 19.35353 -0.45350  7.41571
v 19.55940 -2.06928  0.90212
v 19.96745 -1.59727  1.00496
v 20.81356 -0.47618  6.78205
v 20.11851  0.16054  7.22541
v 20.64896 -0.81359  1.26778
v 21.51623 -1.15434  2.26098
v 21.51700 -0.13655  5.70673
v 21.16183  0.50647  6.42578
v 20.85988  0.69780  6.74377
v 20.83322 -0.63952  1.37720
v 21.37568  0.14656  1.88335
v 21.83415 -0.01275  2.85399
v 21.91902  0.33324  3.68330
v 21.83297  0.70061  4.63326
v 21.50129  0.16212  2.03771
v 21.82819  0.61482  2.75796
v -8.44383 -23.72021  3.72224
v -8.07704 -23.31976  4.66892
v -7.55519 -22.72810  5.23773
v -5.44413 -20.46434  4.30863
v -4.62277 -19.68863  3.85753
v -2.89915 -18.41301  3.97938
v -4.61882 -22.45459 -8.11359
v -1.58877 -18.09547  4.75593
v -1.67502 -17.47202  4.60586
v -4.06445 -22.02151 -9.09010
v -0.75439 -16.76897  5.07253
v -0.06288 -16.32869  5.34006
v  0.83947 -15.67119  5.59209
v  1.58419 -15.06655  5.59537
v  2.30457 -14.43926  5.54105
v -0.36565 -18.92451 -10.24372
v  1.74757 -17.28928 -10.83915
v  3.58062 -13.43085  5.45110
v  2.25557 -15.06644 -3.15778
v  3.11969 -14.46001 -2.38217
v  3.16704 -14.74521 -3.34354
v  4.24185 -12.75509  5.21986
v  3.72732 -14.51830 -4.39052
v  3.24232 -14.73667 -4.33807
v  3.92787 -14.36792 -3.42250
v  3.90634 -14.03184 -2.41513
v  2.62141 -16.77845 -10.98985
v  3.94897 -13.98216 -5.45020
v  4.46027 -14.11780 -4.48014
v  4.61482 -14.02719 -3.58554
v  4.70831 -13.70944 -2.62863
v  4.68139 -13.29413 -1.65633
v  4.36522 -12.26176  0.06869
v  5.41557 -11.73595  4.85579
v  3.48683 -15.95950 -10.47386
v  5.09919 -13.68001 -4.59572
v  4.57715 -13.46164 -5.58271
v  5.37068 -13.57382 -3.54393
v  5.46150 -12.98018 -1.72876
v  6.07358 -11.23017  4.63264
v  4.30121 -15.33963 -10.69315
v  5.72823 -13.17869 -4.66970
v  5.14457 -12.90053 -5.67190
v  6.04632 -13.15404 -3.69122
v  6.22342 -12.98196 -2.77143
v  6.28937 -12.64171 -1.84366
v  6.22729 -12.19377 -0.82801
v  6.15638 -11.69286  0.10734
v  6.71374 -10.80739  4.40716
v  6.28355 -12.60365 -4.74140
v  5.62838 -12.28531 -5.77689
v  6.66877 -12.64844 -3.75420
v  6.88987 -12.48986 -2.74262
v  7.65373 -11.46012 -0.98670
v  6.98661 -11.44050  0.00563
v  7.57362 -10.66481  0.98974
v  7.32290 -10.26298  3.93710
v  6.75495 -11.91226 -4.82184
v  7.17556 -12.02407 -3.82934
v  7.45217 -11.94270 -2.85691
v  7.60639 -11.74686 -1.94321
v  7.71329 -11.03197  0.02621
v  7.99263 -9.97140  3.88662
v  7.50850 -9.92535  2.87593
v  7.61144 -11.32619 -3.91166
v  7.21674 -11.17147 -4.72795
v  7.95305 -11.31225 -2.93873
v  8.14794 -11.17918 -1.97867
v  8.32930 -10.59090 -0.07069
v  8.32535 -10.19056  0.91928
v  8.28662 -9.54248  2.81638
v  8.62277 -9.53641  3.98074
v  7.97331 -10.58705 -4.02429
v  8.35981 -10.59564 -3.04966
v  8.63265 -10.50468 -2.08423
v  8.76305 -10.31053 -1.07355
v  8.91077 -9.61670  0.76720
v  9.28545 -8.78848  1.81067
v  9.14678 -8.91014  3.86046
v  9.61316 -9.23460  4.92296
v  7.97367 -10.23313 -4.12032
v  8.54265 -9.76807 -3.25119
v  8.96565 -9.72038 -2.25489
v  9.22255 -9.60820 -1.25952
v  9.32424 -9.35989 -0.29483
v  9.88295 -8.42073  4.86682
v  9.46418 -10.95461 -10.43660
v  8.58196 -11.77265 -11.05007
v  8.58649 -9.55225 -3.23204
v  9.17474 -8.78309 -2.40462
v  9.50991 -8.85553 -1.46078
v  9.70162 -8.56193 -0.52736
v  9.74865 -8.27853  0.57152
v  9.72742 -7.82531  2.39343
v  9.89815 -7.69965  3.52936
v 10.10741 -7.66075  4.62193
v 10.58045 -7.64958  5.64693
v  9.55682 -8.47880 -1.51069
v 10.31053 -6.87055  4.36369
v 10.24349 -10.04235 -9.84676
v 10.79684 -10.44459 -8.53740
v 10.68772 -10.29923 -7.68899
v 10.68551 -6.16411  5.02924
v 11.16806 -5.71279  6.06375
v 10.53544 -9.85474 -9.58579
v 11.07536 -9.16947 -9.21302
v 11.52104 -9.89770 -8.83943
v 11.04687 -9.37632 -8.03977
v 11.16790 -9.24486 -7.13210
v 11.78575 -5.33543  6.78337
v 11.58554 -4.90118  6.55568
v 11.63214 -8.61937 -8.27684
v 11.34798 -7.97370 -7.37275
v 12.06404 -4.43917  7.02666
v 12.17885 -8.06961 -9.64317
v 12.14320 -7.71560 -8.16451
v 12.43040 -5.95308 -5.49955
v 12.33885 -4.11319  7.25101
v 12.76799 -3.77597  7.45569
v 12.44860 -7.82612 -9.45747
v 13.35888 -7.63768 -8.68772
v 12.97854 -7.12536 -8.94479
v 12.29638 -6.43339 -7.95292
v 13.53008 -6.37295 -3.62814
v 13.42989 -3.21404  7.58439
v 14.08966 -7.12017 -8.90081
v 13.54353 -6.49197 -9.16472
v 13.60170 -6.30513 -8.42958
v 14.37968 -5.05338 -2.29185
v 14.45091 -5.53140 -2.10592
v 14.76624 -4.87552 -1.41271
v 14.09497 -2.65840  7.58856
v 13.72402 -6.37874 -9.03397
v 15.04679 -4.46093 -0.54662
v 15.45827 -4.08967  0.22736
v 14.92777 -2.19746  7.27774
v 16.18234 -3.31363  0.79593
v 15.64840 -1.59307  6.85015
v 16.96807 -2.53267  0.99265
v 17.54543 -1.86984  6.88213
v 16.53203 -1.15292  6.38667
v 17.56059 -0.67159  6.61766
v 17.26985 -0.37337  6.39198
v 18.26252 -1.27895  0.85411
v 18.10619  0.15036  7.09970
v 18.53451  0.38893  7.27491
v 19.07762 -0.65498  0.85072
v 19.10801  1.10129  7.45600
v 19.46665  1.08472  7.44382
v 19.24420  1.31345  7.50914
v 19.65212  0.08850  0.82851
v 20.41095  1.49933  7.13598
v 19.98806  1.88946  7.38105
v 20.36095  0.63714  1.05215
v 20.42087  0.89023  1.07951
v 21.26838  1.69557  6.10976
v 20.83056  2.40377  6.78068
v 20.70332  2.57276  6.88690
v 21.23127  1.67000  1.65987
v 21.07670  1.65439  1.51492
v 21.74833  1.37918  2.50557
v 21.89931  1.63619  3.29937
v 21.86775  3.13606  3.76677
v 21.77139  2.52748  4.89362
v 21.44569  2.92631  5.77500
v 21.63031  2.33657  2.31970
v 21.85731  2.65051  3.08433
v -11.06419 -24.52176 -1.58915
v -10.03218 -23.95096  1.72391
v -8.89774 -23.26906  4.82970
v -9.29689 -23.31787  4.73747
v -9.52393 -23.57322  3.84878
v -8.69589 -23.00283  5.59020
v -8.97764 -22.90856  5.54728
v -8.88763 -22.78284  5.69605
v -7.82926 -22.49464  5.35651
v -7.34496 -21.11387  5.16592
v -6.58510 -20.32911  4.78487
v -5.88777 -19.64242  4.23100
v -5.18820 -19.04273  3.50118
v -5.51076 -19.17368  3.73926
v -4.58372 -18.44527  3.07092
v -4.44107 -18.52187  3.16486
v -4.40149 -18.36617  3.03804
v -3.27754 -18.06145  3.43291
v -3.83246 -17.71698  2.56102
v -5.43403 -21.92249 -9.10672
v -2.52118 -16.88622  2.76565
v -2.37542 -17.40875  3.84389
v -4.81648 -21.16580 -9.42544
v -2.08948 -16.51271  2.82957
v -1.50686 -16.63656  4.31704
v -3.91879 -20.60943 -10.51205
v -1.36638 -15.88380  3.08427
v -1.01891 -15.75694  3.90304
v -0.82431 -15.41591  1.94242
v -0.55235 -15.95423  4.84565
v -0.04189 -15.11295  4.52842
v -0.42074 -14.96011  3.60755
v  0.53530 -15.51773  5.38230
v -0.35566 -16.21544 -3.30842
v -0.85987 -16.36849 -2.14956
v -0.15030 -16.13358 -2.27457
v -0.69124 -16.32665 -3.25642
v -0.10957 -15.63362 -0.41903
v -0.04468 -15.89948 -1.39192
v  0.51006 -14.39228  4.26636
v  0.58050 -14.24326  4.14598
v  1.01393 -14.71113  5.13320
v -1.36795 -18.67711 -11.21325
v  0.01050 -15.76649 -4.53376
v  1.19296 -15.56758 -3.76185
v  0.63425 -15.78994 -2.63054
v  0.71433 -15.51732 -1.63279
v  0.06804 -14.55177  2.29730
v  1.51332 -13.99084  4.86992
v  1.05235 -13.67322  3.94759
v  0.93726 -15.44071 -4.77326
v  1.52507 -15.11964 -1.96152
v  2.16351 -13.93019 -0.10375
v  0.77146 -13.97910  2.09528
v  2.14378 -13.32638  4.65014
v  1.67153 -13.03349  3.68808
v  1.09362 -14.74993 -5.84811
v  1.78097 -15.13865 -4.94773
v  2.41623 -14.32798 -1.28911
v  3.29414 -12.20083  4.23772
v  3.44532 -13.30378  5.35238
v  2.49200 -14.76423 -5.26047
v  2.15810 -14.19758 -6.22805
v  2.86971 -14.87241 -4.29545
v  2.71291 -14.07553 -6.22527
v  2.46686 -13.92036 -6.44890
v  3.24855 -14.42548 -5.29815
v  2.73960 -12.15010  2.28477
v  3.47699 -12.05909  1.24372
v  3.52473 -11.48874  3.11358
v  4.09594 -11.62067  4.06155
v  3.26321 -13.53936 -6.44070
v  4.30652 -11.57936  1.15048
v  4.13311 -11.24517  2.00013
v  4.27115 -11.06531  2.93043
v  2.49343 -15.46522 -11.55295
v  3.67889 -12.91885 -6.73303
v  3.95672 -13.05663 -6.50708
v  4.89980 -10.90043  1.99017
v  5.13613 -10.71020  2.92736
v  5.46174 -10.87005  3.93205
v  3.10155 -14.47839 -11.92125
v  4.32347 -12.38331 -6.70741
v  5.88825 -11.11498  0.98676
v  5.76232 -10.65202  1.91237
v  6.29577 -10.47615  3.82094
v  4.23770 -13.98518 -11.16652
v  4.50110 -12.19126 -6.69230
v  5.02225 -11.77021 -6.53537
v  6.66046 -10.39279  1.89104
v  6.64769 -10.16915  2.81899
v  6.03363 -11.52260 -5.83661
v  5.53749 -11.13309 -6.40142
v  5.62275 -12.78357 -11.56718
v  6.22900 -10.54392 -5.96534
v  7.01488 -11.13465 -4.98912
v  6.47334 -12.01442 -10.98195
v  7.22491 -10.21824 -5.03707
v  7.11814 -9.56400 -5.19688
v  7.26634 -11.31727 -11.13883
v  7.98724 -9.47146 -4.21084
v  7.50243 -9.14269 -4.80624
v  7.90529 -8.71333 -4.32290
v  8.65744 -8.58251 -3.38142
v  8.83898 -9.73641 -9.99639
v  9.04816 -7.26540 -2.93722
v  9.24127 -7.77670 -2.64852
v  9.62442 -7.81423 -1.68762
v 10.05114 -6.94831  2.37597
v  9.66329 -6.85181 -2.00244
v  9.62634 -6.52982 -2.06448
v  9.98809 -6.81055 -1.04243
v 10.14319 -6.64531 -0.05568
v 10.25260 -6.40459  0.97301
v 10.30264 -6.12118  1.96179
v 10.33263 -5.96240  2.97426
v 10.11751 -8.58613 -10.31772
v  9.99672 -6.14912 -1.16296
v 10.21735 -5.53121 -0.35713
v 10.37982 -5.46825  0.72684
v 10.47164 -5.23543  1.82127
v 10.70294 -3.94783  3.34637
v 10.92381 -7.67651 -9.70816
v 11.05797 -2.55345  4.96805
v 11.69713 -6.82547 -9.04799
v 11.65947 -7.12635 -7.72909
v 11.66486 -6.83788 -6.94318
v 12.09574 -3.27969  7.01962
v 12.34804 -6.19095 -9.21269
v 11.71625 -6.14014 -7.03073
v 11.91849 -5.48096 -6.43976
v 12.42954 -2.49507  7.36326
v 12.91832 -5.61922 -9.39184
v 12.71774 -5.35493 -7.89845
v 12.90149 -4.71108 -4.87217
v 13.41285 -4.29320 -4.07474
v 12.69939 -2.18588  7.52194
v 13.22268 -1.77939  7.67845
v 13.16602 -5.43290 -9.18506
v 14.11162 -5.29975 -8.42962
v 13.65563 -4.71299 -8.67712
v 13.49538 -4.67619 -8.05919
v 14.11976 -3.51815 -2.67796
v 14.63737 -3.94555 -1.57007
v 13.97994 -1.18245  7.67321
v 14.82352 -4.74925 -8.62143
v 14.23664 -4.04625 -8.86998
v 14.28800 -3.93140 -8.25484
v 15.01558 -2.72846 -0.15542
v 15.19193 -2.47178  0.18914
v 14.75599 -0.57356  7.44395
v 14.41059 -3.94704 -8.75568
v 15.50226 -2.15060  0.64686
v 15.97051 -1.61348  0.97557
v 15.63890 -0.14537  6.74628
v 16.68122 -1.00844  1.11553
v 16.37265  0.38342  6.13620
v 17.45972  0.88813  6.22761
v 17.10511  1.07268  5.94413
v 18.15725  0.23675  0.81761
v 17.78582  1.76910  6.74842
v 18.41975  2.14960  7.35927
v 18.69419  0.94966  0.69873
v 19.15343  2.90440  7.57157
v 19.44924  1.61954  0.71756
v 19.90184  3.72325  7.54258
v 20.15421  2.47578  0.92192
v 21.04170  3.60858  6.46959
v 20.64454  4.15243  6.94881
v 20.87938  3.09074  1.31987
v 21.81299  3.04460  2.95241
v 21.58418  4.19914  5.33020
v 21.21221  4.86459  6.07262
v 21.15510  4.49760  6.22856
v 21.35051  3.87538  1.91473
v 21.67891  4.25745  2.71835
v 21.81550  4.52228  3.52202
v 21.73919  4.67647  4.35531
v -10.87569 -24.71914  1.00979
v -10.96695 -24.12896 -0.40977
v -10.23022 -24.22972  0.73086
v -10.29018 -23.20831  2.73122
v -10.16282 -22.96163  3.70560
v -10.40030 -23.17561  4.82466
v -10.07821 -22.87105  5.67051
v -9.93509 -22.60431  6.02798
v -9.19317 -21.87018  5.71965
v -10.23456 -23.19920  0.32415
v -9.97464 -22.94778  1.50942
v -7.23786 -19.75220  4.85676
v -6.50700 -18.95676  4.24141
v -5.77272 -18.46135  3.25253
v -6.13248 -18.65226  3.70011
v -5.18446 -17.97100  2.32038
v -4.28419 -17.63280  1.61409
v -4.57860 -17.54060  1.07293
v -4.95609 -17.77709  1.84382
v -3.72954 -17.28442  0.16630
v -3.97834 -17.33975 -0.74211
v -4.21290 -17.36155  0.28254
v -3.42113 -17.18161  1.13724
v -3.18693 -17.12384  2.08201
v -3.17553 -17.20082 -2.28925
v -2.96626 -17.11362 -1.14842
v -3.42003 -17.18428 -2.66180
v -2.74387 -16.79227  0.63128
v -2.42410 -16.57430  1.45802
v -5.28079 -19.12260 -10.96520
v -2.55475 -16.83927 -3.59902
v -2.18218 -16.83753 -2.46225
v -2.31203 -16.12149 -4.91162
v -0.88922 -16.14185 -4.23771
v -0.59737 -15.06777  2.73205
v -1.37585 -15.72305 -5.18477
v  0.16649 -14.33354  3.30859
v -1.40271 -17.25626 -11.70845
v  0.15152 -15.08456 -5.68680
v  0.79228 -13.73494  3.02551
v  1.49863 -13.16739  2.70477
v -0.07227 -14.60572 -6.16334
v -0.35907 -16.36978 -11.14489
v  0.26949 -13.00861 -7.20062
v  2.81658 -12.02414  3.25921
v  0.35517 -14.44535 -11.82204
v  1.67650 -13.19583 -7.03319
v  3.45459 -11.61356  2.18563
v  2.24526 -12.69685 -7.20994
v  2.83050 -12.14507 -7.34683
v  3.41781 -11.57082 -7.37056
v  4.04395 -11.14406 -7.25843
v  4.11396 -12.58141 -11.71648
v  4.61374 -10.54519 -7.14628
v  4.96327 -10.19603 -6.98675
v  5.27485 -9.84253 -6.79982
v  6.24831 -10.60352 -11.52888
v  5.39712 -11.40698 -12.11331
v  5.91338 -9.22569 -6.32770
v  6.74047 -8.32749 -5.42699
v  6.08138 -9.04663 -6.16523
v  7.00940 -9.88786 -11.69480
v  7.27137 -7.70249 -4.71738
v  7.85686 -9.10319 -11.07591
v  7.96389 -6.88314 -3.92437
v  7.42433 -7.52012 -4.53578
v  8.70060 -8.23645 -10.44444
v  8.80302 -6.33599 -3.08035
v  8.66183 -5.97443 -3.20143
v  9.43316 -7.55255 -10.58406
v  9.34989 -5.45013 -2.42110
v  9.23264 -5.16767 -2.53372
v  9.90713 -5.55100 -1.43401
v 10.17597 -6.70772 -9.97098
v  9.71337 -4.62992 -1.75247
v 10.15751 -4.45861 -0.83788
v 10.09633 -4.08670 -0.97093
v 10.38294 -4.26916  0.16914
v 10.52041 -4.18631  1.21488
v 10.58740 -3.99564  2.17046
v 10.86523 -6.17390 -10.06930
v 10.37410 -2.29888  0.69127
v 11.49386 -5.50473 -10.21533
v 11.71622 -5.53302 -7.26155
v 11.66703 -1.66093  6.55767
v 12.27089 -4.66839 -9.57512
v 12.05719 -4.48076 -7.51676
v 11.91107 -4.19981 -7.14224
v 11.80659 -3.99380 -6.66670
v 12.26225 -3.74121 -5.92212
v 12.18264 -1.14540  7.26145
v 12.35202 -0.93949  7.37647
v 12.95455 -3.73080 -8.93219
v 12.79903 -3.72139 -7.77764
v 12.63741 -3.63332 -7.68894
v 12.77131 -3.14369 -5.18606
v 13.34225 -3.48785 -4.27451
v 13.09446 -0.32850  7.76038
v 13.51635 -2.98458 -9.11333
v 13.52390 -2.92811 -7.83258
v 13.26708 -2.70092 -4.37224
v 14.12291 -1.87666 -2.16515
v 13.24777 -0.25752  7.77594
v 13.91984  0.35817  7.77390
v 13.88377 -2.94413 -8.89220
v 14.59491 -2.61470 -8.18408
v 14.37879 -2.14809 -8.32923
v 14.34920 -2.15587 -7.95712
v 14.62135 -1.31296 -0.46063
v 14.96371 -0.88436  0.43571
v 14.74625  0.91728  7.37582
v 14.48533 -2.10845 -8.22354
v 15.62743 -0.25675  1.06588
v 15.86662 -0.00720  1.15615
v 15.59769  1.43045  6.56719
v 16.61303  0.70506  1.10535
v 16.31751  2.02750  5.82890
v 17.32734  2.63155  5.77301
v 17.04899  2.62335  5.57735
v 17.91229  1.89806  0.68454
v 17.98293  3.38067  7.11318
v 18.26396  3.79994  7.34823
v 18.56623  2.69008  0.56464
v 18.67561  4.21656  7.57623
v 19.06356  4.66473  7.70478
v 19.27805  3.41180  0.59060
v 20.43247  4.63646  7.14121
v 19.79939  5.28969  7.54198
v 20.73986  3.43935  1.21103
v 19.98754  4.11190  0.75595
v 20.76335  5.67842  6.74712
v 20.50419  5.94529  7.03408
v 20.41552  4.51938  1.02135
v 20.97987  5.25587  1.58479
v 21.58171  4.64478  2.53956
v 21.77055  4.82458  3.33842
v 21.73140  5.20861  4.12289
v 21.52966  5.73296  4.94752
v 21.29554  6.13161  5.72879
v 21.26115  6.38594  5.73154
v 20.77210  6.12643  6.68629
v 21.34391  5.76178  2.31051
v 21.54783  6.07447  3.11443
v 21.58420  6.30098  3.91391
v -11.21424 -22.67598  3.67283
v -11.07969 -22.38432  4.54795
v -10.76442 -22.14712  5.48753
v -10.41595 -21.72335  6.13313
v -11.61958 -23.53874 -1.63472
v -11.48121 -22.86656  2.57429
v -11.06633 -22.69590  1.48634
v -9.16537 -20.39748  5.49568
v -11.76734 -22.66160 -4.11051
v -11.21915 -22.90598  0.47198
v -7.86373 -18.92669  4.91827
v -6.31415 -17.83297  3.28850
v -6.48028 -17.80109  3.48098
v -5.57265 -17.64600  1.94828
v -5.91245 -17.43191  1.76115
v -5.44066 -17.35682 -0.60042
v -5.67533 -17.32238  0.67380
v -4.94367 -17.43028  0.53034
v -6.81545 -20.21747 -9.69632
v -4.76725 -17.35156 -2.98276
v -5.34265 -17.37268 -1.86526
v -4.40598 -17.38659 -1.98906
v -5.13212 -17.32083 -3.05439
v -6.07231 -19.62468 -9.92674
v -4.16191 -16.96188 -4.18647
v -4.38462 -16.77867 -4.57813
v -3.66731 -17.11381 -3.32402
v -3.20481 -16.58903 -4.54765
v -3.63933 -16.19694 -5.24093
v -3.16258 -15.57463 -5.80478
v -2.30591 -15.06151 -6.07028
v -2.74809 -16.85348 -11.81983
v -1.03290 -14.03665 -6.61431
v -1.72414 -15.96631 -11.28997
v -0.45031 -13.43634 -6.97023
v  0.78736 -12.44880 -7.46971
v  1.34157 -11.92689 -7.62277
v  1.91050 -11.38739 -7.72082
v  2.54252 -10.89512 -7.75571
v  2.84957 -10.62090 -7.75462
v  3.22024 -10.32201 -7.70597
v  3.89149 -11.01500 -12.22856
v  2.92810 -11.73198 -12.82995
v  3.78942 -9.74933 -7.56587
v  4.37189 -9.17133 -7.29224
v  4.83881 -10.16941 -11.63443
v  4.55618 -8.98253 -7.15705
v  5.02659 -8.45776 -6.72428
v  5.61500 -9.61160 -11.77632
v  5.44473 -8.16364 -6.36914
v  5.71945 -7.71101 -6.01099
v  6.40355 -8.78301 -11.22861
v  6.11850 -7.38026 -5.57752
v  6.54667 -6.91346 -5.04647
v  7.14926 -8.10152 -11.34803
v  7.99050 -7.23491 -10.73035
v  7.92853 -5.00627 -3.56695
v  8.27606 -4.48398 -3.28449
v  9.26449 -6.05525 -10.99514
v  8.80673 -4.07817 -2.86073
v  9.54778 -4.14942 -1.95868
v  8.94555 -3.80926 -2.72319
v 10.12709 -5.18921 -10.32841
v  9.33412 -3.33589 -2.24653
v  9.88334 -3.03388 -1.34830
v  9.81003 -2.75106 -1.47723
v 10.24438 -3.03946 -0.34395
v 10.90378 -4.31225 -9.68804
v 10.12667 -2.36268 -0.52854
v 10.75840 -1.15308  4.14127
v 10.89973 -2.78125 -9.96304
v 10.99366 -0.87469  5.29811
v 11.31770 -0.34817  6.21935
v 11.67372 -1.91360 -9.31160
v 11.98009 -2.66947 -7.14519
v 11.84680 -2.68404 -6.93064
v 12.07845 -2.32649 -6.17487
v 11.93307 -2.37334 -6.67920
v 12.54472  0.58697  7.59259
v 11.56305 -0.33464 -9.62106
v 12.80131 -1.95945 -7.55588
v 12.92935 -1.37056 -4.82545
v 13.22630  1.26358  7.82274
v 12.98057 -0.38645 -8.79261
v 13.61798 -1.18483 -7.73649
v 13.24255 -0.79956 -3.92558
v 14.27903 -0.26105 -0.64236
v 13.98197  1.90248  7.68139
v 14.47440 -0.67174 -8.56872
v 14.28534 -0.73650 -8.70919
v 14.38770 -0.65945 -7.96076
v 14.85779  0.80033  0.88054
v 14.98247  0.98646  1.00283
v 14.78084  2.46180  7.15671
v 15.68077  1.65496  1.13088
v 15.72960  3.08988  6.10261
v 15.51771  2.90149  6.36855
v 16.94967  2.81735  0.68429
v 16.33327  4.86460  5.15572
v 17.09215  4.03021  5.48844
v 17.43077  4.09917  6.17512
v 17.11353  4.23081  5.49887
v 17.62807  4.67045  6.83321
v 17.65636  3.56371  0.45878
v 17.36460  4.61282  6.08666
v 18.01754  5.26207  7.42957
v 18.35372  5.53535  7.62509
v 18.29038  4.24875  0.34717
v 19.07383  6.33149  7.80908
v 18.55149  4.38661  0.37620
v 19.11141  5.04157  0.43849
v 19.83050  7.06740  7.58369
v 19.87956  5.66100  0.75560
v 20.87645  7.00138  6.42251
v 20.55293  7.53641  6.82819
v 20.50469  6.47127  1.33092
v 21.02435  6.73231  2.05603
v 20.91032  7.11281  1.98770
v 21.36593  6.72343  2.84917
v 21.29612  7.67007  3.50817
v 21.28102  7.79704  4.38730
v 21.16361  7.79236  5.29261
v 20.88152  7.73671  6.21994
v 21.15957  7.55841  2.71947
v -12.17257 -22.04177  4.60389
v -11.61718 -21.90084  5.59514
v -11.99837 -21.82780  5.54181
v -11.09931 -22.07952  6.45047
v -11.75493 -21.50991  6.34233
v -11.58902 -21.31545  6.66878
v -12.52068 -21.26978  2.39502
v -10.65433 -21.29893  6.24788
v -11.92883 -22.33142 -0.80428
v -11.83699 -22.11616  0.29707
v -9.81706 -19.43379  5.66425
v -12.26840 -22.85078 -2.92432
v -11.55510 -22.15475 -2.04896
v -9.06944 -18.86052  5.25470
v -7.58010 -17.68542  4.51947
v -7.05584 -17.02063  3.85936
v -8.26988 -19.88491 -9.72523
v -6.51270 -16.83824  2.35358
v -6.43046 -17.07894 -1.62336
v -6.39220 -16.78642  0.47926
v -6.43007 -16.71145  1.72829
v -7.56144 -19.48761 -10.75252
v -5.51399 -17.03247 -4.07650
v -5.97049 -16.80910 -4.49232
v -6.16171 -16.99304 -3.93599
v -6.34428 -17.10926 -2.84409
v -6.41820 -17.11233 -2.11223
v -6.83998 -18.88631 -10.98238
v -5.38906 -16.20391 -5.51608
v -4.55397 -15.55496 -6.07593
v -4.00787 -16.01485 -5.52659
v -4.29049 -14.66199 -6.67335
v -4.82976 -16.91317 -11.76292
v -2.59453 -15.35662 -12.29540
v -0.60043 -12.21814 -7.43390
v -0.67141 -13.74805 -12.88389
v  0.48058 -11.22588 -7.75976
v  0.23616 -12.87616 -12.37607
v  1.11376 -10.65116 -7.87937
v  0.90950 -12.25642 -12.57733
v  2.33808 -9.67222 -7.87801
v -0.63290 -7.83907 -13.71413
v  2.95736 -9.03377 -7.75370
v  2.29270 -9.13278 -12.66302
v  3.52911 -8.35591 -7.52347
v  3.86936 -9.53429 -12.59246
v  3.89760 -8.15680 -7.28642
v  4.21422 -7.65888 -6.90870
v  4.78835 -8.66203 -12.03689
v  4.66410 -7.36923 -6.51779
v  5.20712 -6.55278 -5.74246
v  5.69733 -7.81074 -11.43318
v  5.94073 -5.80387 -4.93053
v  6.90367 -6.55680 -11.80742
v  7.72833 -5.59576 -11.16861
v  6.17213 -2.60427 -4.08604
v  8.70702 -4.81523 -10.46100
v  8.57578 -3.56626 -3.07064
v  8.16684 -3.12327 -3.39183
v  9.13002 -2.63361 -2.50368
v  8.96641 -2.12742 -2.71630
v  9.99063 -3.61385 -10.67344
v  9.42059 -1.29899 -1.92920
v  9.95633 -0.98543  0.18181
v 10.34114 -0.05963  4.01974
v 11.87982 -2.40354 -7.06098
v 11.93833  1.54412  7.38986
v 12.32337 -1.28219 -7.31316
v 11.89370 -0.93528 -6.47254
v 12.04775 -0.74747 -6.91090
v 12.25382 -0.41872 -5.74817
v 12.52013  2.23466  7.76479
v 13.20093 -0.52424 -7.58193
v 12.86645 -0.20149 -7.41956
v 13.35579  2.90044  7.81055
v 13.27858 -0.18796 -8.49810
v 13.78701  0.59277 -7.93062
v 13.99119  0.17433 -7.74165
v 13.07357  0.60968 -3.49411
v 12.90721  0.44271 -4.22631
v 13.26413  0.82994 -2.49395
v 13.79773  1.45561 -0.06753
v 14.00287  2.00579  0.73570
v 14.06083  3.58372  7.42455
v 14.44287  1.23465 -8.08854
v 14.77557  0.82803 -7.95853
v 14.39057  1.27401 -7.75772
v 14.75917  2.70406  1.19069
v 14.91774  3.94496  6.61477
v 15.06394  1.73943 -8.17062
v 14.91505  1.84407 -8.25527
v 14.99401  1.86050 -7.93672
v 15.53011  3.32935  1.02862
v 15.59712  4.44234  5.68116
v 14.98386  1.92711 -8.17908
v 16.24418  3.85587  0.68021
v 17.03465  4.27458  5.39675
v 16.86756  4.54227  0.41579
v 16.77081  5.33072  5.22249
v 17.10136  5.82226  5.80235
v 17.15951  6.41506  6.52298
v 17.69108  6.16561  7.31381
v 17.43937  6.29820  7.03560
v 16.85240  6.01141  0.11389
v 17.51782  6.53369  7.25772
v 18.14805  7.04684  7.81322
v 18.38842  7.29951  7.92662
v 18.28640  5.98601  0.21564
v 19.08053  8.00462  7.90465
v 19.12451  6.70995  0.42413
v 20.20821  8.08750  7.18575
v 19.81530  8.65211  7.51101
v 19.95836  7.73065  1.05923
v 20.85329  8.66076  5.95735
v 20.56623  9.10430  6.47831
v 20.33707  9.36701  6.82897
v 20.31553  9.70512  2.09861
v 20.57980 10.10420  2.95441
v 20.71285 10.30543  3.81707
v 20.86493  9.77800  4.81047
v -13.79075 -20.76610  2.41938
v -12.66962 -20.96839  5.32146
v -12.80577 -21.75924  0.36739
v -12.87990 -21.33819  1.07749
v -11.89007 -20.11625  6.07929
v -11.62187 -19.83858  6.56011
v -13.11022 -21.79584 -0.94594
v -12.25499 -21.47597 -3.15772
v -12.83376 -22.08456 -4.13844
v -11.98120 -21.78132 -7.46022
v -9.65957 -18.07150  5.41703
v -11.85585 -21.66248 -7.82412
v -11.27772 -21.13735 -8.13406
v -10.64568 -20.68815 -9.22216
v -8.29850 -16.98611  4.77476
v -7.71458 -16.32557  4.37687
v -6.99062 -15.89509  3.14568
v -7.31263 -16.70070 -2.74406
v -7.11724 -16.31447 -0.80081
v -7.16864 -14.98361  0.95430
v -8.77520 -17.82183 -11.19223
v -6.99992 -16.38338 -4.98267
v -7.28885 -16.64881 -3.84998
v -8.11167 -17.12212 -11.52513
v -6.89533 -16.26637 -5.27378
v -5.11210 -15.22754 -6.41981
v -5.62257 -14.87600 -6.76243
v -6.10045 -15.54449 -6.26503
v -4.90480 -14.35039 -6.97443
v -2.67343 -12.43248 -7.32243
v -2.86596 -12.50538 -7.33369
v -1.93193 -11.77660 -7.41913
v -0.91892 -12.42694 -13.31522
v  0.92622 -9.42544 -7.94166
v -0.05847 -11.57641 -13.56375
v  0.72520 -10.81526 -12.98956
v  2.16211 -8.26248 -7.77309
v  2.76214 -7.63679 -7.56659
v  3.25318 -8.38380 -12.09898
v  3.09446 -7.44896 -7.37693
v  3.45197 -6.94801 -6.96544
v  4.54019 -7.16462 -12.48509
v  3.81240 -6.67675 -6.61639
v  5.40119 -6.31735 -11.89585
v  5.51220 -4.65565 -4.59511
v  4.61864 -3.91128 -12.37956
v  7.65190 -3.99056 -11.49825
v  7.41634 -2.42583 -3.86755
v  8.59635 -3.28819 -10.78321
v  8.01344 -1.88335 -3.68434
v  8.09507 -1.74953 -3.65193
v  9.41084 -2.38538 -10.10967
v  8.80686 -0.90874 -2.98717
v 10.68788 -1.14044 -10.31619
v  9.18080 -0.49748 -2.21803
v  9.37461 -0.18261 -1.13013
v  9.80083  0.88753  3.23766
v  9.87874  0.99102  3.74355
v 10.15857  1.29061  4.67898
v 11.27753  2.51449  7.07663
v 11.85909 -0.44048 -6.62179
v 12.15669  0.75009 -7.12177
v 11.86715  0.61952 -6.76644
v 11.96618  0.85658 -5.95016
v 12.42119  1.68840 -4.61383
v 11.46824  5.37896  7.67874
v 12.99846  1.23438 -9.02860
v 12.95348  1.50038 -7.43664
v 12.60640  1.89442 -3.51258
v 13.05619  2.43979 -0.35442
v 13.29184  4.80795  7.55494
v 13.70068  2.10720 -8.35528
v 13.77802  2.21719 -7.65486
v 12.55684  3.88271  0.55522
v 14.32508  4.96906  6.81271
v 14.16076  5.05764  6.93144
v 13.85325  2.33378 -8.17638
v 14.74506  4.13814  1.13600
v 15.61264  5.85768  5.21815
v 15.41538  4.77212  0.74708
v 16.02548  5.42305  0.39656
v 16.25575  6.34578  5.05482
v 16.98975  6.35409  5.71756
v 16.38190  6.70895  5.06564
v 16.74035  8.54750  6.94100
v 17.49923  7.96413  7.73346
v 17.70214  8.17941  7.88372
v 17.18344  6.55894  0.05827
v 17.55215  6.89889  0.05381
v 18.41349  8.97933  8.11630
v 18.27625  7.61889  0.14172
v 19.14859  9.76305  7.99785
v 18.70916  7.93405  0.30783
v 19.15092  8.51491  0.59299
v 19.86729 10.21773  7.33284
v 19.46036  8.84209  0.83649
v 19.92668  9.30211  1.43091
v 20.62558 10.64487  5.57083
v 20.30268 10.51228  6.54282
v 20.67163 10.70905  4.63817
v -13.50591 -20.23883  4.28508
v -13.91505 -20.95525  1.25556
v -12.75808 -19.51077  5.07330
v -12.63228 -19.23568  5.97447
v -12.37940 -18.91282  6.79371
v -13.94678 -20.62249 -6.24752
v -13.26822 -20.95873 -3.30768
v -12.32537 -17.59463  6.68946
v -12.56775 -20.79985 -7.57630
v -11.63993 -16.85178  6.24786
v -12.37677 -20.70196 -7.98977
v -10.20782 -17.06361  5.50718
v -11.85165 -20.29210 -9.11616
v -10.11590 -18.69918 -9.91009
v -8.34443 -15.55532  4.59708
v -7.56684 -15.10170  4.01302
v -9.35341 -18.13092 -10.19190
v -8.23823 -16.07939 -2.88189
v -7.05962 -14.86791  2.36932
v -7.24570 -14.87777  3.41846
v -8.12482 -15.52039 -6.02650
v -8.17744 -16.00414 -5.04116
v -8.30389 -16.18753 -4.01044
v -6.36670 -15.60715 -6.21452
v -7.18632 -15.10073 -6.67421
v -7.43052 -16.56864 -11.72676
v -8.14802 -15.89034 -12.75760
v -5.65658 -13.76658 -7.36841
v -5.68647 -16.32676 -12.79247
v -5.36477 -12.74837 -7.68379
v -5.77166 -13.75308 -13.52877
v -4.83746 -14.18942 -12.57807
v -2.58648 -10.75903 -7.63402
v -3.48539 -12.91438 -12.99581
v -1.80612 -10.23803 -7.67771
v -1.48321 -11.30985 -13.58145
v -1.11904 -9.65138 -7.74787
v -0.71385 -10.37857 -13.04437
v  0.47863 -8.34347 -7.83156
v  1.49426 -7.51962 -7.69943
v  2.17497 -6.92997 -7.39742
v  2.18524 -7.70105 -13.04359
v  2.85716 -6.10029 -6.68860
v  3.05950 -6.89644 -12.51340
v  3.50226 -5.54061 -5.99137
v  3.82266 -6.19195 -12.64861
v  4.22186 -4.64728 -5.03843
v  3.57954 -5.41769 -5.86459
v  4.58726 -5.33224 -12.07792
v  4.88050 -3.83173 -4.43999
v  5.46015 -2.97119 -11.75349
v  7.74637 -2.23170 -11.00912
v  7.38155 -1.10446 -4.12248
v  8.67220 -1.37198 -10.29384
v  8.03636 -0.23583 -3.82120
v  9.35040 -0.67501 -10.39871
v  8.41196  0.06009 -3.40983
v  8.68468  0.59609 -2.35291
v  9.01664  1.49465  2.21143
v  9.27695  1.88859  3.47790
v 10.17117  0.10735 -9.71998
v 10.16002  2.85252  6.04882
v 10.08227  1.80306 -9.95969
v 11.09621  3.93063  7.34661
v 11.06441  2.60155 -9.19317
v 11.90489  1.22476 -6.95460
v 11.84390  1.43911 -6.23815
v 12.38432  2.28407 -9.16003
v 12.36178  2.31214 -7.22950
v 12.18408  2.60110 -7.09247
v 11.74798  2.21140 -6.26635
v 11.63250  4.05663 -4.05306
v 11.70779  4.03612 -1.39663
v 12.36116  3.43106 -0.45415
v 12.22160  3.68911 -0.32526
v 12.99603  3.13849 -8.56187
v 13.08721  3.21596 -7.46901
v 13.10203  4.42164  1.27131
v 13.24334  4.58830  1.34553
v 13.67327  5.91064  7.03614
v 12.75221  4.13262 -8.47676
v 13.37575  3.55490 -7.60287
v 14.03554  5.40777  1.16267
v 14.98831  6.80733  5.38946
v 15.36735  6.53561  5.19313
v 15.67297  7.62523  4.84959
v 15.36967  7.90576  0.11615
v 16.50325  8.25446  5.29662
v 16.36325  9.54982  5.92906
v 17.10340  8.82952  7.67730
v 16.87622  9.19323  7.58736
v 16.81424  7.83368 -0.01162
v 17.54612  9.70212  8.19373
v 17.76019  9.97625  8.32856
v 17.60353  8.58879  0.03887
v 17.79783 11.59142  8.60483
v 18.71085  9.74908  0.59282
v 19.61625 10.63474  7.58570
v 19.15147 11.35017  7.94527
v 19.35857 10.31151  1.20981
v 19.34088 10.48756  1.25161
v 20.23917 11.14396  6.39394
v 19.64326 12.02838  7.19524
v 19.79065 10.98050  2.00982
v 19.85974 13.00775  4.16565
v 20.06656 12.54370  5.18947
v 20.06720 11.93120  6.24428
v -15.97187 -18.89294 -1.84593
v -14.35871 -19.38949  3.74122
v -14.82480 -19.35490 -2.25587
v -13.70463 -18.55832  4.59819
v -13.50930 -18.31653  5.63300
v -13.20424 -18.14905  6.62516
v -13.08306 -17.98112  6.78832
v -13.92244 -20.19264 -4.34899
v -14.04698 -20.30781 -5.40885
v -13.59400 -20.22347 -7.62742
v -13.39575 -20.15161 -7.95197
v -12.87038 -19.69100 -8.24468
v -10.40893 -15.83020  5.37369
v -12.37561 -19.25406 -9.36579
v -9.66155 -15.31487  4.99972
v -11.28596 -18.20193 -9.89929
v -8.89845 -14.73530  4.72048
v -10.76145 -17.86843 -10.94985
v -8.31092 -13.98961  4.45673
v -10.08642 -17.35692 -11.21695
v -9.20688 -15.66691 -4.22254
v -9.27422 -15.62185 -3.97375
v -9.03946 -15.42429 -2.98230
v -7.17943 -14.30252  3.07432
v -7.46690 -13.82373  3.66291
v -9.43003 -16.80697 -11.51343
v -8.71091 -15.16125 -6.41153
v -8.95283 -15.30971 -6.04372
v -9.17195 -15.57668 -5.00716
v -7.01530 -13.25966  2.67763
v -7.06494 -13.53488  1.59776
v -8.98400 -16.41696 -12.50869
v -7.98713 -14.54995 -7.25900
v -8.21724 -14.58341 -7.20675
v -7.38676 -13.90590 -7.73400
v -6.01328 -13.60099 -7.54851
v -6.71473 -13.18079 -7.95553
v -6.02675 -12.43376 -8.02526
v -4.62820 -11.27045 -7.78811
v -4.47549 -12.45148 -13.95936
v -2.49630 -9.56814 -7.62066
v -1.91540 -8.96999 -7.65825
v -1.75376 -9.88326 -13.95655
v -1.18585 -8.47267 -7.75873
v -0.55183 -7.91805 -7.71988
v -1.00870 -8.89281 -13.47443
v  0.91788 -6.67482 -7.41489
v -0.00528 -6.58920 -13.22867
v  1.39313 -6.15128 -7.12141
v  1.45140 -6.75172 -13.23563
v  2.06415 -5.41763 -6.45501
v  2.27939 -5.89671 -12.67061
v  3.05641 -4.47218 -5.35502
v  3.14784 -4.99908 -12.07707
v  4.19314 -3.04311 -4.46087
v  5.95583 -1.10696 -4.46891
v  5.34349 -1.40639 -12.03237
v  6.55846 -0.30093 -4.58096
v  7.62429 -0.63786 -11.28632
v  7.15519  0.20542 -4.47449
v  7.32435  0.49520 -4.39692
v  8.43170  0.22285 -10.61451
v  7.89859  1.02334 -3.80843
v  8.11690  1.54641 -3.02326
v  8.21029  1.68200 -2.10756
v  8.15914  1.80913 -1.49631
v  8.33408  2.30692  1.95485
v  9.15586  0.92233 -10.70232
v  9.04562  3.32067  4.78296
v  9.92860  4.16994  6.55020
v 10.69693  4.91814  7.38008
v 11.78481  3.48407 -8.55805
v 11.52018  3.64081 -6.50042
v 11.59297  4.02395 -4.99821
v 11.83189  5.00048 -8.77647
v 12.32768  4.25377 -7.23259
v 11.47492  4.40848 -2.44517
v 11.57940  4.54938 -0.42425
v 11.68706  4.82175  0.41313
v 12.09505  5.27858  1.18311
v 12.33490  5.72173  1.35798
v 13.12644  6.91515  6.99602
v 13.72871  4.07904 -7.74762
v 13.17094  5.03876 -7.92203
v 13.18217  4.85748 -7.50380
v 14.41364  7.80748  5.46386
v 14.45673  7.49365  0.42496
v 15.88778  9.16510  4.85088
v 16.00789  8.75879 -0.06248
v 16.21114  9.49940  5.11224
v 15.48570 12.03169  7.17248
v 16.77545 10.61410  8.18301
v 17.08296 10.86341  8.42305
v 16.72484  9.49936 -0.09605
v 17.20098  9.83946  0.01598
v 17.62605 10.37040  0.19801
v 17.81564 13.24692  8.69812
v 18.19389 10.79243  0.49672
v 18.76935 11.50191  1.06885
v 19.14149 12.87011  7.67579
v 19.45790 12.47586  2.44630
v 19.72563 13.16676  6.03913
v 19.49587 13.02182  7.00279
v 19.87309 13.17767  5.12628
v -14.98677 -19.69773 -4.19522
v -14.58381 -19.59457 -6.44460
v -14.18462 -19.25215 -7.64566
v -15.03974 -19.83172 -5.29729
v -13.62566 -16.94302  5.42893
v -13.40745 -16.75985  6.35367
v -13.15849 -16.53266  6.82627
v -14.06779 -19.38000 -8.88642
v -14.25049 -19.41571 -8.60717
v -13.55499 -18.84533 -9.18646
v -12.52716 -17.73968 -9.83759
v -10.39214 -14.41516  5.19339
v -11.83784 -17.23820 -10.16585
v -11.32617 -16.91018 -11.22061
v -8.94237 -13.26921  4.72477
v -10.24553 -15.86295 -11.73880
v -10.04631 -14.97401 -4.41196
v -10.04788 -14.92775 -4.10629
v -9.74452 -14.60266 -3.07588
v -7.73733 -13.20838  3.96930
v -8.14818 -12.78163  4.28758
v -9.58487 -14.58202 -6.75840
v -9.93663 -14.72827 -6.21050
v -10.08809 -14.91532 -5.19212
v -8.20008 -13.43729 -0.48308
v -7.21660 -12.40100  3.50198
v -7.41447 -12.27478  3.74697
v -9.61357 -15.44990 -12.76443
v -8.90855 -13.97485 -7.70882
v -9.30908 -14.20203 -7.36458
v -6.96481 -12.42265  0.99879
v -6.62732 -12.30250  2.16797
v -6.64718 -11.98012  2.62928
v -8.79541 -14.69380 -13.11403
v -8.28405 -13.29466 -8.20730
v -6.75027 -12.21477  1.15218
v -6.24177 -11.29320  1.81738
v -7.54497 -12.65240 -8.45652
v -7.43570 -11.64450 -8.88099
v -5.52962 -10.71431 -8.24675
v -5.32720 -11.59238 -14.19767
v -4.67478 -10.17878 -7.95765
v -4.20668 -9.53856 -7.89307
v -4.53459 -11.00463 -14.35226
v -3.56313 -9.19683 -7.75548
v -3.80688 -10.10582 -13.78568
v -1.32789 -7.37139 -7.46778
v -3.28551 -8.05431 -14.31896
v -2.45864 -7.10717 -13.76909
v -0.50867 -6.61979 -7.35509
v  0.66945 -5.48208 -6.77721
v  0.91684 -5.33401 -6.66875
v  1.42727 -4.76908 -6.12306
v  1.17886 -5.27220 -13.63847
v  1.57834 -4.60536 -5.95356
v  1.94247 -4.27871 -13.05468
v  2.79561 -3.10781 -4.66652
v  2.83239 -3.30930 -12.43624
v  3.49346 -2.28474 -4.42871
v  3.85676 -2.49361 -11.79193
v  4.66865 -0.88999 -4.54048
v  6.05587 -0.39831 -11.40006
v  5.85181  0.49921 -4.90939
v  6.03426  1.20603 -11.60944
v  6.51224  1.09213 -4.79345
v  6.93442  2.11552 -10.93496
v  7.23635  2.01289 -4.22021
v  7.40086  2.80716  0.49494
v  7.50945  2.63657 -2.26042
v  7.51089  2.99812  1.57895
v  7.98611  3.70441  3.58335
v  7.43981  2.53236 -3.39655
v  8.94486  4.76942  5.94852
v  9.93952  5.58687  7.16104
v  8.84008  5.45029 -9.68688
v 10.91891  4.26886 -9.49489
v 11.19087  4.49652 -9.28684
v 11.56261  5.31040 -6.93452
v 11.14199  5.13362 -6.05377
v 11.11332  5.20415 -5.24710
v 11.03564  5.25126 -4.22371
v 10.75176  5.32559 -1.64946
v 10.79505  5.61954  0.19587
v 12.45998  7.66861  7.07954
v 12.42250  5.92603 -8.18628
v 12.50665  5.96076 -7.41377
v 12.90422  9.08825  0.60672
v 13.02306  8.30794  6.43040
v 12.08852  6.92954 -8.14147
v 13.71902  8.78538  5.51358
v 14.47723  8.98683  0.14106
v 14.45423  9.45790  4.84990
v 15.24538 10.06998  4.61936
v 15.21440  9.71450 -0.04642
v 15.82475 10.52620  4.87725
v 15.98254 10.91192  5.60479
v 16.42230 11.74674  8.39285
v 16.03351 10.52453 -0.14168
v 16.85121 12.27788  8.72635
v 17.08441 12.64426  8.85261
v 17.43120 11.80701  0.32553
v 18.39820 14.04317  8.17191
v 18.17699 12.55997  0.93908
v 18.63422 13.26154  1.59389
v 19.09745 14.26728  6.89196
v 18.96259 14.65571  2.98145
v 19.32543 14.32825  5.85491
v -16.49117 -17.29588  0.69259
v -15.70658 -19.02886 -6.40368
v -15.70040 -18.84699 -5.37317
v -16.17849 -19.13548 -4.10042
v -15.79271 -16.35624  2.49254
v -15.32207 -18.68822 -7.56684
v -15.94089 -14.99775  2.34459
v -14.35699 -15.99965  5.30142
v -15.42663 -18.83283 -8.51691
v -15.20260 -18.78246 -8.88576
v -13.58929 -15.34843  6.08287
v -13.21052 -15.01223  6.62895
v -14.20399 -17.75057 -9.45335
v -13.63611 -17.24048 -9.77248
v -11.30568 -13.50717  5.42852
v -13.22413 -16.95181 -10.83475
v -12.59127 -16.45935 -11.17199
v -10.42938 -12.92974  5.05114
v -9.58395 -12.37531  4.81623
v -12.72323 -14.85370 -11.73729
v -11.40897 -13.33102 -4.47420
v -8.80627 -11.78842  4.56215
v -10.28310 -13.77199 -7.42390
v -10.80343 -14.03005 -6.39715
v -10.88117 -14.17189 -5.37708
v -10.49635 -13.78126 -3.38545
v -10.03176 -13.46346 -2.56567
v -9.41110 -12.94145 -1.63427
v -7.97283 -11.17017  4.31479
v -10.28309 -14.35652 -12.22628
v -9.80381 -13.33128 -8.13508
v -6.70257 -11.59608  3.11459
v -7.18699 -10.83122  3.95109
v -9.60630 -13.77837 -12.51151
v -9.10448 -12.78102 -8.72952
v -6.62325 -11.25018  0.78035
v -6.17657 -10.89082  2.73173
v -6.47811 -10.30492  3.45432
v -9.01047 -13.28651 -13.47928
v -8.09600 -12.39322 -8.78577
v -6.52364 -10.66114  0.56039
v -5.92132 -10.21701  1.34011
v -5.78831 -9.93794  2.41527
v -7.82499 -11.43623 -9.14249
v -6.72284 -11.35290 -14.17208
v -7.25556 -10.58061 -9.12380
v -5.99900 -9.42375 -8.52333
v -5.88736 -10.39490 -13.65868
v -5.30524 -10.05121 -14.54177
v -4.11458 -8.18343 -7.66772
v -4.62661 -9.14977 -13.99719
v -1.19802 -6.30066 -7.15785
v -0.60310 -5.39560 -6.71083
v -1.22617 -5.88138 -14.17375
v  0.40460 -4.50212 -5.96936
v -0.38208 -4.95647 -13.58991
v  1.02550 -3.74610 -5.25886
v  0.43167 -4.08107 -13.03604
v  1.68953 -2.95788 -4.70029
v  2.77275 -1.63836 -4.44555
v  2.70102 -1.73338 -12.79159
v  3.19040 -0.57788 -4.54644
v  3.63949 -0.82345 -12.10732
v  5.04361  1.17192 -5.15277
v  4.54999  0.08465 -11.42249
v  5.77930  2.06796 -5.13543
v  5.81480  3.75946 -4.81394
v  6.58641  3.60645  0.58023
v  7.09063  4.31623  3.34695
v  6.89078  3.69993 -11.18423
v  6.06895  4.18857 -3.95059
v  6.82584  3.46281 -2.77237
v  6.69606  3.53035 -1.82259
v  7.80936  5.11541  5.16686
v  8.42420  5.79362  6.22841
v  7.74931  4.65778 -10.48236
v  9.40185  6.55118  7.16732
v 10.25480  7.34404  7.51530
v 10.21367  5.21164 -9.66994
v 10.00879  6.41047 -1.85764
v  9.83686  6.53329  0.13917
v 10.09416  6.76579  1.12367
v 10.46011  8.93877  7.43138
v 10.50717  5.36540 -9.46432
v 10.65426  5.63863 -8.64594
v 11.21883  6.26157 -8.15060
v 10.95938  6.42499 -6.43964
v 10.87091  6.39754 -6.31405
v 10.52114  6.89316 -5.56612
v 10.53354  6.45517 -4.54644
v 10.80095  7.63144  1.69923
v 11.82822  8.64987  7.03979
v 11.19388  7.77259 -8.44155
v 12.05875  6.60653 -7.26741
v 11.75837  6.96740 -7.12745
v 11.48574  8.38199  1.47055
v 12.48769  9.20253  6.36183
v 12.47831  7.65395 -7.52272
v 13.63934  9.98256  0.19816
v 14.53845 10.97235  4.50544
v 14.39142 10.66489 -0.05881
v 15.35563 11.59836  4.68003
v 15.42229 11.70746  4.76611
v 15.59962 12.46068  8.07633
v 15.09638 11.38900 -0.20585
v 15.67272 12.09605  5.45333
v 16.03996 13.02932  8.74322
v 15.84379 14.40819  9.15843
v 15.88536 12.18577 -0.10689
v 16.45510 15.22873  9.25976
v 16.64600 12.81788  0.16233
v 17.67172 13.81211  0.91588
v 18.37807 15.37714  7.59231
v 18.25397 15.50536  7.77036
v 18.02538 14.29925  1.35286
v 18.46976 14.74372  2.11625
v 18.74421 15.22736  2.92469
v 18.93421 15.31068  3.82434
v 18.92786 15.51867  4.77291
v 18.87222 15.50379  5.70287
v 18.68464 15.48892  6.67703
v -16.87650 -18.19738 -4.43798
v -16.82787 -17.72605 -2.56029
v -16.76663 -17.21087 -0.61399
v -16.37761 -17.83732 -5.63644
v -16.44567 -17.93330 -6.60492
v -15.94757 -16.42992  1.42229
v -15.99371 -17.72211 -7.77156
v -15.25210 -15.06696  4.96865
v -14.47689 -14.47612  5.84128
v -14.16829 -14.24478  6.72100
v -14.06507 -14.15083  6.88951
v -15.49275 -17.12306 -9.38370
v -14.99796 -16.96093 -10.44628
v -13.43201 -13.52708  6.46458
v -14.35859 -16.48405 -10.78104
v -11.94606 -12.55399  5.52262
v -11.11406 -11.90699  5.12617
v -8.86118 -10.27562  4.74563
v -11.32796 -13.10887 -7.69750
v -11.68138 -13.32615 -6.52178
v -11.72441 -13.39080 -5.50338
v -10.57197 -12.51221 -2.79169
v -10.40654 -12.88399 -12.69103
v -10.67728 -12.56862 -8.85436
v -9.93261 -11.86778 -1.99558
v -9.04597 -11.27965 -1.20125
v -7.20734 -10.58971  4.02087
v -7.97489 -9.65202  4.54882
v -10.22881 -11.63521 -10.04618
v -7.04698 -9.77511 -0.03213
v -6.52633 -9.99216  3.61702
v -7.20459 -9.10168  4.24592
v -9.66133 -12.32391 -12.93954
v -6.51887 -9.98627  0.36095
v -6.07371 -9.21644  3.25677
v -6.48743 -8.54011  3.71974
v -7.36507 -10.25127 -13.64870
v -6.58383 -9.35022  0.23857
v -5.94253 -8.58104  0.97063
v -5.66255 -8.74990  1.95461
v -5.78457 -8.35094  2.47131
v -5.96379 -8.35665  3.00008
v -7.53563 -9.93886 -9.45076
v -5.70627 -8.21530  1.93718
v -6.51816 -8.99180 -8.79611
v -6.01947 -8.92692 -14.01470
v -4.80003 -7.65150 -14.40310
v -2.26498 -5.20925 -6.46434
v -5.45800 -5.84044 -7.12633
v -3.58906 -6.46152 -14.76976
v -2.78027 -5.56166 -14.16740
v -1.53830 -5.03980 -6.43684
v -0.86575 -5.11693 -6.53677
v -1.13976 -4.74852 -6.22948
v -2.04632 -4.56969 -13.58409
v -0.73590 -4.32780 -5.86431
v -0.39704 -3.97167 -5.52430
v -1.21810 -3.89307 -13.76668
v -0.12230 -3.65087 -5.18946
v  0.34759 -3.00414 -4.60754
v -0.40674 -3.08474 -13.22922
v  1.08259 -2.23956 -4.40929
v -0.49377 -1.59312 -13.61124
v  4.34777  2.03316 -5.45454
v  3.36874  0.81513 -12.44056
v  4.30629  1.71735 -11.73481
v  5.33087  2.57515 -11.02318
v  4.89917  2.91744 -5.49236
v  5.54208  3.70735 -5.05854
v  5.78230  4.23976 -0.96650
v  5.14449  5.01487  1.88763
v  6.40321  5.28278  3.98674
v  6.06601  4.34656 -2.98324
v  7.45883  6.33299  5.85210
v  8.74690  7.53920  7.07868
v  9.55318  8.37106  7.44035
v 10.07545  5.59844 -9.44814
v  9.61045  6.41323 -9.00389
v  9.07263  7.33467 -0.88045
v  8.96168  7.48688  0.96853
v  9.18197  7.79281  1.53399
v 10.32256  6.98445 -9.07977
v 10.10330  7.58353 -4.84467
v  9.83474  7.55608 -3.90022
v  9.56178  8.05353  1.80391
v  9.89924  8.58211  1.97474
v 11.37331  9.28053  7.04106
v 11.03499  9.71506  7.02515
v 11.10218  8.00780 -6.82079
v 10.76512  7.88588 -6.52046
v 10.26474  7.67497 -5.65827
v  9.94919 10.10498  1.83544
v 11.81333 10.10424  6.35848
v 11.90438  8.77073 -7.73916
v 11.26782  9.70417 -6.99805
v 12.06406 10.30570  0.67346
v 12.37914 10.79457  5.50288
v 12.58738 12.00340  4.83827
v 12.86922 10.92765  0.21448
v 13.83029 11.98157  4.41600
v 13.55550 11.62425 -0.03335
v 14.67194 12.54669  4.36711
v 14.96501 13.22273  7.01458
v 15.49155 12.25603  6.30510
v 14.96918 13.46413  7.89296
v 14.31540 12.33613 -0.17472
v 14.96410 12.73800  4.51648
v 15.27716 13.27790  5.28377
v 15.23393 14.00842  8.69545
v 15.04171 13.14168 -0.16389
v 15.88097 13.83335  0.00751
v 17.00740 16.03636  8.97317
v 16.68394 14.66410  0.45703
v 17.67955 16.32808  8.19551
v 16.86491 14.73354  0.59324
v 17.43346 15.35851  1.24103
v 18.25891 15.22914  2.06615
v 17.87621 15.97632  1.96149
v 18.24313 16.65352  6.58457
v 18.75777 15.82610  5.69467
v 17.89464 16.63935  7.64153
v 18.20249 16.30008  2.80857
v 18.35139 16.51569  3.73054
v 18.34094 16.78174  5.53588
v -17.53765 -16.58123 -1.75006
v -17.43479 -15.16160 -6.44979
v -17.15711 -16.88505 -5.86058
v -17.12633 -16.62313 -4.88617
v -17.35986 -14.50689 -3.51348
v -17.10563 -14.31777 -0.23409
v -16.86613 -16.97386 -8.80673
v -16.65460 -17.00265 -9.18826
v -16.69843 -16.47996 -7.16304
v -16.22569 -14.97271  1.05724
v -16.94410 -13.59992  2.67939
v -16.17765 -13.06632  3.81115
v -15.20160 -13.51260  5.79661
v -14.22747 -14.06026  6.71537
v -14.94333 -13.41489  6.03592
v -14.37526 -12.74500  6.40609
v -14.19838 -12.51286  6.59699
v -15.15813 -15.48318 -10.97379
v -12.87648 -11.52877  5.73908
v -14.14932 -14.31963 -11.53710
v -12.00082 -11.02124  5.27808
v -13.36326 -13.61591 -11.24058
v -11.15946 -10.40139  5.00044
v -11.12618 -11.76841 -12.16782
v -12.95987 -11.62664 -9.03238
v -12.44753 -12.45356 -7.75890
v -12.57233 -12.60775 -6.69782
v -12.50790 -12.49722 -5.67757
v -12.18927 -12.26251 -4.74876
v -11.63902 -11.78756 -3.75858
v -9.54226 -9.19967  4.87534
v -11.39228 -11.84908 -9.79642
v -10.26791 -10.67823 -2.17700
v -8.66293 -8.62604  4.81652
v -10.77697 -11.40371 -10.62270
v -9.22519 -9.97408 -1.36157
v -7.88934 -8.01218  4.63195
v -10.32986 -11.41581 -13.15315
v -10.13273 -10.98370 -11.00804
v -8.22303 -9.13735 -0.70841
v -7.20433 -7.49377  4.21618
v -9.49859 -10.43139 -11.17328
v -7.04007 -8.23216 -0.03816
v -6.80491 -8.00535  0.15113
v -5.97375 -7.85031  2.86876
v -6.42370 -7.17877  3.30857
v -7.06510 -7.37450  4.06683
v -8.66218 -9.81950 -13.64093
v -8.53166 -10.03233 -10.46273
v -8.74785 -9.80187 -10.91492
v -6.30806 -7.38309  0.80914
v -6.04124 -7.08167  1.75134
v -6.18119 -6.99522  2.77049
v -8.35999 -9.51940 -10.49661
v -7.98760 -9.10416 -10.11316
v -7.77866 -8.92673 -13.17220
v -7.71101 -8.71950 -9.75773
v -6.97354 -8.11495 -8.93618
v -6.62441 -7.78161 -8.58483
v -6.05186 -7.41237 -8.10605
v -5.62276 -6.63254 -13.87749
v -5.02767 -6.09113 -14.77254
v -2.88190 -4.94280 -6.27712
v -4.34443 -5.48280 -14.97400
v -3.66621 -4.62290 -14.40451
v -1.95278 -4.24345 -5.72182
v -1.64063 -3.62917 -5.04194
v -0.59053 -3.08828 -4.46342
v -0.86575 -3.08024 -4.39752
v -2.22258 -2.90648 -13.99635
v -0.08491 -2.18196 -4.02754
v -1.03427 -2.76773 -13.88540
v -1.45364 -2.37606 -14.25549
v  0.48705 -1.33422 -4.04320
v  0.18989 -0.58165 -13.00065
v  0.96372  0.08526 -13.18131
v  1.39798  1.11048 -12.54741
v  3.51214  2.83662 -5.69299
v  4.22752  3.28182 -12.09682
v  4.00943  3.72480 -5.74860
v  5.18462  4.11621 -11.37064
v  4.20324  3.86958 -5.66839
v  4.93022  4.56847 -5.10790
v  4.69182  5.06784  0.62719
v  5.14480  5.20531 -2.27225
v  5.17506  5.96570  3.71112
v  5.79965  6.33599  4.66751
v  6.32976  6.98911  5.55189
v  6.09712  5.02282 -10.69577
v  5.14041  5.07150 -4.34755
v  5.22653  5.27578 -3.39402
v  7.32617  7.74196  6.49681
v  6.95151  5.76050 -10.66085
v  8.18404  8.55989  7.08418
v  8.72622  7.41869 -9.17717
v  8.98390  9.30982  7.35904
v  8.87261  8.50588 -2.99565
v  7.95160  8.30910  0.73941
v  8.24377  8.56228  1.70241
v  8.80924  8.39371  1.83922
v  9.71474 10.00270  7.26645
v  9.77897  8.16893 -8.45484
v  9.56959  8.65701 -4.95344
v  9.05029  9.64837  2.12640
v  9.92050 11.51425  6.72576
v 10.43502  8.92527 -8.50622
v 10.43454  9.18602 -6.43204
v  9.95134  8.91213 -5.88284
v 11.32374  9.76288 -7.81743
v 11.19248 11.34976  0.90867
v 12.00009 11.94438  0.38597
v 12.75930 12.60312  0.07087
v 13.95782 13.44014  4.17911
v 14.54936 14.40691  6.85296
v 13.45169 13.32086 -0.07689
v 13.97630 14.71523  4.16914
v 15.00002 14.19580  5.08954
v 14.77761 14.40603  4.73482
v 14.38534 14.59675  7.84378
v 15.10081 15.64286  9.31101
v 14.14274 14.07984 -0.18651
v 14.99202 17.20520  9.58764
v 14.92754 14.65047 -0.10708
v 15.04075 14.81898 -0.06083
v 14.92932 18.98073  9.69137
v 15.74362 15.62894  0.33351
v 17.08024 17.28379  8.54184
v 16.93873 17.56272  8.56113
v 16.15411 15.80121  0.40600
v 16.97318 16.15926  1.08877
v 16.72048 16.57217  1.01353
v 17.42744 18.00477  7.42899
v 17.24509 17.12843  1.79070
v 17.63477 17.37436  2.68607
v 17.79932 17.96723  4.43287
v 17.70016 17.99331  6.39218
v -17.78689 -14.96631 -2.15430
v -17.58022 -15.78311 -8.23207
v -17.47351 -14.74980 -5.51077
v -17.26499 -14.13028 -1.56636
v -17.03569 -15.42547 -9.59593
v -17.06842 -14.63798 -7.70483
v -16.13280 -12.69019  4.65724
v -16.48146 -14.81221 -9.97723
v -14.65322 -11.33371  5.99327
v -15.89776 -14.40199 -10.32427
v -14.39223 -11.10130  6.33992
v -15.41598 -13.76184 -10.68926
v -12.50273 -10.31710  5.41543
v -14.14759 -12.53126 -10.68023
v -11.23204 -8.86259  5.01479
v -13.54206 -12.17749 -11.73227
v -13.29652 -11.65951 -7.92308
v -13.37118 -11.69263 -6.88252
v -13.20908 -11.48547 -5.88075
v -12.82121 -11.15784 -4.87468
v -9.56685 -7.64140  4.89527
v -12.36950 -11.26259 -12.21054
v -11.69874 -11.60573 -10.15726
v -12.11950 -10.95592 -11.23241
v -12.62898 -11.30208 -10.20719
v -12.83861 -11.45691 -9.67547
v -11.55793 -10.07307 -3.24104
v -11.33327 -10.49792 -12.31525
v -11.18048 -11.06422 -11.26768
v -11.62852 -10.66723 -11.91429
v -9.95076 -8.97658 -1.83643
v -8.60823 -7.03498  4.73189
v -10.55392 -10.99876 -12.97380
v -10.90345 -10.43556 -12.25026
v -10.32645 -10.83738 -11.32022
v -8.46928 -8.36910 -0.82092
v -8.59028 -7.95932 -0.87556
v -7.89394 -6.51666  4.35399
v -10.16567 -10.04569 -12.37665
v -7.45491 -7.05884 -0.09998
v -7.07846 -6.14519  3.51657
v -7.61782 -6.28133  4.05647
v -8.87136 -9.59190 -13.47529
v -9.56659 -9.47854 -12.60617
v -9.16313 -9.60279 -11.61773
v -6.80074 -6.39704  0.76153
v -6.57904 -6.00170  1.69569
v -6.72921 -5.93961  2.76308
v -9.10888 -8.84619 -12.92671
v -9.26202 -8.90864 -12.76267
v -8.87519 -8.71259 -11.92818
v -9.07637 -8.71260 -12.54930
v -8.46601 -8.89586 -10.79975
v -9.01371 -8.77740 -12.87400
v -8.08789 -8.72896 -12.89605
v -8.50590 -7.96258 -12.38794
v -8.54200 -8.16356 -10.98508
v -8.10430 -7.60751 -10.02285
v -8.09728 -7.52512 -13.46851
v -6.51850 -5.71637 -14.08060
v -6.90220 -6.78139 -8.32189
v -5.78556 -5.04275 -14.30281
v -3.92955 -4.59896 -6.09387
v -5.14534 -4.38169 -14.49911
v -3.24781 -4.02729 -5.54078
v -4.45305 -3.70608 -14.64914
v -2.52899 -3.56609 -4.93523
v -2.17499 -3.18250 -4.25600
v -3.72400 -2.72214 -14.06832
v -0.86707 -2.40712 -3.76990
v -1.57437 -2.63646 -3.61244
v -1.81127 -2.81109 -3.75934
v -1.19654 -1.58722 -3.19448
v -3.73608 -0.63717 -13.07466
v -0.56083 -1.21553 -3.57134
v -2.87194 -0.06105 -13.27552
v -0.10801 -0.40401 -3.92510
v  0.74089  1.02555 -4.73843
v  1.70991  2.39813 -5.42501
v  0.76630  2.17218 -12.80778
v  1.82643  2.63764 -12.94543
v  2.62125  3.57138 -12.26267
v  2.63521  3.84077 -5.84554
v  3.46154  4.35054 -12.36024
v  1.73161  6.12797 -5.82549
v  3.70400  5.66935  0.47875
v  3.62919  5.92503 -0.71992
v  3.75136  5.78611  1.45124
v  2.81868  6.39382  2.29700
v  4.27723  6.35301  3.47061
v  4.98835  6.70832  4.43267
v  4.85479  6.92364  4.52215
v  3.89741  5.37353 -5.32483
v  4.30982  6.03563 -2.64543
v  5.45202  7.42656  5.32112
v  5.82686  7.92234  5.82195
v  5.28423  6.01124 -10.93343
v  6.30831  8.23791  6.21453
v  6.78277  8.78543  6.60832
v  6.11034  7.14135 -9.96829
v  7.62925  9.50007  7.03167
v  8.34167 10.22632  7.20964
v  6.12510  9.92581  0.40804
v  7.83748  9.49160 -2.37923
v  7.10346  9.35482  1.63480
v  7.62369  9.88247  2.18855
v  9.02711 10.89127  7.13116
v  9.11572  8.75516 -9.09485
v  8.76912  8.96096 -9.37627
v  9.06228  9.91279 -5.03115
v  9.01960  9.20289 -9.17341
v  9.23761  9.39283 -8.38583
v  9.90164 10.24616 -7.77352
v  9.98080 10.01522 -6.11288
v  9.75052 10.34472 -5.92262
v  9.08034 11.09221  2.10633
v  8.93432 11.23249  2.14469
v  8.27586 10.63507  2.37609
v 10.45360 10.88882 -7.12719
v 10.60452 10.81181 -6.62491
v 10.06021 10.63032 -6.21882
v  9.72301 11.80792  1.62211
v 10.73112 10.77180 -7.18128
v 11.07947 12.90848  0.70878
v 11.86024 13.08648  4.88046
v 12.63747 13.72925  4.32497
v 11.83116 13.59774  0.32913
v 13.30584 14.38751  4.04329
v 12.56282 14.32357  0.05890
v 14.06305 15.17305  4.23516
v 14.34785 15.78988  5.80131
v 13.80758 15.66014  7.61971
v 13.27182 16.81059  8.49357
v 14.15611 16.65544  9.30410
v 13.26053 14.99716 -0.11192
v 14.46736 15.60884  4.81185
v 13.82883 15.37039 -0.12703
v 14.06029 15.75117 -0.09287
v 14.77154 16.51072  0.04378
v 16.16605 18.74204  8.89437
v 15.26090 16.76334  0.22926
v 15.62883 17.33281  0.53410
v 16.97606 19.13331  7.27677
v 16.60751 18.81153  8.32536
v 16.08542 17.62862  0.89708
v 16.58379 18.30411  1.61396
v 17.45587 17.72321  2.60599
v 17.26600 19.27800  5.25430
v 17.16447 19.21179  6.23118
v 16.99734 18.70625  2.53593
v 17.15034 18.99690  3.42461
v 17.25400 19.17963  4.32559
v -17.92050 -14.05831 -8.79200
v -17.04157 -14.30687 -6.82321
v -17.79080 -13.37760 -6.04851
v -17.00416 -13.90160 -4.89154
v -17.70843 -12.98196 -4.06344
v -16.89090 -13.54191 -2.86238
v -17.64447 -12.57612 -1.94574
v -17.49598 -12.23470  0.09515
v -17.42306 -13.43755 -9.20924
v -17.39896 -13.24758 -8.24775
v -17.39047 -12.94430 -7.33747
v -17.36388 -12.49014 -5.49265
v -17.27542 -12.09387 -3.47041
v -16.53763 -11.53516  3.27081
v -16.34457 -11.23265  4.32421
v -16.75745 -13.38003 -10.47324
v -15.64162 -10.49296  5.06951
v -15.39543 -10.35031  5.93590
v -15.17104 -10.12489  6.35376
v -16.39219 -12.38232 -9.92223
v -14.41462 -9.57893  5.97095
v -15.53457 -12.14994 -10.47097
v -12.93080 -8.47268  5.31591
v -15.00553 -11.47435 -10.84845
v -14.33793 -11.14135 -11.18328
v -11.98591 -7.83472  5.06091
v -13.75257 -10.56733 -11.41904
v -13.15209 -11.36481 -11.85975
v -13.59833 -10.56954 -10.31238
v -13.92624 -10.64497 -9.21693
v -14.00522 -10.68659 -8.18084
v -13.96548 -10.63517 -7.16311
v -13.78067 -10.33736 -6.16792
v -13.38157 -10.07177 -5.18736
v -11.17827 -7.15074  4.88786
v -12.47606 -10.97374 -12.09443
v -13.32083 -10.23869 -11.37334
v -12.51965 -10.76766 -11.34127
v -12.77499 -9.46320 -4.33963
v -12.27216 -9.08268 -3.77009
v -11.82867 -10.65172 -12.16066
v -11.87777 -8.80629 -3.40350
v -11.08367 -8.17728 -2.65750
v -9.48216 -6.06109  4.72333
v -10.01642 -7.54467 -1.82756
v -8.62448 -5.55203  4.35598
v -8.92160 -6.85139 -1.04417
v -8.52197 -6.39467 -0.71939
v -7.84694 -5.12011  3.63320
v -8.41551 -5.38127  4.15331
v -7.29026 -5.33297  0.98896
v -7.14831 -4.95392  1.76499
v -7.36854 -4.92928  2.80609
v -9.12117 -8.75352 -12.85824
v -8.93572 -7.57471 -12.26092
v -8.71933 -7.49950 -11.32685
v -8.80787 -6.55750 -12.88764
v -9.10829 -6.83442 -12.52170
v -8.93439 -6.76499 -11.48445
v -8.75157 -6.61827 -10.45511
v -8.36868 -6.44133 -9.53453
v -8.20703 -6.32841 -9.28166
v -8.28205 -5.82777 -13.27827
v -7.65194 -6.01704 -8.52826
v -5.61307 -4.60523 -6.42620
v -7.21758 -4.50417 -13.69079
v -6.59074 -4.09090 -14.57495
v -5.07665 -4.32370 -6.09309
v -4.38232 -3.82642 -5.53332
v -5.43472 -3.80388 -14.30667
v -4.07174 -2.80178 -3.81962
v -2.78831 -2.69075 -3.27277
v -3.29447 -2.65678 -3.21573
v -2.71013 -2.18779 -2.56769
v -2.94642 -2.23226 -2.56829
v -2.93521 -1.46699 -1.84690
v -4.75744 -3.18341 -14.45404
v -4.69156 -2.89536 -13.74851
v -6.13384 -0.94628 -13.00839
v -3.13776 -3.42166 -4.77845
v -1.83053 -2.63408 -3.53337
v -1.85818 -2.02908 -2.87017
v -2.12038 -1.32689 -2.28519
v -4.08095 -2.34808 -13.94707
v -4.52468 -1.49288 -13.58454
v -1.63021 -0.67310 -2.64777
v -0.69192 -0.89314 -3.48965
v -1.23471 -0.10421 -3.18745
v -0.44612 -0.05710 -3.85845
v -0.91810  0.55006 -3.75263
v -3.49172  1.00185 -13.53519
v -0.52475  1.21437 -4.41812
v  0.68868  3.14472 -5.54471
v  0.82014  3.91920 -12.47147
v  0.09237  3.30705 -12.28738
v  1.28520  3.95567 -5.82387
v  1.75245  4.58007 -12.56096
v  1.82621  4.78567 -5.91636
v  2.48103  5.87485 -11.68880
v  2.64164  6.28548  0.27641
v  2.57585  6.25903  1.31825
v  3.29940  6.75792  3.34972
v  3.68815  7.38110  4.26460
v  4.33414  7.99128  5.02095
v  4.06418  5.65449 -11.46231
v  4.23360  5.93839 -10.63708
v  3.13648  6.71355 -2.02031
v  3.42774  6.81870 -3.06773
v  4.49939  8.14553  5.19683
v  5.24085  8.88427  5.91996
v  5.07809  6.40503 -10.70603
v  5.29034  6.70947 -9.89397
v  4.72570  7.53764 -9.46912
v  3.34662  6.55768 -4.80985
v  3.60789  6.70882 -3.96276
v  5.47198  8.96275  6.06448
v  6.08253  9.72201  6.54407
v  5.78131  8.08479 -9.44472
v  6.93535 10.40170  6.95556
v  7.66623 11.12784  7.09694
v  7.30653  9.23649 -9.47606
v  6.63657 10.23728 -1.52502
v  6.04533 10.08416  1.45058
v  6.61320 10.67941  2.26518
v  6.86596 10.92949  2.42187
v  6.04108 10.19912  1.56858
v  8.38087 11.78642  7.01650
v  8.34782 10.31376 -8.58367
v  7.18398 10.41705 -2.63160
v  7.61838 10.75496 -3.63481
v  7.47258 11.61051  2.50461
v  9.03885 12.41806  6.76049
v  9.00371 11.48931 -5.44637
v  8.09198 12.25002  2.31835
v  9.70737 12.99078  6.32737
v  9.41947 11.36791 -7.06187
v 10.19642 11.66025 -6.39904
v  9.94958 11.97586 -6.53583
v  9.91770 11.97156 -6.18435
v  8.88010 12.88632  1.87850
v 10.46355 13.48700  5.63427
v  9.96132 12.15050 -6.46922
v 10.25346 13.90607  0.96098
v 11.76997 14.61816  4.51898
v 10.93876 14.63981  0.59612
v 12.57075 15.22242  4.05347
v 11.71007 15.31182  0.29803
v 13.14273 15.70821  3.98440
v 13.27564 16.05984  4.00381
v 13.53298 16.89763  6.47513
v 12.59553 17.79418  7.42318
v 13.42076 17.40276  9.24303
v 13.53247 17.51952  9.35730
v 12.84942 15.57936 -0.00219
v 12.35946 16.01612  0.13568
v 13.87835 16.65318  4.58540
v 13.32612 17.92893  5.31070
v 14.11187 18.40461  9.81167
v 13.16248 16.72185  0.00045
v 13.86477 17.42941  0.11364
v 14.24016 17.59783  0.11487
v 14.63090 18.22334  0.36452
v 16.11349 20.10626  8.15951
v 15.24504 18.59839  0.71947
v 15.52286 19.10261  1.08877
v 16.59496 20.43546  6.09133
v 16.38352 20.33117  7.12373
v 15.86482 19.41120  1.48097
v 16.25677 19.77892  2.29185
v 16.47731 20.06789  3.20070
v 16.60016 20.26678  4.14339
v 16.65084 20.39779  5.10425
v -18.27945 -10.12761 -2.93971
v -17.15922 -11.67682 -1.27191
v -17.78507 -10.76114 -0.38897
v -17.66646 -10.63765  0.71916
v -17.50222 -10.67248  1.96915
v -17.22503 -10.33289  3.94264
v -17.61483 -12.11226 -9.65476
v -16.94659 -12.59578 -8.69920
v -17.75788 -11.58553 -7.96303
v -17.80968 -11.19589 -7.03777
v -17.74468 -11.06041 -5.86331
v -17.63794 -10.69323 -4.01179
v -17.46117 -10.27631 -1.74050
v -16.49326 -9.61747  4.76919
v -16.26220 -9.40039  5.70621
v -16.03811 -9.15392  5.90647
v -17.03362 -11.47427 -9.49686
v -15.18851 -8.44619  5.96715
v -15.87156 -10.46728 -10.21769
v -12.95088 -6.85671  5.06784
v -15.98191 -9.15198 -10.76318
v -15.14670 -10.19763 -11.38305
v -14.61338 -9.54717 -11.56266
v -14.32913 -9.37319 -10.59885
v -14.49672 -9.57293 -9.53645
v -14.52715 -9.53561 -8.48452
v -14.44777 -9.45634 -7.43037
v -14.23599 -9.17874 -6.63216
v -13.49638 -9.76322 -5.28784
v -14.11450 -9.28451 -11.57668
v -14.17109 -8.94262 -6.47049
v -13.65538 -8.64841 -5.45155
v -12.96158 -8.06697 -4.59875
v -12.20810 -7.58974 -3.77826
v -10.55844 -5.17553  4.59744
v -12.11784 -7.41497 -3.73976
v -11.14500 -6.66678 -2.96648
v -9.48611 -4.65476  4.23428
v -9.99130 -5.82728 -2.11315
v -9.52533 -5.92589 -1.61156
v -8.73430 -4.06067  3.61953
v -9.07130 -5.53552 -1.26883
v -8.24995 -4.81627 -0.29609
v -7.85194 -3.93434  2.48089
v -7.65741 -3.90535  1.70298
v -9.75560 -5.57672 -12.98427
v -9.65386 -5.54797 -13.08569
v -9.65930 -5.63952 -12.00568
v -9.50183 -5.62986 -10.88893
v -9.10331 -5.51256 -9.57103
v -9.05759 -4.87628 -13.57155
v -7.49711 -2.93223 -14.09759
v -7.19729 -4.46198 -6.82365
v -7.82745 -4.83922 -7.53043
v -6.32994 -3.97398 -6.07793
v -5.85132 -3.71447 -5.66723
v -5.43614 -3.47036 -5.34227
v -5.03609 -3.06751 -4.61804
v -4.80148 -2.71491 -3.81521
v -5.22829 -2.24691 -2.83418
v -4.02047 -2.07117 -2.17508
v -3.81049 -1.59957 -1.47023
v -4.24263 -1.59350 -1.35824
v -4.10091 -0.83088 -0.66641
v -3.23927 -0.59528 -1.05632
v -2.16608 -1.07993 -2.17140
v -2.67871 -0.02424 -1.50828
v -2.87220  0.28276 -1.25441
v -5.29807 -0.21869 -13.14293
v -1.80960 -0.33367 -2.53939
v -2.42662  0.62938 -2.23755
v -2.78149  0.48871 -1.55248
v -4.65016  0.51341 -13.35716
v -2.02983  0.94564 -3.27198
v -2.25179  0.95216 -2.97010
v -1.75484  1.55960 -4.02953
v -1.48884  2.10487 -4.59797
v -4.57764  2.23492 -13.07627
v -5.20759  3.28583 -13.35905
v -0.51149  3.64256 -5.52037
v -2.91311  3.90784 -12.63830
v -1.00093  4.88111 -12.39882
v  0.73558  4.61083 -12.19035
v  0.93813  6.36413 -11.15596
v  0.48004  4.87938 -5.93682
v  1.65696  6.55855  1.26464
v  1.07785  6.72532  1.31112
v  1.32468  6.76000  0.21262
v  1.98438  6.67154  2.33127
v  1.29709  6.87447  2.29556
v  1.74593  7.21070  3.19756
v  1.46326  5.19807 -12.26398
v  2.55961  6.08696 -10.95236
v  0.76248  5.25750 -5.96807
v  1.58466  5.01987 -5.94045
v  0.95685  5.63375 -5.95478
v  2.27439  6.44158  0.21002
v  1.44673  7.13724 -0.96370
v  2.51726  7.94759  4.18409
v  1.93909  7.46973  3.52058
v  2.09914  7.19880 -10.32736
v  2.15459  7.25721 -1.91825
v  3.48861  8.72896  5.01230
v  3.74704  9.15555  5.29877
v  1.88679  6.66193 -5.59823
v  2.30128  7.18510 -5.03554
v  2.36507  7.50916 -3.20514
v  2.45168  7.50262 -3.88315
v  2.03232  7.43623 -2.19970
v  4.68116  9.87715  5.95404
v  4.56276  9.74149  5.85719
v  2.30366  7.25910 -4.94085
v  2.54384  7.44045 -4.17857
v  5.40222 10.64056  6.44312
v  6.83253 10.64286 -9.71773
v  5.91425 10.99975  6.68875
v  6.27203 11.33937  6.86573
v  5.22712 10.89205  0.26256
v  5.20193 10.88941  0.38026
v  5.21868 11.01187  1.24062
v  5.23552 11.09587  1.39270
v  6.93230 12.01806  6.96698
v  6.15398 11.22494 -2.16218
v  5.84841 11.16999 -1.66149
v  5.54853 11.01777 -0.66939
v  5.64313 11.55694  2.11883
v  5.96098 11.94981  2.40019
v  7.64078 12.68361  6.90287
v  7.14483 11.90078 -3.79466
v  7.02348 11.90160 -3.67241
v  6.47160 11.48283 -2.76557
v  6.60825 12.59517  2.49058
v  8.34507 13.33436  6.71915
v  7.39550 11.01442 -9.50027
v  8.20247 12.40430 -4.94217
v  7.87180 12.37077 -4.64479
v  7.30288 13.29401  2.32615
v  9.13126 14.09594  6.23683
v  8.41347 12.09759 -7.97032
v  9.17112 12.96686 -7.30572
v  9.18406 12.99716 -5.87874
v  8.36935 13.99287 -5.38128
v  9.26604 13.12764 -6.54472
v  9.40460 15.10746  1.26176
v  9.99361 14.24600  1.06457
v 11.75480 16.16044  4.20440
v 12.42262 17.01154  3.99466
v 12.44507 17.88062  8.35592
v 11.80074 19.00593  9.13022
v 12.75993 18.58614  9.53876
v 11.46447 17.00661  0.32035
v 13.21053 17.64321  4.41840
v 13.03931 17.94451  6.34122
v 13.10076 19.14986  9.90891
v 12.03198 21.42764 10.35593
v 12.26310 17.71091  0.16107
v 14.05299 20.20180  9.88863
v 13.35230 18.01670  0.11179
v 14.71401 20.72179  9.35988
v 13.01886 18.47035  0.18299
v 13.70193 19.17982  0.33228
v 15.32938 21.09722  8.45985
v 14.28486 19.51569  0.58651
v 14.56504 20.01221  0.89656
v 15.75687 21.51330  6.85205
v 15.47104 21.33268  8.00414
v 15.02268 20.35404  1.32918
v 15.46686 20.76627  2.11936
v 15.68824 21.15563  3.02335
v 15.86694 21.36337  3.99286
v 15.91891 21.50673  4.96669
v 15.89736 21.56972  5.95372
v -18.12793 -9.57027  2.78028
v -18.19847 -9.70302 -2.73533
v -17.31365 -10.04835 -0.68860
v -17.91442 -9.28110  0.40305
v -17.74948 -9.18759  1.50546
v -17.41681 -8.80294  3.60781
v -17.22334 -8.56536  4.59562
v -17.37513 -11.02335 -9.28070
v -17.33931 -10.94915 -8.32340
v -18.07250 -9.54149 -6.61745
v -17.27836 -10.12578 -5.20578
v -17.61807 -9.18555 -2.06249
v -17.55965 -8.84205 -1.06658
v -16.50678 -7.69507  5.24470
v -16.11099 -7.55309  5.94910
v -17.53402 -8.75335 -10.53154
v -17.62550 -9.57888 -8.80579
v -14.73180 -6.44021  5.32780
v -12.50157 -4.82222  4.59710
v -15.42433 -8.42652 -10.98236
v -14.64797 -9.05901 -9.68820
v -14.67877 -8.87065 -8.74571
v -14.55888 -8.85925 -7.62613
v -14.83897 -8.15757 -10.97102
v -14.82865 -8.12282 -9.95018
v -14.77817 -8.00823 -8.88068
v -14.59559 -7.85563 -7.86884
v -14.32897 -7.58053 -7.20936
v -13.72926 -8.01929 -5.70432
v -13.53581 -6.87488 -5.95966
v -12.88687 -7.15959 -4.79021
v -11.35646 -4.16714  4.30491
v -12.63273 -6.13943 -5.15419
v -11.63162 -5.29676 -4.40980
v -10.84008 -5.34892 -3.25504
v -11.12748 -2.14202  3.62867
v -9.74981 -4.75433 -2.34632
v -8.99637 -4.82882 -1.37030
v -8.57011 -2.99838  2.90314
v -8.85844 -2.75831  3.02369
v -8.82619 -4.11110 -1.50742
v -7.91114 -3.08744  0.38591
v -8.51260 -3.74387 -1.13116
v -7.87231 -3.42244  0.59542
v -8.08688 -2.72947  1.67945
v -8.70166 -2.73046  2.86393
v -10.49916 -4.47360 -12.68365
v -10.70667 -4.67679 -12.42896
v -10.60807 -4.71133 -11.36530
v -10.32709 -4.71798 -10.19060
v -9.97129 -4.61354 -9.07102
v -9.37770 -4.44954 -8.02298
v -9.33006 -4.57620 -13.45874
v -9.95691 -3.65117 -13.12237
v -8.16923 -4.29504 -6.89157
v -8.71624 -4.22062 -7.03261
v -8.27801 -3.99957 -6.45798
v -7.01659 -3.77613 -5.92701
v -7.77804 -3.76688 -5.99014
v -6.97162 -3.30237 -5.12050
v -7.26797 -3.32356 -5.17466
v -8.32835 -1.59215 -13.62209
v -5.93023 -3.36316 -5.26214
v -6.95587 -2.85917 -4.32934
v -5.83077 -2.90669 -4.43200
v -5.60577 -2.53120 -3.62495
v -6.66975 -2.44051 -3.39329
v -6.18903 -1.78244 -1.74353
v -4.92006 -1.48026 -1.12306
v -6.05647 -1.32575 -0.86929
v -5.18512 -0.87325 -0.25221
v -5.38759 -0.04906  0.57568
v -4.80630  0.91306  0.89202
v -3.70399  0.51335 -0.24736
v -4.22733  1.65067  0.57494
v -3.41699  1.39773 -0.69790
v -3.69988  1.88716 -0.36562
v -7.54418  1.01137 -13.52966
v -3.33465  1.80001 -2.31103
v -3.51492  1.92994 -1.92284
v -3.61253  1.98361 -0.78712
v -5.67530  1.76539 -12.87976
v -3.09808  2.07766 -3.72844
v -3.27252  1.95832 -3.13956
v -2.43926  2.20015 -4.44426
v -2.90582  2.48024 -4.52370
v -2.34542  3.24702 -5.24328
v -1.47693  4.57464 -5.75756
v -2.26462  4.56143 -12.81808
v -2.51934  5.35114 -11.86107
v -0.76841  5.13991 -11.66017
v -1.53596  6.18612 -11.21458
v -0.80512  5.34914 -5.89320
v  0.84250  6.91723  0.20607
v -0.45651  7.12442  1.50920
v  0.62747  7.10242  2.36555
v -0.03382  7.35742  2.35967
v  0.32340  7.79504  2.94890
v  0.17049  5.91416 -11.02506
v -0.49376  6.96874 -10.52672
v  0.71817  7.90785  3.23861
v  1.59137  8.80859  4.09059
v  1.13380  6.74462 -10.33215
v  0.59712  7.48227 -9.88480
v  0.19445  6.65369 -5.84921
v  0.06155  7.54441 -0.76757
v  0.71860  7.83476 -1.65564
v  1.66641  8.12125 -9.82952
v  0.61118  7.19635 -5.65969
v  0.94985  8.02566 -2.25007
v  1.13060  8.14269 -2.80936
v  2.75776  9.70251  4.91345
v  3.00999 10.07416  5.13238
v  1.22593  7.75912 -5.06418
v  0.81910  7.44780 -5.47870
v  1.38992  8.06260 -4.26115
v  1.30100  8.19706 -3.34617
v  4.02800 10.84393  5.79569
v  2.82474 10.68063 -10.05943
v  4.61860 11.50218  6.22022
v  5.45023 12.14650  6.61333
v  4.62156 11.98630  0.16000
v  6.17944 12.89498  6.80701
v  5.34282 12.29214 -1.91430
v  4.88945 12.11344 -0.88734
v  4.61381 12.12857  1.13811
v  4.87369 12.62088  1.94364
v  5.07799 12.96229  2.17518
v  6.84507 13.58520  6.79257
v  5.81106 13.47087 -3.03080
v  5.78490 13.54680  2.40393
v  7.56319 14.25184  6.64090
v  6.80357 12.08237 -8.81421
v  7.44383 13.13880 -8.04313
v  5.92032 14.04208 -3.33348
v  6.33991 14.20923  2.36438
v  8.19847 14.89286  6.33292
v  7.04257 14.83340  2.17356
v  8.85538 15.48925  5.90631
v  8.49411 14.20379 -5.91102
v  7.74378 15.52495  1.84396
v  9.71864 16.09850  5.18457
v  9.41208 16.21982  5.31739
v  9.06500 16.68351  1.10292
v 10.43473 16.76090  4.64383
v  9.86905 17.29301  0.75423
v 10.94723 18.79388  4.17213
v 11.88998 19.81740  9.92147
v 10.46600 18.16956  0.55815
v 12.38588 18.56945  4.31315
v 12.45104 18.83846  4.53424
v 12.44423 19.08219  6.20568
v 12.10580 19.72112  9.93146
v 11.40350 18.64363  0.37168
v 12.65894 19.12366  5.17896
v 13.35584 21.19459  9.96444
v 12.05349 19.36117  0.32188
v 13.88411 21.77480  9.47769
v 12.80998 20.11255  0.38946
v 14.52551 22.15888  8.52735
v 14.17464 21.96638  9.09998
v 13.21575 20.33703  0.53067
v 13.66117 20.94622  0.90669
v 15.06036 22.60289  6.82188
v 14.70362 22.45504  7.89901
v 14.04014 21.25057  1.24044
v 14.57909 21.72617  2.07020
v 15.03506 21.97262  2.94680
v 14.80090 22.26258  2.93168
v 15.29617 22.15122  3.86495
v 15.14030 22.62249  4.82860
v 15.13739 22.67145  5.83547
v 15.02248 22.54867  3.83767
v -18.38886 -9.60608 -3.18875
v -18.30377 -8.04661  2.28870
v -18.10755 -9.87029 -7.54803
v -17.94111 -9.19526 -4.39215
v -17.88507 -8.94981 -3.42685
v -18.36604 -8.24388 -2.38029
v -17.59633 -7.24964  3.18629
v -17.41860 -7.11870  4.15142
v -17.61588 -9.17917 -7.94017
v -18.05027 -8.09130 -4.78012
v -18.00000 -7.81733 -3.71704
v -16.31917 -5.94475  5.55006
v -17.89204 -8.45420 -10.24421
v -17.85261 -8.04070 -9.39555
v -18.05638 -6.71472 -8.58359
v -17.57659 -7.77728 -6.09540
v -15.54404 -5.38447  5.26551
v -14.86007 -4.77859  4.95778
v -16.33813 -7.51985 -11.15572
v -13.91253 -4.20520  4.61961
v -14.98866 -7.60474 -11.13499
v -15.59022 -7.09135 -11.41032
v -14.90487 -7.40568 -10.24741
v -14.80773 -7.34892 -9.16148
v -14.60721 -7.39112 -8.05217
v -15.02116 -6.59492 -11.43611
v -14.91104 -6.37814 -10.63538
v -14.85552 -6.22648 -10.63856
v -14.58954 -6.19547 -9.58761
v -14.38276 -6.48598 -8.39213
v -14.00224 -6.60931 -7.19232
v -14.06814 -5.82875 -8.43759
v -13.99558 -5.57664 -8.70289
v -13.08824 -5.05670 -7.56596
v -12.21798 -4.48267 -6.79376
v -11.97544 -4.51156 -6.29486
v -10.58261 -4.13079 -4.67065
v -10.51867 -4.69352 -3.46841
v -9.88132 -4.71646 -2.53696
v -9.85951 -1.77709  3.09513
v -11.01515 -4.06609 -5.79838
v -9.82326 -4.04086 -3.43993
v -9.00680 -1.50788  2.33200
v -8.09669 -2.49624  1.56931
v -9.48877 -1.61306  2.79786
v -11.73898 -4.12748 -10.34578
v -10.90589 -4.23051 -9.05080
v -11.62523 -4.11617 -9.23658
v -10.71707 -4.10283 -7.93036
v -11.80127 -4.12122 -8.06242
v -10.44584 -3.96709 -6.76658
v -11.15971 -4.04127 -6.90247
v -9.82025 -3.70832 -4.79950
v -8.36655 -3.11383 -1.84180
v -8.28176 -2.95734 -3.05106
v -7.99329 -2.88819 -0.81093
v -7.86475 -2.32682  0.30615
v -8.23366 -1.43155  1.27211
v -8.46468 -1.26395  1.55116
v -11.91107 -3.95930 -12.63133
v -11.44228 -3.44118 -13.04078
v -12.02988 -3.89601 -12.23411
v -11.93947 -4.05985 -11.54147
v -9.55262 -4.33582 -7.89623
v -9.40998 -4.01960 -6.87074
v -9.00214 -3.42544 -4.97901
v -7.85819 -2.58523 -2.00205
v -7.65112 -2.19138 -1.05489
v -7.65551 -1.59771 -0.04032
v -8.03212 -0.70152  0.94580
v -10.94645 -2.67845 -13.33840
v -8.30410 -3.65579 -5.91872
v -8.07994 -3.26011 -5.00675
v -7.82470 -2.93457 -4.08678
v -7.53237 -2.61409 -3.19622
v -7.25983 -2.26670 -2.30247
v -7.06155 -1.82780 -1.35327
v -7.00104 -1.30769 -0.43921
v -7.16044 -0.66712  0.46401
v -9.88922 -1.39738 -13.69964
v -7.59872  0.14227  1.37124
v -6.41272 -0.02813  0.94948
v -6.86279  0.88781  1.82690
v -7.06175  0.80673  1.82382
v -5.79004  0.81560  1.38098
v -6.52689  1.94842  2.36454
v -6.33814  1.83234  2.22179
v -10.48516  0.00692 -13.18895
v -5.38671  2.07046  1.88487
v -6.63589  4.05740  3.55758
v -8.47839  0.49851 -13.30194
v -4.77513  2.70150  1.40934
v -5.15553  3.31917  2.02340
v -4.49981  3.20912  0.12882
v -4.62539  3.39068  0.21260
v -4.95905  3.62208  1.36561
v -4.85453  2.71494 -3.09445
v -4.74282  2.85772 -1.98685
v -4.61532  3.08298 -0.99749
v -4.59652  3.36281  0.02589
v -4.75881  2.77190 -3.65358
v -4.36237  3.05461 -4.62985
v -4.64502  2.92932 -4.29242
v -6.38510  2.80249 -13.17900
v -3.87328  3.68865 -5.30263
v -3.28349  4.37822 -5.68800
v -5.05010  4.90997 -12.47402
v -3.41007  4.55526 -12.42675
v -2.67364  5.13284 -12.56654
v -3.25540  6.40459 -11.36804
v -2.28422  5.70236 -5.89556
v -1.18924  7.24788  0.57169
v -2.43637  7.58041  0.80710
v -1.77278  7.61362 -0.25428
v -1.77790  7.68975  1.65057
v -1.34359  8.14304  2.21455
v -3.12029  6.61370 -10.58517
v -1.36517  6.47996 -10.43879
v -1.95452  7.16804 -9.97846
v -1.75592  6.51018 -5.88166
v -1.90817  7.69757 -0.43177
v -1.37879  8.06298 -1.22494
v -0.93118  8.22920  2.47930
v -0.35915  8.87411  3.01553
v -0.97213  7.83936 -10.01895
v -1.11263  7.09882 -5.78480
v -0.76581  8.38478 -1.98515
v  0.10737  9.05380  3.29380
v -0.64435  7.80625 -5.59304
v -0.26130  8.69450 -2.95997
v  0.26177  8.23361 -2.17921
v  1.19606 10.05672  3.98085
v  1.42002 10.23681  4.13337
v  0.42196  8.21915 -4.97838
v -0.08691  8.38170 -5.01897
v -0.52879  7.89754 -5.52433
v  0.40017  8.59181 -4.15768
v -0.02243  8.75231 -4.21324
v  0.75126  8.42419 -3.27845
v  3.63683 12.19566  5.69393
v  4.98241 13.46868  6.39797
v  3.96853 11.35614 -10.03121
v  4.92025 12.17357 -9.12005
v  4.31582 13.24085 -1.08001
v  4.03706 13.23573 -0.08063
v  4.03962 13.30393  0.89890
v  4.35382 13.57731  1.75938
v  6.07241 14.47878  6.64321
v  6.01888 13.27030 -8.13428
v  4.84958 13.56422 -2.07146
v  3.78860 14.99697  1.54788
v  4.89696 14.44847  2.16357
v  6.74054 15.16908  6.54343
v  5.49447 15.13135  2.30983
v  7.44247 15.81232  6.28654
v  6.52927 15.37754 -6.01146
v  7.82245 15.12051 -6.00664
v  7.63999 15.08839 -5.10088
v  5.65259 15.24585  2.31577
v  6.75248 15.19635  2.20817
v  6.19986 15.87536  2.22415
v  8.18715 16.49582  5.85991
v  7.68065 15.27082 -5.20860
v  7.54345 17.05640  1.68932
v 10.01186 18.26035  4.49086
v  8.55066 17.90654  1.24464
v 10.80530 19.91334  9.01587
v 10.98208 19.88265  8.01677
v 10.85479 20.42769  9.88909
v 11.21053 20.87456 10.27712
v 11.36421 19.30203  4.26281
v 11.57423 19.76608  4.49749
v 11.91133 20.27057  5.94703
v 11.46854 20.16314  6.96847
v 11.95527 20.11097  5.01146
v 12.57126 22.27261 10.02693
v 11.20144 20.29870  0.46827
v 13.22237 22.80237  9.37636
v 12.04447 21.11943  0.62285
v 12.90526 22.08786  1.17589
v 14.25661 23.61785  6.77401
v 13.83291 23.50277  7.86300
v 13.58834 22.66630  1.98199
v 13.91784 23.08450  2.67403
v 14.38553 23.57024  4.57054
v 14.28320 23.72042  4.73948
v 14.30972 23.70721  5.73577
v 13.97112 23.22512  2.87337
v 14.27180 23.44794  3.70410
v -19.20953 -7.24552  1.01550
v -19.31134 -7.52490 -0.07238
v -18.94634 -7.10777 -1.42366
v -18.47551 -6.39679  1.95098
v -18.22904 -6.20639  3.10464
v -18.67109 -6.90703 -3.93795
v -18.56017 -6.73778 -2.81766
v -18.61751 -6.69420 -6.98996
v -18.21786 -6.59539 -5.28331
v -17.07135 -3.32071  4.17700
v -16.45498 -4.36175  5.21344
v -17.30514 -7.79248 -10.61047
v -17.76082 -6.89310 -10.10578
v -18.02927 -6.94887 -9.66525
v -15.10830 -3.29021  4.65908
v -15.72225 -6.78568 -11.28429
v -15.83055 -5.49562 -11.02435
v -14.80163 -5.59475 -11.82110
v -15.26403 -5.06254 -12.05227
v -14.52995 -5.53236 -10.91041
v -14.30686 -5.53127 -9.84236
v -14.65799 -4.38151 -11.48773
v -14.15822 -4.87012 -11.22503
v -13.82820 -4.93741 -10.11259
v -12.95531 -4.50929 -9.07693
v -13.65206 -4.25724 -11.43456
v -13.26561 -4.43953 -10.30640
v -12.53851 -4.45222 -7.83224
v -13.38018 -3.39966 -11.94816
v -12.80960 -4.01139 -11.51434
v -12.48592 -4.10703 -10.32195
v -11.53501 -4.11143 -6.85682
v -9.67955 -0.80198  2.59273
v -10.39294 -0.34389  2.85713
v -12.91630 -2.65817 -12.29829
v -9.37470 -0.09567  2.17583
v -9.72690  0.12617  2.38472
v -12.19264 -2.09484 -12.61112
v -8.60288  0.17918  1.82450
v -9.13861  0.68332  2.29184
v -8.26952  1.04139  2.29011
v -7.50284  1.80007  2.62948
v -8.34604  1.95564  2.90028
v -7.97137  2.51266  3.21225
v -6.98694  2.86941  3.14329
v -7.74448  2.85403  3.35968
v -7.39120  3.41748  3.59172
v -9.95287  0.79133 -13.36231
v -9.34495  1.68744 -12.83053
v -6.07862  4.93438  3.28779
v -8.60074  2.25016 -13.07166
v -5.74872  4.37949  0.15450
v -5.67575  4.77984  1.12193
v -9.36834  3.26574 -13.35522
v -5.32464  3.08518 -4.12604
v -5.96771  3.66527 -4.63851
v -6.22191  3.45672 -4.03554
v -6.28765  3.57076 -1.86092
v -5.44035  3.60776 -0.87864
v -7.63546  4.45147 -12.48697
v -5.45903  4.17073 -5.33024
v -6.78035  5.01699 -12.64931
v -4.95115  4.79538 -5.74727
v -6.74696  5.36428 -11.84264
v -4.97700  5.17997 -11.68944
v -4.72611  6.61704 -10.77748
v -4.33403  5.42650 -5.85497
v -3.73600  6.18126 -5.87606
v -2.89072  7.70758 -0.12300
v -3.98707  7.91889  0.12858
v -3.43196  8.11211 -0.90175
v -3.60575  8.00641  1.04377
v -2.90921  8.46024  1.81900
v -3.50126  7.53106 -10.05684
v -3.17697  6.95122 -5.86013
v -3.55687  8.25595 -1.14870
v -2.60376  8.20786 -1.31400
v -2.80369  8.69317  1.96107
v -2.02066  9.21762  2.25976
v -2.90660  7.32376 -5.77393
v -2.45081  8.93693 -2.59625
v -1.44798  9.53824  2.46318
v -1.11055  9.85311  2.63674
v -1.96613  8.27764 -5.46739
v -1.43021  8.90531 -2.84153
v -1.75496  9.15895 -3.33390
v  0.06017 11.17002  3.13861
v -1.54266 10.47103 -10.44006
v -1.46406  8.94819 -4.76347
v -1.93377  8.49385 -5.34238
v -0.94635  9.08520 -3.94114
v -2.02142  9.30592 -3.80239
v -0.55487  8.86588 -3.09969
v  0.54046 11.07538  3.50643
v  1.96885 12.40462  4.54836
v -0.41339 11.26683 -10.38585
v  2.52404 12.77826  4.97845
v  2.11859 11.82468 -9.31669
v  3.14387 12.44816 -9.25360
v  4.33908 14.60408  6.24161
v  4.09650 13.19771 -9.15430
v  3.54495 14.43351 -0.28735
v  4.14608 13.67369 -1.14693
v  3.53682 14.54690  0.69144
v  5.20654 15.32225  6.49610
v  5.20910 15.15175 -3.15866
v  3.86347 14.52405 -1.28032
v  4.06587 15.42959  1.83983
v  5.83663 16.12114  6.42284
v  5.22204 14.18375 -8.19050
v  5.52236 14.39599 -7.36587
v  6.20059 15.22309 -6.75984
v  5.74612 15.62984 -3.86358
v  4.74662 16.05371  2.13915
v  6.57389 16.84138  6.17240
v  6.94307 16.23327 -5.27853
v  6.83160 16.10334 -4.74958
v  6.20379 15.78492 -4.24897
v  5.31963 16.75465  2.19291
v  5.98513 17.39342  2.05790
v  7.94904 17.95951  5.50066
v  6.78056 18.16954  1.77540
v 10.37694 19.60134  4.32426
v 10.13780 19.92291  4.40918
v  9.79221 20.83829  8.93883
v 10.80154 21.22915  6.95340
v  9.70703 20.88948  9.39864
v  9.59069 21.09911  9.98608
v 10.78480 21.68003 10.60318
v 10.18499 22.09006 10.76513
v  8.75088 19.90393  0.91800
v 10.74836 20.70554  4.58519
v 11.01487 21.25163  6.52221
v 11.04825 22.69929 10.63918
v  9.66536 20.70328  0.72728
v 11.10885 21.05687  4.93273
v 11.20318 21.33320  5.81200
v 11.68378 23.34825 10.19238
v 12.31686 23.78475  9.51616
v 11.17281 22.17185  0.93364
v 12.61571 24.15544  8.84765
v 11.74004 22.72171  1.17039
v 11.99366 23.04927  1.39327
v 13.34015 24.56299  6.71985
v 12.97712 24.51474  7.76413
v 12.51640 23.52480  1.92133
v 12.99717 23.99595  2.76793
v 13.28428 24.36490  3.70908
v 13.34176 24.64033  4.65237
v 13.40000 24.66021  5.67105
v -19.51699 -5.91502 -0.47949
v -19.61462 -6.13287 -1.64207
v -19.32967 -5.65703  0.69255
v -18.51242 -4.61196  2.53102
v -19.25921 -5.71513 -2.91386
v -19.36020 -5.91986 -4.00433
v -18.62326 -4.90042  1.54316
v -19.00014 -5.45196 -5.14918
v -18.53263 -5.75154 -9.30479
v -18.69279 -5.82990 -8.93461
v -16.80139 -2.89574  4.41612
v -17.89918 -5.43518 -10.47956
v -16.02859 -2.21364  4.60885
v -15.39052 -1.60838  4.37282
v -16.25496 -3.74138 -11.33835
v -14.11150 -0.60350  3.99799
v -15.47550 -3.38783 -11.73995
v -14.03792  0.58356  3.99819
v -14.85871 -2.71681 -12.00498
v -12.38050  0.36336  3.49493
v -11.58779  0.96620  3.26254
v -12.26713  0.18028 -13.06200
v -9.59915  1.24770  2.72647
v -10.61586  2.39762  3.58951
v -9.07653  2.23393  3.17923
v -10.14215  2.30193  3.46275
v -9.12036  3.82779  4.16941
v -11.48020  1.28371 -12.58367
v -7.81961  4.12279  4.06974
v -8.34105  4.76806  4.54126
v -10.81994  1.89938 -12.82231
v -8.31139  6.56136  5.37351
v -10.37719  2.69854 -13.09801
v -8.17836  4.09552 -2.66772
v -8.26332  4.22024 -1.62745
v -7.42143  3.94727 -1.68731
v -8.03696  4.58376 -0.67197
v -7.54743  4.28212 -4.23019
v -8.00789  4.31889 -3.82334
v -7.44193  5.05779  0.23893
v -6.88109  5.66293  1.12326
v -6.49784  6.06052  2.04411
v -6.40878  6.28545  3.07702
v -6.73695  6.25497  4.25644
v -7.07886  4.85893 -4.98754
v -6.43418  5.39514 -5.51636
v -5.81980  6.03644 -5.76598
v -7.65012  6.47003 -11.23540
v -8.02845  7.14163 -10.81629
v -5.17277  6.74167 -5.78277
v -4.57807  8.23732 -0.75820
v -5.74322  8.46609 -0.54680
v -4.11080  9.24360 -3.04801
v -5.58306  8.43344  0.49337
v -5.20420  8.29395  0.45239
v -4.99239  8.73270  1.28273
v -3.94143  8.22704  1.14731
v -4.51775  9.11778  1.62315
v -5.04107  8.05485 -11.18221
v -4.54663  7.43060 -5.71543
v -3.62206  9.48796  1.80153
v -4.21374  7.71642 -10.69275
v -4.31512  7.81318 -5.61405
v -3.95729  8.28227 -5.38692
v -3.26645  9.81839  1.87162
v -2.75364 10.01720  1.96006
v -3.92503  8.83921 -10.33789
v -3.48562  8.78495 -5.11144
v -3.24277  9.26643 -4.31164
v -2.56821 11.03800  1.73722
v -2.25347  9.17786 -4.64523
v -1.91262 11.96244  1.80916
v  0.04232 12.20757  3.07911
v  0.40390 13.99678  3.66336
v  2.63851 14.67873  5.45731
v -1.21706 12.34351 -9.60541
v  1.39108 12.68519 -9.42486
v  1.98983 13.06174 -9.01288
v  2.21236 13.58508 -8.49171
v  3.66830 15.64216  6.05540
v  3.22615 14.20927 -8.48522
v  4.17498 15.07768 -7.69612
v  3.31335 15.69208 -1.43301
v  2.92477 15.56272 -0.37634
v  2.92390 15.68499  0.55767
v  3.20858 16.26542  1.37041
v  3.52251 18.55741  5.99239
v  4.61397 15.27314 -7.45544
v  5.32580 16.23251 -6.73811
v  4.58022 16.30650 -3.28922
v  4.41122 17.52378  1.99412
v  5.70570 17.74039  6.09207
v  6.07167 17.05974 -6.07957
v  5.87313 17.17515 -4.37470
v  6.47984 18.25577  5.82422
v  6.13603 17.24756 -5.29795
v  5.10526 18.30813  1.97484
v  7.22482 18.88230  5.45100
v  5.81622 19.04637  1.78560
v  7.85349 19.59301  5.08174
v  7.85503 20.87099  1.01577
v  9.25196 20.84583  4.56446
v  8.69545 21.55784  9.05104
v  8.30906 21.64379  9.95593
v  9.31150 21.89874 10.70599
v  7.90076 22.23727 10.78221
v  8.94269 21.69744  8.58845
v 10.02133 22.26186  6.89083
v 10.07360 21.91123  4.91014
v 10.22273 22.22704  6.60156
v  9.67311 23.15286 10.99796
v 10.28038 23.77043 10.72572
v 10.36465 22.28060  5.74796
v 10.81897 24.36429 10.26753
v  9.49340 22.37885  1.00163
v 11.49238 24.80063  9.44418
v 11.08762 24.61022  9.91421
v 10.40407 23.26002  1.26769
v 11.99287 25.25268  8.30857
v 11.72298 25.18356  8.77671
v 11.16743 24.27390  1.95395
v 12.37141 25.51543  6.64671
v 12.12315 25.44888  7.66717
v 11.89326 24.78662  2.75981
v 12.25979 25.17455  3.68768
v 12.37193 25.46520  4.66090
v 12.47931 25.51314  5.59809
v -20.01195 -4.72440  0.38871
v -20.82845 -2.72378 -1.37443
v -19.76358 -4.65561 -1.93243
v -19.64403 -4.32039 -0.89245
v -19.32968 -3.94548  1.28268
v -19.17629 -3.60173  1.53083
v -18.60981 -2.64849  2.22568
v -19.55617 -4.65691 -8.69890
v -19.32728 -4.60518 -9.21608
v -18.59117 -4.27274 -9.70314
v -17.21184 -1.33263  4.04279
v -16.46374 -0.59588  4.39770
v -15.90256  0.03953  4.29693
v -16.35726 -2.33085 -11.79555
v -14.56977  1.16534  4.13966
v -15.27018  0.64911  4.22346
v -15.80983 -1.40747 -11.27335
v -13.11717  1.07453  3.75252
v -12.12499  1.31895  3.49081
v -12.70827  2.54507  4.01941
v -14.70882 -0.10679 -11.71794
v -12.95151  1.68769 -12.48017
v -11.65712  3.69206  4.40094
v -11.08264  4.44692  4.72386
v -10.84342  4.61346  4.79275
v -10.24217  5.14708  4.99761
v -8.74998  5.41090  4.97058
v -9.74513  5.50621  5.15256
v -9.20988  6.00715  5.36359
v -9.18864  5.20461 -3.26583
v -9.46545  5.16227 -2.64502
v -9.58217  5.05383 -1.57252
v -9.66205  5.28792 -0.54413
v -9.21040  5.70819  0.41539
v -9.44895  5.40331 -0.13393
v -8.55671  6.31491  1.27473
v -7.31352  7.07179  5.09064
v -8.15730  6.87563  5.44735
v -7.53926  7.56738  5.38845
v -10.60103  3.35091 -12.81490
v -9.78212  4.12361 -12.89203
v -10.03280  4.40571 -12.08952
v -8.55830  5.49088 -4.26576
v -8.87463  5.43282 -3.90001
v -7.75770  6.97391  2.08030
v -7.23050  7.40495  2.94151
v -7.05991  7.72111  3.93280
v -8.05316  6.08245 -4.75433
v -8.92557  6.52480 -10.62460
v -8.44319  5.89811 -11.06120
v -7.41408  6.63718 -5.10899
v -6.89644  8.60514 -0.20991
v -6.74313  8.77967  0.64752
v -7.11725  8.87001  0.72270
v -7.32392  8.70336 -0.18666
v -6.87204  9.06226  0.99222
v -6.76721  7.31150 -5.25335
v -6.97938  8.80290 -1.28061
v -6.30663  8.72650 -1.40377
v -6.03921  9.39003  1.45429
v -4.92892  8.00267 -5.47569
v -6.15863  7.94291 -5.24763
v -6.09332  8.22279 -5.11781
v -6.95477  9.10193 -2.37460
v -5.96021  9.57807  1.56006
v -4.98097 10.09211  1.66617
v -7.79757  7.83889 -10.95643
v -6.69096  8.40343 -11.13346
v -5.48444  8.96931 -4.64955
v -5.37743  9.30518 -3.79863
v -7.09795  9.57043 -10.34908
v -4.28461  8.94082 -4.93725
v -4.36579  9.38133 -4.11262
v -2.86627 11.49087  1.51515
v -3.31296 10.96097 -10.46788
v -1.16722 12.67853  2.17839
v -2.15042 11.68198 -9.66543
v -0.07695 12.92464  3.01170
v -0.51188 13.34845  2.71160
v -0.18655 13.56534  3.01904
v -0.40977 13.00829 -9.54103
v  2.68686 16.43870  5.77094
v  2.06142 14.85353 -8.24921
v  1.49016 14.54542 -8.58968
v  2.53704 15.36669 -7.69820
v  3.36801 16.08612 -7.69446
v  3.17956 16.92066 -2.40189
v  2.44824 16.83400 -1.41672
v  2.17739 16.69249 -0.43830
v  2.20380 16.76002  0.48340
v  2.48357 17.35375  1.25699
v  4.25455 17.26889 -6.75376
v  4.27765 17.34244 -3.56186
v  3.97334 17.42608 -3.36944
v  2.99672 17.94857  1.67612
v  5.16208 18.73998  5.91064
v  3.89393 18.35458 -5.34985
v  4.46343 19.12942 -4.67239
v  4.24681 19.21393  1.89017
v  5.03037 19.91730  1.76467
v  7.67103 21.09846  4.82841
v  6.45998 22.33778 10.11547
v  7.41082 22.17901  9.36264
v  5.63727 20.60586  1.58203
v  7.50158 22.26635  9.11986
v  8.64677 22.84083  7.68151
v  6.30863 21.37951  1.33401
v  8.37464 21.95373  4.69039
v  8.28715 23.49167 11.29207
v  8.82467 24.21469 11.13511
v  7.30676 22.01592  1.18975
v  8.99613 22.73470  4.96022
v  9.11141 22.79708  5.05571
v  9.06081 23.18956  6.75652
v  9.36933 23.08249  6.31276
v  9.49097 24.75355 10.74874
v  9.45944 23.07782  5.72601
v  9.99960 25.37338 10.19809
v  8.74679 23.44925  1.31228
v 10.61031 25.73700  9.33543
v  9.57093 24.26453  1.66266
v 11.21939 26.21383  7.73690
v 10.78856 26.06622  8.70471
v 10.06541 24.77568  2.02216
v 10.75665 25.49238  2.78189
v 11.31973 26.37749  6.68276
v 11.16630 25.94660  3.66292
v 11.37185 26.22713  4.61571
v 11.49713 26.31578  5.61917
v -20.11105 -3.20501  0.03871
v -19.96602 -2.97124  1.06250
v -19.81369 -2.72373  1.22387
v -20.93526 -1.13652 -1.86531
v -19.28015 -2.15441  1.10845
v -18.26107 -1.90450  1.81513
v -18.21514 -1.94145 -9.40218
v -18.86733  1.06736  0.97172
v -17.65671 -1.14656  2.71478
v -17.52352 -1.13891  3.70090
v -17.80506  0.39815  3.45536
v -17.51919  0.28992  3.80017
v -17.01314  0.98248  4.29394
v -16.22883  0.46308  4.36599
v -16.92210  1.10670  4.33573
v -17.63697 -1.30471 -9.77607
v -16.37641  1.78296  4.34869
v -17.09621 -1.05852 -11.02078
v -17.91516  0.19336 -10.12231
v -15.65421  2.40831  4.33946
v -16.27147  0.33379 -11.35009
v -13.82782  4.08476  4.67535
v -13.67302  4.24485  4.71493
v -13.02135  4.90152  5.00135
v -15.08430  1.66269 -11.95108
v -14.46306  2.32514 -12.30923
v -14.01301  6.12722  5.45883
v -13.29661  3.36227 -12.88905
v -10.29233  7.09418  6.00479
v -12.89235  4.75697 -12.03607
v -10.59838  6.20699 -1.16222
v -10.73187  6.26826 -0.56600
v -10.55985  6.38607  0.34742
v -10.35833  6.86076  1.05871
v -9.26762  7.88683  6.27498
v -9.74054  6.00402 -2.88260
v -10.11212  6.56091 -2.52916
v -10.43852  6.33881 -1.77127
v -10.16065  6.95473  1.33259
v -9.43202  7.53069  2.09081
v -9.20443  7.70865  2.26873
v -8.30130  8.65989  6.32795
v -8.94974  8.12390  6.29564
v -8.87421  6.03109 -4.06449
v -9.54946  6.96568 -3.31632
v -8.33443  8.34480  2.95849
v -7.70847  8.87097  3.83147
v -7.33742  8.65515  4.79798
v -7.68599  9.39093  5.70533
v -7.83408  8.92533  5.90380
v -10.46870  6.87922 -10.48378
v -8.42043  6.89620 -4.39383
v -8.91458  7.65462 -3.68930
v -8.59415  8.74170 -0.86368
v -9.02865  8.71026 -0.74527
v -9.00046  8.65656 -1.72128
v -8.31947  8.83504  0.02259
v -9.00076  8.88720  0.21135
v -8.33518  9.25860  0.96259
v -7.49478  9.20741  4.73439
v -7.74605  7.44329 -4.70818
v -7.39365  8.54168 -4.08732
v -8.96572  8.41475 -2.69498
v -8.00298  8.86858 -2.00852
v -7.55256  8.83623 -1.14577
v -7.58974  9.88884  1.37061
v -6.98020  7.91132 -4.94603
v -7.33302  9.02139 -3.23873
v -6.60875 10.41411  1.40203
v -6.38758  8.88700 -4.40406
v -6.42738  9.23736 -3.54864
v -8.29874  9.05476 -10.17581
v -4.49456 11.93090  1.10765
v -3.50691 12.34548  1.14672
v -2.73404 12.79376  1.24743
v -4.38879 11.68395 -10.55900
v -2.19186 13.26740  1.46892
v -1.95204 13.36702  1.60959
v -3.23719 12.51483 -9.74866
v -1.37497 13.95259  2.14810
v -1.20195 14.11586  2.32794
v -2.43914 13.45561 -8.87100
v -0.65252 14.55533  2.99035
v -1.28986 14.09562 -8.81968
v  0.43992 15.71423  4.41932
v -2.09056 15.09786 -8.87210
v  1.85609 17.32026  5.63372
v  0.66511 15.73514 -7.80943
v  1.65366 16.32748 -7.78906
v  2.07772 16.64174 -7.51799
v  2.47232 17.19952 -6.98246
v  2.15671 17.75947 -2.09234
v  0.65944 18.64654  0.43927
v  1.57008 18.07951  0.96615
v  2.82629 17.44693 -6.75493
v  4.09305 17.66870 -3.47720
v  2.73738 18.97445 -2.69526
v  2.54331 17.96850 -2.50112
v  2.08036 18.79348  1.57030
v  4.08081 19.52217  5.85530
v  4.71517 18.57235 -3.70319
v  4.12084 19.30160 -3.14377
v  2.76784 19.42162  1.81145
v  3.46030 20.26831  1.87005
v  6.73478 21.98792  4.95227
v  5.80368 22.54877 10.11868
v  5.78782 22.73212 11.00754
v  6.49778 22.95056  9.03924
v  6.17483 23.14315 11.35695
v  6.83924 23.82403 11.50839
v  4.86320 21.40145  1.73056
v  7.84628 23.68822  7.34992
v  7.90649 23.92636 11.38392
v  7.31493 24.52677 11.52255
v  7.45027 22.92358  4.89289
v  7.93549 25.09401 11.26629
v  7.17695 23.56454  1.51624
v  7.04847 23.68887  5.14325
v  8.68843 23.60941  5.83394
v  7.35993 24.32776  5.88648
v  7.94749 23.93675  6.83189
v  8.63961 25.63837 10.71436
v  8.19038 25.42028 11.02181
v  9.09989 26.21299 10.16092
v  8.65582 25.15265  2.11255
v  9.71525 26.60457  9.18363
v  9.34219 26.42732  9.76236
v 10.21331 27.01075  7.63701
v  9.86118 26.83540  8.65453
v  9.52844 26.04744  2.86397
v 10.43117 27.04074  5.59239
v 10.28238 27.12974  6.57793
v 10.03515 26.63464  3.72257
v 10.36740 26.90853  4.58691
v -20.15438 -2.71453 -0.06961
v -20.02975 -2.60729  0.92183
v -21.15504 -1.31132 -2.92709
v -20.16567 -1.40517 -0.29062
v -19.54478 -1.98083  0.73205
v -20.70362 -1.12340 -4.39635
v -19.57236 -0.74756 -0.26657
v -19.42529 -1.21675 -8.16607
v -17.92366  0.35842  2.40020
v -18.86493 -0.57328 -8.56656
v -17.44622  1.25884  3.13963
v -17.10865  1.11471  4.21045
v -18.47016 -0.32466 -9.70817
v -16.67213  1.78707  4.00916
v -17.21742  3.17436  3.59180
v -16.98024  3.46344  4.47095
v -16.99753  3.62741  4.50273
v -16.39976  4.20552  4.66912
v -15.78297  4.86594  4.91112
v -16.33199  2.33355 -10.18314
v -15.13204  5.50656  5.12780
v -15.18322  4.56248 -11.44447
v -14.50207  5.06313 -11.82328
v -12.40759  7.53477  6.21801
v -11.22026  8.25171  6.57744
v -13.15129  5.18100 -11.10357
v -10.86202  6.77559 -0.75927
v -11.03277  7.22058  0.18443
v -10.11540  8.93463  6.87384
v -12.45360  5.82855 -11.28329
v -14.57343  6.93831 -9.83809
v -10.36795  7.17211 -2.02128
v -10.56176  7.75759 -1.07070
v -10.69452  8.18430 -0.07527
v -11.04691  8.15469  1.10300
v -10.55873  8.35715  2.02981
v -10.06293  8.82611  2.60790
v -8.97026  9.52257  6.86237
v -9.33782  9.38433  6.92333
v -13.73307  7.63287 -10.06137
v -9.61193  7.31825 -3.17388
v -9.82050  7.92088 -2.32469
v -9.88054  8.26319 -1.45753
v -9.76590  8.58346 -0.54147
v -10.58403  8.89854  0.71533
v -9.80445  8.90941  0.38214
v -10.01097  9.41292  0.99462
v -8.23105 10.07545  4.43282
v -8.20530 10.24956  6.56390
v -8.95412  7.89779 -3.52352
v -9.35112  9.86891  1.18144
v -7.90258 10.35748  5.46363
v -7.41782 11.09961  1.30947
v -11.58960  9.64456 -9.90064
v -5.18698 12.43538  0.87631
v -7.11996 11.38068 -10.48623
v -4.24775 13.04399  0.79501
v -6.05385 12.08179 -10.49057
v -3.80959 13.30764  0.87469
v -3.42859 13.58874  0.96409
v -2.74093 14.18901  1.28264
v -2.49670 14.34307  1.47162
v -1.77788 15.03515  2.34342
v -6.17835 14.20156 -8.85594
v -3.31430 14.44390 -8.91005
v -0.17075 16.80724  4.61087
v  1.18815 18.36696  5.63497
v -0.35677 16.86465 -7.11063
v  0.70314 17.45586 -7.08074
v  1.52659 18.09372 -7.09175
v  1.27739 18.60564 -1.83273
v  0.92948 18.52218 -1.42526
v -0.12261 19.35496 -0.50688
v  1.92285 18.34917 -6.84285
v  2.03048 18.54704 -6.04851
v  2.48566 19.21090 -5.54123
v  2.14910 19.36455 -2.32038
v  0.90001 19.28083  1.21965
v  3.40844 20.54605  5.79974
v  2.77966 19.52384 -5.26787
v  3.90064 20.99634 -2.61991
v  1.79820 20.11362  1.75040
v  3.52281 20.20240 -4.67042
v  3.63912 20.29165 -3.82051
v  4.59572 20.29563 -3.09372
v  4.05557 21.08049 -3.19459
v  4.44974 23.06217 10.12052
v  4.12124 22.97354 11.18172
v  5.52586 23.87843 11.67836
v  5.06996 23.80046 11.70316
v  4.57300 23.37866 11.55936
v  5.17764 24.12140 11.79477
v  5.95528 23.04699  5.07748
v  6.29388 24.10067  8.03104
v  5.91744 24.68765 11.74729
v  4.65437 21.63871  1.77799
v  4.10596 22.41288  1.88982
v  6.51141 25.34670 11.60522
v  5.66004 23.86510  1.73997
v  5.38876 24.14062  5.36918
v  6.77708 24.03291  5.34938
v  5.74346 25.06783  7.05381
v  7.11589 25.93955 11.24871
v  7.79323 26.47656 10.63314
v  7.39578 26.25685 10.94528
v  8.28773 27.00431  9.91016
v  7.12669 25.48776  2.16501
v  8.79805 27.38469  8.87658
v  8.31084 26.58137  2.95262
v  9.61611 27.34989  7.67743
v  8.84407 27.16365  3.77990
v  9.13006 27.54504  4.68445
v  9.67216 27.30117  4.71085
v  9.26946 27.71706  5.67427
v 10.24361 27.16490  5.62096
v  9.28260 27.72113  6.69081
v -21.09669 -1.05437 -6.47684
v -21.13842 -1.40211 -6.19353
v -21.26895 -0.68631 -2.89355
v -20.31173  0.13092 -0.73254
v -19.85935  0.76222 -0.79606
v -20.18840  0.32386 -6.96951
v -19.66443  0.32040 -8.49059
v -18.86168  3.58667  1.38572
v -19.15644  0.90696 -8.91210
v -18.44152  2.58746 -9.25576
v -17.83557  4.84842  3.18606
v -17.75342  5.09789  4.13839
v -17.55851  5.27905  4.36215
v -17.66267  2.77684 -9.86940
v -17.08677  5.85353  4.85820
v -15.90839  5.00796  4.95412
v -16.96987  6.01958  4.93839
v -16.82270  4.03668 -10.36551
v -16.45130  6.55422  4.77176
v -15.79976  6.97224  5.17186
v -15.55300  7.25615  5.76735
v -15.46418  7.36005  5.83524
v -14.55231  7.88537  6.12412
v -13.47510  8.56748  6.56571
v -14.52545  5.43826 -10.92759
v -11.19534  9.78479  7.25653
v -10.56052  9.48698  7.12545
v -10.94574  8.78660  0.80986
v -11.30327  9.51375  1.60840
v -11.30799  9.45817  1.83037
v -10.86215  9.83407  2.74941
v -9.92085 10.54595  7.48259
v -10.53770 10.25942  1.45292
v -10.93407  9.88347  1.51747
v -9.90238 10.39230  3.62326
v -8.84410 11.22850  7.29450
v -12.60560  8.83777 -10.51950
v -8.19429 11.82441  1.24534
v -8.96744 10.99057  4.38799
v -8.38831 11.32124  5.18408
v -8.16176 11.48410  6.11575
v -8.95148 11.78281 -10.36044
v -5.79429 13.26159  0.67924
v -7.47003 12.16629 -9.98917
v -4.86215 13.87388  0.60834
v -6.64868 12.69839 -10.05639
v -7.21203 13.41862 -8.88252
v -6.64514 12.98714 -9.19550
v -4.11957 14.27699  0.76514
v -4.03257 14.43298  0.80335
v -5.71205 13.49349 -9.30889
v -3.40814 15.05763  1.20118
v -3.16694 15.23898  1.41734
v -2.61596 15.85521  2.24096
v -3.86412 15.28090 -8.40981
v -5.24463 14.87832 -8.89624
v -2.80580 15.74934 -8.49206
v -3.54597 17.23303 -6.92826
v -2.72858 16.06960 -7.64145
v -1.08759 17.58146  4.54637
v -1.80850 16.54427 -7.70167
v -2.15581 17.24995 -7.24937
v -0.33147 18.45714  5.26714
v -1.19322 17.97400 -7.16474
v  0.32865 19.16254  5.65146
v  0.42293 18.04236 -6.75639
v  0.97446 19.84254  5.82859
v  1.29804 18.51509 -6.80211
v  0.64231 19.62414 -5.52857
v  1.41501 18.73579 -5.99956
v  0.47596 19.43417 -1.51831
v -0.33625 19.66795  0.43016
v  1.73062 20.62393  5.91333
v  1.47890 20.25261 -5.57901
v  1.19354 20.38090 -1.74280
v -0.03154 20.01233  1.15143
v  0.33459 20.58245  1.56116
v  3.74270 22.76213  5.51541
v  1.77863 20.35655 -5.45454
v  2.07365 21.32858 -1.77591
v  1.09892 21.20700  1.84886
v  2.86945 23.22717 10.44276
v  1.38415 23.24061 11.45959
v  4.23366 23.84933 11.84363
v  3.77085 24.19374 11.97213
v  2.98118 23.48034 11.68725
v  2.64535 21.32548 -3.94334
v  3.10520 21.95148 -3.40159
v  3.73546 22.67283 -2.22178
v  4.46365 24.94811 11.98147
v  3.36523 22.06374 -3.21310
v  4.00237 22.45753 -2.51164
v  2.49011 22.58186  2.05387
v  5.13405 24.70217  8.14154
v  4.55344 24.64750  1.99587
v  5.66217 26.06230 11.56803
v  6.34121 24.79751  6.01738
v  6.23874 26.65822 11.13980
v  7.17765 27.53450  9.90881
v  5.57057 25.49749  2.17829
v  6.31004 26.40742  2.57229
v  8.22372 27.77373  8.76193
v  7.61674 28.06144  8.80923
v  7.05774 27.04723  3.08903
v  8.19208 28.30499  6.67965
v  7.99732 28.22933  7.71555
v  7.71315 27.67144  3.83360
v  7.98381 28.07154  4.70485
v  8.14117 28.28773  5.65154
v -21.12441 -0.51207 -1.88629
v -20.90949 -0.35298 -4.41194
v -21.44722  0.71363 -3.36139
v -20.60705  0.16811 -2.09582
v -20.54735  0.28949 -1.08968
v -21.10602  1.18029 -4.59984
v -20.55174  0.04414 -5.60289
v -20.17466  0.85798 -2.37689
v -21.01183  1.48931 -3.57509
v -20.09442  1.02022 -1.23156
v -19.98501  0.93149 -5.06723
v -20.44309  1.86389 -4.35255
v -20.53106  2.38811 -2.72365
v -20.41161  2.52654 -1.55774
v -19.65559  2.00145 -0.26552
v -19.76973  0.86155 -8.19902
v -19.66543  1.42830 -6.20113
v -19.35568  2.65345 -0.56315
v -20.11184  3.34142 -1.82991
v -18.44114  3.51324 -6.34478
v -19.17447  2.37707 -5.63913
v -19.71924  3.12804 -4.99758
v -18.98313  3.55316  0.19356
v -19.37082  3.85964 -5.19434
v -19.38065  5.22025  0.89210
v -19.67234  5.74037 -4.59837
v -18.89271  5.73126  1.89410
v -18.84571  5.93198  2.97348
v -17.90182  5.53495  4.03691
v -18.76616  6.29859  3.08390
v -18.05251  4.62270 -5.59009
v -18.58650  5.44778 -4.92982
v -17.08941  6.70475  3.58228
v -17.91089  7.36955  2.66930
v -17.23122  6.11267  4.74383
v -17.21524  4.55192 -9.99952
v -17.64059  4.28234 -8.72659
v -17.66872  4.86633 -6.84679
v -18.93330  6.79365 -5.28462
v -16.77138  6.73232  4.52669
v -17.95308  5.72956 -9.23185
v -17.22861  5.26178 -8.22287
v -17.26798  5.64505 -7.16299
v -16.74871  8.36292  3.74764
v -16.37614  7.32904  4.19135
v -16.05585  7.35454  5.00930
v -16.92603  6.86626 -9.82634
v -17.45925  6.70190 -8.57793
v -17.46177  7.00348 -7.60688
v -16.78636  6.50179 -6.57542
v -17.52117  7.50692 -5.69136
v -16.43779  8.51684  4.67714
v -16.07665  8.77503  5.49243
v -16.92523  7.97022 -6.88379
v -15.05757  9.16053  6.07546
v -14.62045  9.37219  6.69416
v -16.01287  7.53291 -9.52997
v -14.43734  9.50218  6.76002
v -13.38414 10.04381  7.14403
v -13.10630 10.20611  7.23604
v -12.07096 10.65328  7.49834
v -14.97426  8.64199 -10.08992
v -11.34762  9.76980  1.78375
v -10.82863 11.30975  7.78951
v -13.75960  9.74015 -10.57594
v -11.41614 10.81850  2.51326
v -11.08818 11.07827  1.73059
v -10.73816 11.23155  3.39871
v -9.88312 12.19981  7.96840
v -10.12849 11.85151  1.37596
v -9.08885 12.16318  4.95758
v -8.23030 11.81228  6.11470
v -8.35644 12.17835  6.91890
v -8.60026 12.41972  7.35179
v -12.96850 10.50452 -9.93057
v -8.54618 12.63216  5.86680
v -8.37110 12.67685  6.84342
v -11.54093 11.55913 -10.19909
v -10.74343 12.15860 -10.32609
v -9.52533 12.46292 -9.94059
v -5.71614 14.60289  0.52516
v -8.61413 13.20761 -9.21065
v -9.56355 12.81421 -9.01938
v -9.01759 13.85117 -8.79727
v -8.13890 14.41507 -8.92580
v -4.81026 15.09115  0.68954
v -4.70946 15.26757  0.76366
v -4.03168 16.01636  1.36592
v -7.47142 17.75433 -7.25070
v -3.46807 16.60287  2.20289
v -5.65823 16.60465 -7.77690
v -4.71929 16.40590 -7.70642
v -5.53066 16.83531 -6.93039
v -4.53843 16.69990 -6.84444
v -5.09717 17.37227 -6.40840
v -2.09496 18.31465  4.50119
v -4.24462 17.98759 -6.42714
v -1.82459 18.33940 -6.96003
v -3.39336 19.18878 -5.45544
v -2.54079 18.08254 -6.14274
v -0.98296 19.41204  5.37565
v -2.22684 19.11177 -6.47922
v -1.47593 20.24459 -5.50361
v -0.48213 21.11425 -4.65742
v -0.66613 20.53710 -0.86682
v -1.04832 20.52600 -0.49342
v -1.21706 20.53679  0.39708
v -1.35581 21.21686  1.21805
v  0.94650 21.58605  5.92661
v  0.37145 21.58774 -4.76600
v -0.95476 21.04073 -0.69755
v -0.39893 21.53450  1.72283
v  1.68685 22.41503  5.88561
v  2.23687 24.28921 12.13944
v  1.91154 23.93521 12.02615
v  1.47124 23.51729 11.75586
v  0.90013 21.44946 -4.81264
v  0.86960 21.79487 -3.90491
v  1.42364 22.41535 -3.26126
v  1.01115 22.26679 -1.05474
v  0.82525 22.74459  2.04953
v  2.38451 23.06173  5.73448
v  2.13368 23.75647 10.01754
v  2.91199 24.99209 12.13035
v  2.22971 22.89401 -3.39039
v  2.07518 23.01002 -1.46527
v  2.97093 23.76016  5.66130
v  3.53121 25.60625 12.02598
v  2.95709 23.66393 -2.58114
v  2.91725 23.65895 -1.87260
v  1.68185 23.58971  2.21723
v  3.49622 24.26839  5.69641
v  3.84246 24.49280  5.73652
v  4.23821 25.23247  8.11624
v  3.49216 24.87033  8.84177
v  3.96422 25.34657  8.09945
v  4.19158 26.23511 11.79021
v  4.58673 25.30307  6.21225
v  4.41480 25.56632  7.08974
v  5.65382 27.09614 11.02767
v  2.42180 25.69104  2.51424
v  4.79044 26.46240  2.61137
v  5.83177 27.89687 10.25045
v  6.38935 28.36203  9.27431
v  5.41319 27.50421  3.26770
v  6.89810 28.72427  7.85175
v  5.84853 27.46498  3.26835
v  6.43497 28.08871  4.04012
v  6.80199 28.54242  4.95332
v  6.86773 28.78608  5.86331
v  7.26238 28.65076  5.84741
v  7.01152 28.81329  6.79664
v  8.01071 28.39219  6.71681
v -21.26764  2.66240 -3.92170
v -21.21238  2.78411 -4.26711
v -20.78869  3.35997 -4.64070
v -20.71919  4.77803 -2.59100
v -20.41011  4.10136 -4.87436
v -20.33129  5.33680 -3.96280
v -19.48866  5.18511 -0.31293
v -19.03906  6.13389  1.64172
v -19.05172  6.39601  2.69692
v -19.52514  7.52138 -0.11091
v -20.27695  5.96211 -1.57716
v -18.69204  6.87404  1.34665
v -19.46284  7.85909  2.25374
v -19.22692  7.77547  2.55593
v -19.09484  8.39769  0.83658
v -18.68355  8.39284  2.39411
v -18.72259  7.86540 -5.26146
v -17.13419  8.49479 -4.93576
v -17.58533  9.27822  3.46138
v -15.99273  8.70018 -8.47829
v -17.13060 10.07366  3.80357
v -15.18635  9.45495  6.00585
v -16.42989  7.93464 -9.21531
v -15.48098 10.35859  5.66639
v -14.10589 10.08116  6.44272
v -15.64792 10.75621  5.38130
v -14.26283 10.99099  6.16177
v -13.62231 11.12702  6.93180
v -13.58023 11.98152  7.68665
v -15.47528  9.18153 -9.66797
v -14.85531 10.12833 -8.07744
v -14.95459 10.61446 -6.22492
v -16.41659 11.01111 -4.95087
v -17.85704  9.58907 -3.75955
v -10.50389 12.54931  8.15072
v -15.60392  9.93871 -9.80684
v -15.28170 10.03206 -10.37456
v -14.84045 10.02416 -9.06219
v -15.26858 10.33719 -9.51391
v -11.66533 11.89811  2.06684
v -11.79444 11.83151  2.41852
v -11.25953 12.25267  3.31932
v -11.48896 12.21825  2.99359
v -14.28191 10.38733 -10.11023
v -13.57380 11.15936 -9.46956
v -12.98195 11.90283 -8.73867
v -14.14912 11.00465 -7.46606
v -13.62690 11.94092 -6.11644
v -14.25828 11.49792 -5.72322
v -14.91694 12.18898 -5.17085
v -10.98451 12.59073  1.57726
v -9.70990 13.22149  4.76866
v -8.80503 12.76559  7.72229
v -9.34879 13.17079  8.17566
v -13.42530 11.63964 -7.67540
v -14.18656 12.80274 -5.43001
v -9.39452 14.21381  5.41039
v -8.58169 13.80224  6.43619
v -8.48706 13.66596  7.39491
v -13.19622 11.88513 -10.09181
v -12.90078 12.44395 -6.97693
v -12.12786 12.27895 -9.75302
v -12.18031 12.73218 -8.11182
v -12.50459 13.02205 -8.50897
v -12.10078 12.95810 -7.28809
v -12.08151 13.32149 -6.35704
v -8.03020 14.42908  0.76274
v -11.19482 12.76341 -9.88605
v -11.40782 13.12220 -8.98935
v -12.16458 13.49792 -8.13589
v -12.05129 13.87873 -7.35309
v -11.30632 13.83685 -6.61909
v -11.78286 15.05539 -5.72438
v -11.19119 15.00568 -7.67506
v -11.15069 15.24073 -6.77647
v -7.04724 15.02431  0.60110
v -9.52608 14.61257 -8.39870
v -6.28181 15.52331  0.60876
v -8.58291 15.13021 -8.53027
v -8.72830 15.45770 -7.69044
v -10.22787 15.90988 -6.92274
v -8.51326 15.72009 -6.86808
v -9.25376 16.72571 -6.17398
v -5.80295 15.70443  0.70099
v -5.45726 16.16899  0.94867
v -7.74144 16.05145 -7.78315
v -8.14396 16.71205 -7.32059
v -4.96715 16.67425  1.37004
v -4.71898 16.93983  1.67441
v -4.41827 17.32618  2.22455
v -6.56566 17.73584 -7.11536
v -6.11389 18.30943 -6.59797
v -3.58812 18.29093  3.77451
v -3.06961 19.06614  4.63727
v -5.36944 19.46044 -5.62004
v -1.94139 20.21404  5.47727
v -4.56623 20.36711 -4.69002
v -2.52567 19.58494 -6.18413
v -2.42811 19.86961 -5.36751
v -3.34662 20.93888 -4.70549
v -1.16872 21.13234  5.79333
v -0.76460 21.44122 -3.79999
v -1.65534 21.72434 -0.18672
v -2.05807 21.54198  0.37280
v -1.98766 21.83587  1.26826
v  0.21115 22.54084  5.98519
v  0.19904 23.25702 11.47849
v  0.16938 23.46528 10.60986
v  0.61657 24.08914 12.15771
v -0.06500 23.47185 11.77244
v  0.22478 21.92350 -3.88040
v -1.40635 23.82165 -2.46448
v -2.37744 23.29836 -2.44471
v -1.26212 22.45195  1.93961
v  1.48209 23.91375  5.92332
v  1.67888 24.76202  9.46407
v  1.35855 24.95722 12.23820
v  0.40042 23.50088 -2.47816
v  0.12494 23.30101 -0.52363
v -0.10779 23.56873  2.23781
v  2.00429 25.03253  9.17458
v  2.56448 26.17341 12.02463
v  1.14184 23.86484 -2.63063
v  1.84258 23.22861 -1.31276
v  1.81188 24.31808  5.96462
v  2.32812 24.75080  6.01135
v  2.59988 25.54083  8.52257
v  1.43683 24.00662 -2.34584
v  2.34777 24.08071 -1.52505
v  1.76617 24.60942 -1.10138
v  1.29859 25.00860  2.40566
v  3.04039 25.52192  6.38733
v  1.65952 26.04052  7.46639
v  2.64400 25.71440  8.24156
v  3.17489 26.83023 11.77146
v  2.54036 25.09628 -1.77369
v  3.01561 24.70729 -1.64035
v  2.58227 25.14818 -1.34244
v  3.81605 27.38059 11.38941
v  3.36359 25.37230 -1.79624
v  3.28056 25.42516 -1.87114
v  3.31646 25.51182 -1.52664
v  4.39387 27.93555 10.78749
v  3.38566 25.50220 -1.81428
v  3.11335 26.57297  2.71516
v  4.86770 28.46942 10.07628
v  4.42813 27.78417  3.41460
v  5.37616 28.89312  8.99775
v  5.16446 28.48359  4.16221
v  6.40899 28.89613  7.87920
v  5.84866 29.21609  6.90597
v  5.62708 29.14324  7.91835
v  5.58081 28.86490  4.99121
v  5.75081 29.13410  5.88882
v -21.37351  3.16689 -4.05499
v -20.68755  4.37453 -4.55212
v -21.07198  6.44043 -2.85696
v -20.37985  7.70350 -3.50065
v -19.60485  7.21347 -2.18736
v -19.24939  7.32785 -4.87775
v -19.94464  8.38379 -3.85180
v -19.13238  8.06671 -1.42761
v -19.91229  9.09513 -0.57717
v -19.01972  8.55890  1.98552
v -18.88209  8.26418 -4.22089
v -19.52791  9.30924 -3.11195
v -19.55526  9.35313 -2.07295
v -19.35974  9.80484  0.10199
v -18.44929  9.19023  1.42599
v -18.38094  8.73431 -4.54501
v -19.00749  9.75524 -3.52147
v -17.80090  9.84663 -1.52123
v -19.01808 10.15026 -1.43469
v -16.63358 10.25687  4.77526
v -16.87916 10.75180 -3.43826
v -16.46106 11.13798  0.64272
v -16.69174 10.70500  2.53160
v -17.00559 12.83365  1.34508
v -16.21976 11.81672  4.10470
v -15.64892 11.66205  5.09281
v -14.63999 11.77786  6.66056
v -17.14635 12.02649 -4.16443
v -17.05710 12.13264 -3.01734
v -16.89063 12.03434 -1.73163
v -16.56721 12.12796  0.35086
v -12.38836 12.64630  8.05322
v -15.65175 10.60763 -9.97587
v -16.35126 12.36073 -4.85110
v -11.81513 12.21311  2.25213
v -11.23405 13.23649  8.31435
v -15.72819 13.03507 -5.10977
v -11.53473 13.29632  2.00598
v -11.63986 13.30311  2.99719
v -11.60086 13.52210  2.18048
v -11.03280 13.64731  3.84580
v -10.67506 13.51853  8.43231
v -9.52033 13.55534  8.36538
v -10.14237 13.91187  8.61375
v -14.97690 13.86857 -4.58829
v -10.90606 13.83117  1.58537
v -10.31763 14.19869  4.57303
v -9.57684 14.63744  5.32324
v -8.43828 13.88380  7.37458
v -8.65773 14.15410  8.13012
v -9.16269 14.47574  8.61955
v -13.61229 12.44628 -9.64590
v -14.33474 14.42754 -5.49029
v -10.12599 14.36099  1.31528
v -8.97005 14.94900  6.09442
v -8.47205 15.11780  6.90763
v -8.22594 14.96282  7.77454
v -8.33033 15.04988  8.09212
v -12.88286 13.26554 -8.99595
v -13.47920 15.32060 -4.78620
v -9.58774 15.36915  1.22345
v -8.22589 15.24579  7.72361
v -12.14812 14.24431 -8.27697
v -12.04397 14.45940 -7.48055
v -8.47228 15.38276  0.82890
v -7.70551 15.87670  0.73380
v -10.40876 15.69407 -7.74024
v -10.94234 16.11913 -4.85592
v -8.36404 17.68943 -5.34858
v -7.31403 16.22413  0.81378
v -6.54192 16.03564  0.74235
v -6.89016 16.53141  0.93699
v -6.20003 17.09245  1.25799
v -8.45426 17.32555 -6.98349
v -8.34778 17.47123 -6.20655
v -9.63423 19.58406 -4.02364
v -5.97571 17.19852  1.37362
v -5.21814 17.69348  2.15729
v -5.57951 17.77980  2.11015
v -5.47595 18.01865  2.40507
v -7.45930 18.09997 -6.29585
v -7.24977 18.77195 -4.54852
v -7.90920 19.52256 -3.99817
v -5.74350 18.60311  3.01712
v -4.12934 19.66876  4.71401
v -6.50815 18.72313 -6.36663
v -6.38623 18.94693 -5.49997
v -6.98225 20.19084 -4.01781
v -3.29489 20.62681  5.40198
v -5.97492 22.31071 -3.31315
v -3.51072 21.32178 -3.82029
v -4.18252 22.11225 -3.25430
v -0.82638 23.35212  6.08407
v -2.52497 21.74469 -3.88161
v -3.24355 22.57370 -3.28112
v -1.63756 23.26709 10.78923
v -0.29659 24.53186  9.73102
v -1.62178 23.21770 11.70356
v -0.96934 24.11607 12.19726
v -2.42595 22.39506  0.26486
v -2.76459 22.78786  0.63633
v -2.91429 22.63455  1.17125
v -2.87631 22.81833  1.39369
v -0.76190 24.28623 12.24493
v -0.21834 24.88297 12.30217
v -1.80163 23.56721  0.25237
v -2.48794 23.16925  1.93866
v  0.01458 24.25868  6.17382
v  0.48340 25.17907  9.25253
v  0.44861 25.58027 12.27551
v  0.18846 24.75891 -2.55858
v -1.39322 24.02944  2.46012
v  0.78174 24.95091  6.30274
v  1.17650 25.68924  8.67916
v  1.03058 26.22640 12.15771
v  0.90384 25.46520 -0.55220
v  1.34226 25.58774  6.61320
v  1.33399 25.88372  8.35839
v  1.69144 26.81483 11.95464
v  0.90176 25.45122 -1.80316
v  2.29237 27.38889 11.61007
v  1.09713 25.65630 -1.54178
v  2.53477 25.24028 -1.69899
v  1.54855 26.31283 -0.84329
v  1.73696 26.11876 -0.77598
v  1.56940 26.35495 -0.60504
v  1.50277 26.57638  2.89752
v  2.84044 27.95836 11.16329
v  3.24822 25.51928 -1.80539
v  2.34048 26.57066 -0.75639
v  2.21986 26.68405 -0.79081
v  2.24468 26.71310 -0.65377
v  3.42093 28.48971 10.49231
v  2.29486 26.72962 -0.76855
v  2.28443 27.35075  3.19990
v  3.92844 28.96913  9.56747
v  3.08786 28.03854  3.57437
v  4.40610 29.44764  8.09641
v  3.80877 28.74256  4.34493
v  3.24113 28.22422  3.72578
v  4.17302 29.18369  5.20231
v  4.62773 29.12429  5.20077
v  4.38779 29.45440  6.11160
v  4.80058 29.38734  6.12034
v  4.54286 29.53115  7.05167
v  5.32810 29.34038  6.96739
v -15.57550 12.43054  6.34556
v -14.65773 12.68540  7.48570
v -17.48609 12.74907 -0.86134
v -16.42704 13.07861  3.39980
v -13.32189 13.31393  7.97168
v -16.71828 12.83486 -4.40589
v -17.22725 13.17096 -3.34921
v -17.12341 13.24456 -2.29926
v -12.07907 13.97049  8.37268
v -16.33233 13.92553 -4.30723
v -11.65694 13.90406  2.85885
v -11.12457 13.84671  3.74661
v -10.99119 14.65495  8.75840
v -15.75430 14.58475 -4.56193
v -11.00454 14.17675  1.70608
v -11.39377 15.00284  2.51600
v -11.48262 14.77621  2.67984
v -11.21041 14.97155  3.59330
v -10.64288 15.09307  4.41362
v -10.69779 15.37375  4.37370
v -9.37586 14.83168  8.83050
v -10.09360 15.29570  9.09819
v -15.41149 14.82670 -4.45981
v -14.32446 14.77268 -4.57167
v -14.90481 15.66373 -3.71330
v -10.39421 14.86597  1.45919
v -10.74309 15.33383  1.78946
v -10.04188 15.67278  5.17829
v -9.43678 16.11151  5.86506
v -8.44867 15.33221  8.56492
v -9.38836 15.77847  9.29679
v -9.04568 15.82075  9.27089
v -9.26159 15.96161  9.38304
v -10.02278 15.85691  1.53825
v -8.82088 16.43979  6.65065
v -8.24857 16.20864  7.50572
v -8.06621 16.16605  8.29963
v -8.23610 16.33427  9.07040
v -8.51562 16.51316  9.37895
v -13.76607 17.63729 -3.57553
v -8.81678 15.91985  1.03318
v -9.24852 16.37806  1.37291
v -8.27398 16.87525  7.37590
v -7.74993 17.03345  8.79939
v -7.81427 17.10110  9.05589
v -12.22723 17.69688 -3.63014
v -7.95371 16.21218  0.87416
v -8.43310 16.89370  1.30784
v -7.52083 18.01337  8.60808
v -11.41905 18.41854 -3.71582
v -7.49410 17.48014  1.50256
v -7.70025 17.41703  1.47655
v -7.66488 17.58335  1.59668
v -6.30654 17.36040  1.43663
v -6.92558 18.23498  2.23276
v -6.38628 18.73007  2.97638
v -6.19285 19.09821  3.44053
v -8.75068 20.35834 -4.04850
v -6.22442 19.41405  3.87938
v -5.55747 19.97592  4.67739
v -7.90657 21.17664 -3.25997
v -4.87941 20.74154  5.37694
v -7.04992 21.83063 -3.19922
v -4.17544 21.52423  5.78111
v -3.74125 22.00984  6.02015
v -3.01164 21.88009  5.92558
v -2.69998 22.83980 10.94249
v -3.78092 22.42786 11.07025
v -3.05276 23.07888 10.39482
v -2.77507 23.05809 11.74807
v -3.28836 22.98054 11.79477
v -3.12026 23.28193 11.95985
v -5.11294 22.93935 -3.27553
v -3.02298 23.40392  6.53910
v -2.20750 24.67780  9.03925
v -2.46205 24.11013 12.16377
v -4.25418 23.65809 -2.40549
v -2.14694 23.77873  6.47916
v -1.92847 24.59816 12.27837
v -1.73485 24.87638 12.31725
v -3.48155 24.27604 -2.30310
v -3.45257 23.55312  1.10182
v -1.40487 24.48831  6.62789
v -1.12234 25.14155  9.04581
v -1.09378 25.52224 12.32353
v -2.83116 24.51776  0.75585
v -3.53377 23.95563  1.12472
v -3.64675 23.95318  2.00368
v -2.30688 24.87157  2.74599
v -0.61821 25.30501  6.88765
v -0.59557 25.53724  8.65516
v -0.52045 26.17221 12.21479
v -0.93814 24.70997 -2.21839
v -1.98707 25.60676  0.58708
v -0.16996 25.83407  7.60979
v -0.40800 25.71719  8.21292
v  0.82017 25.83803  8.45393
v  0.10864 26.78604 12.02839
v -0.08344 25.14377 -2.31413
v -0.27683 25.38858 -1.37450
v -0.91206 26.21926  0.28118
v -0.23366 26.67472  3.25102
v  0.72528 27.37174 11.75775
v  0.58036 25.75079 -1.58583
v -0.19161 26.73473 -0.74565
v -1.09933 26.28215 -0.54819
v  0.05666 26.75533  0.05403
v  1.26939 27.82260 11.40485
v  1.48452 26.39779 -0.76163
v  1.30430 27.94929 11.28582
v  1.88200 28.47409 10.76009
v  2.20360 26.71458 -0.75839
v  0.13454 26.99452  3.34975
v  0.76292 27.49752  3.51650
v  2.28868 28.85235 10.19133
v  1.47810 28.14033  3.86873
v  3.30775 29.28020  9.16368
v  2.85381 29.44017  8.92791
v  2.27587 28.89813  4.53372
v  2.83868 28.87220  4.46739
v  2.85423 29.43799  5.33254
v  3.91010 29.53010  8.14305
v  3.25942 29.76237  7.21112
v  3.06760 29.63896  8.20237
v  3.21140 29.69886  6.18660
v -16.36881 13.12662  6.12155
v -15.83523 13.21952  6.90163
v -15.52697 13.39897  7.27074
v -17.97744 13.55940 -0.09482
v -18.16486 13.50181 -1.20544
v -14.79922 13.69075  7.54661
v -14.29480 14.04473  7.75527
v -18.07232 14.90665 -1.97221
v -17.72853 13.93794 -2.48336
v -13.48342 14.42665  8.10144
v -13.01044 14.79270  8.36024
v -16.50185 14.23751 -3.98511
v -17.33362 15.53209 -2.42377
v -11.05967 16.07374  9.29061
v -15.85530 14.88417 -4.31329
v -15.72957 15.06997 -3.36397
v -16.11170 15.70033 -2.66342
v -11.21653 15.31613  3.44857
v -15.31431 16.46668 -2.90932
v -10.92048 15.87160  2.27074
v -10.90931 16.20952  3.13467
v -10.65429 16.34597  4.04860
v -10.17912 16.27618  4.96185
v -10.12570 16.78819  9.71352
v -10.28552 16.52905  2.09684
v -10.46906 17.07931  3.01313
v -10.44683 17.04227  3.97670
v -10.08779 17.22153  4.81861
v -9.58588 17.21953  5.64815
v -10.06879 17.43432  4.73542
v -8.91103 17.01907  9.82009
v -8.81059 18.05734 10.39141
v -9.48499 17.02218  1.87274
v -9.76433 17.62896  2.73194
v -9.00333 18.00133  6.28695
v -7.98040 17.42160  9.67362
v -13.04822 18.51814 -3.63301
v -8.61100 17.38013  1.70582
v -8.99068 18.02846  2.51984
v -8.32539 18.60605  6.95936
v -7.39315 18.05990  9.49556
v -7.72224 18.36156 10.25992
v -7.59191 19.31228 10.72961
v -12.19542 19.42207 -2.91148
v -8.02541 18.19330  2.34725
v -8.27427 18.75439  3.13587
v -9.04444 18.15196  2.69836
v -7.68050 19.37564  7.60452
v -7.02914 18.88312  9.21543
v -6.99731 18.92251 10.13343
v -11.24427 20.16693 -2.95436
v -7.15494 18.92301  3.18828
v -7.09977 20.08566  8.24760
v -6.49796 19.68188  9.87168
v -7.18731 19.66080 10.80953
v -6.79717 19.92943 10.76223
v -8.31123 19.25260  4.16135
v -6.79122 20.26125  5.11164
v -6.64271 20.94901  8.14600
v -6.03427 20.50153  9.76712
v -6.02910 20.51286 10.66121
v -6.42078 20.78133 11.03140
v -9.57295 21.27685 -3.22443
v -6.79494 20.49373  5.47446
v -6.15755 21.30114  6.20860
v -5.63588 21.36636  9.60093
v -5.69329 21.41525  9.47104
v -5.40740 21.17039 10.50836
v -5.90490 21.39683 11.33776
v -5.74628 21.50323 11.34355
v -8.74593 21.98144 -3.21581
v -5.38593 21.86531  6.43358
v -5.14464 22.17039  9.45698
v -4.74716 21.85366 10.36247
v -4.75477 21.96651 11.26049
v -5.27688 22.38119 11.67971
v -8.09622 22.97127 -2.06616
v -4.41382 21.91508  6.04752
v -4.83308 22.55085  6.68669
v -4.06762 22.55378 10.16087
v -4.51565 22.95753  9.28045
v -4.75167 23.03719 11.89026
v -4.39403 23.02279 11.86676
v -4.57364 23.23520 11.95797
v -7.16971 23.56126 -2.09711
v -3.94270 23.05562  6.69764
v -4.67047 22.73051  6.76071
v -4.26847 23.60479  7.44329
v -3.84058 23.57476  9.24326
v -3.89488 23.70708  8.98781
v -3.29410 23.23665 10.02527
v -4.03367 23.98145 12.05991
v -6.24540 24.08793 -2.18879
v -3.45565 24.01293  7.19358
v -3.05777 24.20387  9.03701
v -3.27776 24.37229  8.52487
v -3.48273 24.74350 12.12245
v -5.45752 24.84971 -1.26684
v -3.35798 24.21515  7.34117
v -1.83151 25.25640  7.94366
v -2.93431 24.73829  8.06219
v -2.57455 25.30956 12.20174
v -2.82678 25.47888 12.14353
v -3.98379 24.20417  1.94707
v -4.58047 25.07210  1.74604
v -4.83124 24.80921  2.00446
v -4.41681 24.94568  2.69612
v -1.65963 24.98867  7.09396
v -1.35880 25.31786  8.70881
v -2.09771 26.09049 12.16484
v -3.77936 26.05855 -0.46085
v -2.99820 24.90845  0.88135
v -3.73362 25.75400  1.35039
v -3.47858 25.62000  3.25876
v -0.77735 25.67250  7.76387
v -1.54436 26.78077 11.94377
v -2.87342 26.50030 -0.57607
v -2.88996 26.53410  1.05035
v -3.02527 25.80834  3.34206
v -0.81009 27.33902 11.71470
v -2.39994 26.51178 -0.45774
v -2.69657 26.60869  0.43119
v -2.40475 26.40962  3.57906
v -0.24621 27.90633 11.27283
v -1.89163 26.74294  3.66772
v -1.60947 27.01082  3.76788
v  0.36521 28.42586 10.80756
v -0.79462 27.57958  3.96165
v  0.86536 28.94626 10.05700
v -0.52560 27.87450  4.14140
v -0.01757 28.74211  4.83275
v  1.66080 29.31821  9.36233
v  1.28132 29.46157  9.11165
v  0.72051 28.87119  4.72487
v  2.21660 29.69053  8.29017
v  1.71501 29.84757  7.32488
v  1.54795 29.74931  8.31264
v  1.29218 29.40299  5.52591
v  1.09352 29.29229  5.35290
v  1.55020 29.69278  6.36558
v  2.70279 29.73075  6.33777
v  3.02163 29.79148  7.21520
v -17.07528 13.84067  5.88691
v -16.46361 14.02279  6.84871
v -18.28085 14.28820  0.79656
v -17.70803 14.43342  2.79088
v -17.23749 15.14303  5.32055
v -15.47354 14.63659  7.23652
v -15.13819 14.82855  7.39177
v -18.23438 14.79011 -1.47835
v -18.00999 14.84674 -0.49134
v -13.10638 16.27899  8.53630
v -16.71960 16.34811 -2.58450
v -15.90217 17.51382 -1.70914
v -11.11849 17.78794  9.71256
v -10.33683 17.38862  3.86065
v -13.99085 18.11051 -3.17594
v -14.54212 18.83329 -2.22623
v -9.80329 17.98266  3.62025
v -9.66470 18.16121  4.51128
v -9.41095 18.18438  5.39812
v -9.84686 18.98523 10.50113
v -13.24444 18.85713 -3.35139
v -13.21080 18.99128 -2.44654
v -13.72670 19.78300 -1.43277
v -9.13070 18.51114  3.41855
v -9.12779 18.75433  4.27265
v -8.92967 18.92973  5.16029
v -8.70526 18.88015  6.04558
v -8.94401 19.85970 10.88920
v -13.10496 20.01468 -2.57930
v -12.84133 20.23503 -2.81797
v -8.27800 19.57483  5.84544
v -8.03485 19.56770  6.67097
v -7.72189 19.62723 10.89943
v -8.47985 20.40048 11.10871
v -12.14302 21.19282 -1.78411
v -7.66160 20.14503  5.71424
v -7.36188 20.25478  7.33259
v -10.56480 22.38708 -1.93327
v -6.90673 20.86283  6.32705
v -6.87444 20.97544  7.15347
v -7.28187 21.78572 11.50361
v -6.98956 21.46477 11.44065
v -9.80203 21.65855 -2.88782
v -6.28628 21.60998  7.02122
v -6.18024 21.68386  7.87037
v -5.96613 21.66019  8.71888
v -8.97769 22.26607 -2.94677
v -8.95376 22.39724 -2.01037
v -9.69706 23.15652 -1.01613
v -5.58009 22.16256  6.89914
v -5.62232 22.33143  7.70235
v -5.43297 22.43027  8.54869
v -5.65310 23.89126 11.84774
v -4.86583 22.68671  6.83561
v -4.98204 22.98375  7.60067
v -8.61191 24.88610 -0.55878
v -4.27734 23.73133  8.31533
v -5.00563 24.72380 11.91008
v -6.38313 24.37688 -1.13575
v -7.01234 25.01875 -0.48365
v -3.52798 24.35342  8.16810
v -4.37835 25.46555 11.86956
v -6.29086 25.53415 -0.54294
v -3.23775 26.69753 11.61030
v -5.56794 26.30564 -0.38419
v -5.34766 26.07035  2.20291
v -5.93386 25.59655  2.70240
v -5.44157 25.64429  3.20204
v -2.47849 26.33005 11.99229
v -4.32641 26.93585  0.53842
v -4.07632 26.36558  1.57180
v -4.60603 26.93555  1.89276
v -5.16680 25.72324  3.38715
v -4.68320 26.05967  3.66389
v -3.09339 27.54333 10.93034
v -3.04723 26.68490  0.43362
v -3.81354 27.66359  1.22182
v -3.45425 27.08071  1.33778
v -3.85868 27.58982  1.44240
v -4.14598 27.02769  4.58660
v -1.06503 27.43418 11.58687
v -2.05786 27.93941 10.87948
v -3.07997 27.36635  4.48810
v -1.37341 28.41981 10.52649
v -2.00846 27.66961  4.38854
v -1.08844 29.04874  9.60791
v -0.13592 28.62531 10.48515
v -1.64296 28.41786  5.11868
v -1.19016 28.48046  5.02926
v  0.14640 29.25323  9.47385
v -0.64236 29.49165  8.53163
v -0.91059 29.06069  5.80050
v -0.15772 29.19613  5.73330
v -0.39361 29.48679  6.65569
v -0.31904 29.62693  7.54423
v  0.16861 29.68926  7.56178
v  0.66118 29.67615  8.43894
v  1.04235 29.39556  5.58617
v  1.14918 29.68093  6.46813
v  1.37957 29.82887  7.38788
v -16.66207 14.20649  6.61312
v -17.97446 15.31284  3.61593
v -16.70930 15.35588  6.34848
v -15.51623 14.95256  7.18202
v -17.15241 16.09726  6.23089
v -18.56705 15.91908 -0.84138
v -18.57232 15.59861 -0.66076
v -18.31955 15.66968  0.42793
v -17.79090 15.77597  2.34228
v -14.59758 16.93938  7.43574
v -17.48743 15.89321 -2.04415
v -17.92291 16.61359 -1.10159
v -16.86111 16.59697 -2.31636
v -16.67422 16.76617 -1.38195
v -16.96924 17.65623 -0.30756
v -13.42469 17.83946  8.11895
v -16.34001 18.25410 -0.70764
v -12.45690 18.41638  8.83916
v -15.08326 18.40385 -0.91229
v -15.39256 19.24965  0.00682
v -11.55744 19.14627  9.42133
v -10.99653 19.69506  9.78206
v -13.45944 21.30012 -0.54078
v -10.30007 20.32773 10.21368
v -13.09319 20.47139 -2.51774
v -12.90698 20.61523 -1.53126
v -9.67819 20.97698 10.48470
v -11.93281 21.42813 -0.73840
v -12.16115 22.42630  0.23443
v -9.38390 21.29773 10.64811
v -9.08530 21.71376 10.77569
v -8.50102 22.38815 10.95494
v -7.76837 23.34164 11.08117
v -7.31427 23.83861 11.18727
v -6.73659 24.60939 11.19090
v -5.61579 24.95771 11.58963
v -6.18115 25.31131 11.13100
v -8.02369 25.55637 -0.51564
v -5.18871 25.73168 11.40685
v -8.16192 25.79897 -0.26786
v -6.50379 25.83423 -0.19620
v -8.28294 25.76044  0.72067
v -6.44373 25.87419  0.80719
v -7.26273 26.52521  1.62825
v -6.56404 25.84886  3.49241
v -6.95284 26.17367  3.11056
v -7.17312 25.82508  3.52290
v -6.84776 25.93902  3.82169
v -4.58028 26.46761 11.20318
v -5.63067 26.41653  0.65385
v -6.78114 26.47835  1.62972
v -5.56434 26.28304  1.64813
v -5.95293 26.52011  2.49550
v -6.36894 26.93474  2.30029
v -6.30054 26.95815  2.78289
v -5.08208 26.38384  4.06827
v -4.35300 27.27154 10.64541
v -3.92919 27.06867 11.07750
v -4.82430 27.06288  0.56440
v -6.28353 27.04817  2.40296
v -4.10297 27.92595  9.96079
v -4.02902 27.70732  1.28208
v -5.15623 26.86135  4.82576
v -4.16776 27.64800  5.39916
v -3.33523 28.25496  9.89329
v -3.45304 27.91033  5.34681
v -3.60614 28.14507  5.84438
v -2.85928 28.87221  8.80029
v -2.15995 28.72926  9.73559
v -2.41806 28.22257  5.19147
v -3.27720 28.42424  6.12623
v -2.50823 28.66027  6.06499
v -2.81982 28.84143  6.90295
v -2.37693 29.00046  6.93312
v -2.47501 29.10824  7.81990
v -1.76965 29.18789  8.73642
v -1.45265 28.97519  5.89780
v -1.36039 29.30856  6.76984
v -1.15775 29.47541  7.63432
v -18.28719 16.15900  0.14948
v -18.55064 16.98856  1.14671
v -18.63250 16.53233  1.34960
v -18.07336 16.62625  3.16306
v -17.39363 16.79096  4.99366
v -17.16881 16.62680  6.13236
v -16.61463 17.12518  6.26129
v -15.51012 17.44124  6.65349
v -15.81224 17.74499  6.40660
v -17.45841 18.26838  0.60059
v -15.34627 18.62051  6.46794
v -15.78241 19.92803  1.96692
v -15.20010 19.42323  1.04820
v -12.50208 19.35537  8.56083
v -13.01894 20.64915  7.41873
v -11.63367 19.99282  9.16754
v -13.34759 21.38556  0.51531
v -13.83041 22.08638  1.49144
v -11.47309 20.91154  8.94408
v -12.06660 21.28713  8.05736
v -10.72391 20.51648  9.86027
v -11.21957 21.77712  8.77145
v -10.47170 21.38316  9.72809
v -12.30178 22.33405  1.29242
v -12.72043 23.10150  2.22822
v -10.20858 22.48481  9.50389
v -9.46998 21.86399 10.47042
v -9.26249 22.76039 10.32271
v -9.70753 23.08230  9.69835
v -8.84793 23.58441 10.18718
v -7.68758 24.00039 10.92064
v -8.45426 24.39231 10.02060
v -8.90521 26.49126  1.62857
v -8.03632 25.11179  9.82108
v -7.30995 24.77643 10.76486
v -6.83014 25.52127 10.59681
v -7.50015 25.79859  9.65283
v -7.84660 25.81390  2.65520
v -9.30753 26.03482  2.64414
v -8.30413 26.27533  3.41525
v -7.89156 25.77021  4.30181
v -8.88151 25.53982  4.23293
v -8.94713 25.34908  4.47908
v -8.37972 26.24194  3.64321
v -8.20166 25.67196  5.15968
v -8.77266 25.40853  4.75582
v -6.17704 26.23497 10.43683
v -6.88850 26.42918  9.43714
v -6.92274 26.06574  4.27958
v -7.83654 26.02889  5.95443
v -6.26261 26.79648  5.77429
v -7.64694 26.26739  6.80343
v -6.15906 26.99207  9.36512
v -6.33820 26.98942  9.07787
v -6.45685 27.03471  2.40171
v -6.15037 26.57943  4.91363
v -6.15380 27.23532  7.34634
v -5.85504 27.45392  8.31271
v -5.38766 27.53169  9.23522
v -4.93237 27.38726 10.13400
v -5.13902 27.04885  5.62868
v -5.32636 27.52598  6.45218
v -5.15013 27.77917  7.39258
v -4.64177 27.96236  9.01782
v -4.36442 27.56936  5.55067
v -4.47271 27.93267  6.30174
v -4.35375 28.20497  7.15939
v -4.08070 28.40933  8.03907
v -3.79363 28.41822  8.92886
v -3.55909 28.27031  6.20566
v -3.48610 28.62606  7.03401
v -3.29452 28.83116  7.88430
v -18.11129 17.08048  3.00357
v -16.92808 17.14961  5.88124
v -17.66620 17.90117  2.01210
v -18.04726 18.55778  2.98060
v -17.48146 18.30746  4.78167
v -17.08669 18.61684  5.62818
v -16.85991 18.61882  5.93310
v -16.28689 20.26554  4.16267
v -16.14924 19.39813  5.87788
v -15.98094 19.48257  3.22024
v -15.04466 19.62801  6.26563
v -14.28042 21.54820  2.71042
v -14.78843 20.55759  5.97242
v -15.04963 20.77353  5.70911
v -14.08778 21.76589  5.61138
v -14.61428 22.28512  3.62740
v -13.15417 21.76832  6.30294
v -13.77675 22.08420  5.60692
v -11.79701 22.76034  6.84436
v -13.30714 22.42311  3.40484
v -13.52691 23.11812  4.29955
v -13.31868 22.67380  5.37272
v -11.63721 22.09326  7.89884
v -12.66274 23.29076  5.24655
v -10.85634 22.54712  8.63060
v -10.83048 24.79787  2.87113
v -11.50646 23.60979  5.85560
v -11.99074 23.99345  4.95365
v -10.35366 23.89911  7.35814
v -10.41401 23.29395  8.43463
v -10.02897 23.16194  9.30570
v -9.45334 24.55688  8.12888
v -9.09949 24.46593  9.08692
v -10.63467 24.94591  4.70710
v -10.94295 25.19907  4.44702
v -10.22056 24.57604  5.64571
v -9.72774 24.58820  7.24323
v -9.85307 25.36295  4.55866
v -10.21233 25.87311  4.27271
v -9.48707 25.10878  5.45664
v -8.90398 25.15453  7.83267
v -8.54507 25.21625  8.87284
v -10.07668 26.50586  3.43649
v -9.60612 26.52058  4.09366
v -8.70461 25.47878  5.28647
v -8.39469 25.71019  6.94892
v -7.95624 25.83433  8.68650
v -7.54523 26.36338  7.66074
v -7.35641 26.39902  8.50237
v -6.85091 26.86905  7.55752
v -6.67424 26.95796  8.41989
v -17.49686 18.78579  4.68620
v -16.94762 19.47585  4.47032
v -16.58474 19.40268  5.40654
v -16.06285 20.14259  5.17079
v -15.51631 20.83055  5.02433
v -14.93989 21.54439  4.82397
v -14.36498 22.25760  4.57868
f 1 6 7
f 1 7 3
f 7 4 3
f 2 5 9
f 9 8 2
f 4 7 10
f 4 10 11
f 5 4 11
f 5 11 12
f 5 12 9
f 1 14 6
f 6 10 7
f 6 15 10
f 16 11 10
f 15 16 10
f 17 14 13
f 6 14 18
f 15 6 18
f 19 16 15
f 20 18 14
f 15 18 20
f 8 9 21
f 21 9 22
f 12 11 23
f 12 23 24
f 12 24 9
f 9 24 22
f 23 16 27
f 11 16 23
f 28 24 23
f 27 28 23
f 26 25 29
f 30 29 31
f 17 29 30
f 17 26 29
f 17 13 26
f 17 30 14
f 16 19 27
f 32 28 27
f 33 30 31
f 34 33 31
f 14 30 35
f 30 33 35
f 35 20 14
f 20 36 15
f 15 27 19
f 15 36 27
f 36 37 27
f 38 32 27
f 37 38 27
f 33 34 39
f 39 40 33
f 33 40 35
f 20 35 40
f 37 36 41
f 41 38 37
f 42 43 40
f 40 43 20
f 36 20 44
f 44 20 43
f 45 46 41
f 45 41 44
f 44 41 36
f 21 22 47
f 22 24 47
f 47 24 48
f 24 28 48
f 48 28 49
f 29 25 50
f 28 32 49
f 51 29 50
f 52 51 50
f 31 51 34
f 29 51 31
f 32 38 49
f 49 38 53
f 54 52 55
f 39 52 54
f 39 51 52
f 39 34 51
f 39 54 40
f 53 41 56
f 53 38 41
f 54 55 57
f 58 57 59
f 42 57 58
f 42 54 57
f 42 40 54
f 42 58 43
f 46 45 60
f 46 56 41
f 46 60 56
f 60 61 56
f 62 58 59
f 43 58 63
f 58 62 63
f 43 63 44
f 44 60 45
f 44 63 60
f 63 64 60
f 64 61 60
f 62 65 63
f 66 63 65
f 64 63 67
f 67 63 66
f 47 48 69
f 69 48 70
f 48 49 70
f 25 71 50
f 70 49 72
f 70 72 73
f 71 74 50
f 74 52 50
f 49 53 72
f 75 73 72
f 53 75 72
f 55 52 74
f 53 56 75
f 75 56 76
f 57 74 59
f 57 55 74
f 56 61 76
f 77 59 74
f 59 77 62
f 61 64 78
f 61 78 79
f 61 79 76
f 62 77 65
f 78 67 80
f 64 67 78
f 81 79 78
f 80 81 78
f 65 82 83
f 65 77 82
f 83 66 65
f 66 84 67
f 67 84 80
f 84 85 80
f 86 81 80
f 85 86 80
f 83 87 66
f 84 66 87
f 88 85 84
f 86 85 88
f 89 84 87
f 88 84 89
f 69 70 90
f 90 70 91
f 93 91 70
f 70 73 93
f 71 92 74
f 94 93 73
f 94 73 95
f 95 73 75
f 96 74 92
f 75 76 95
f 95 76 97
f 97 76 98
f 99 74 96
f 74 99 77
f 98 79 100
f 98 76 79
f 98 100 101
f 77 99 82
f 100 81 102
f 79 81 100
f 103 101 100
f 102 103 100
f 82 104 83
f 102 86 105
f 81 86 102
f 106 103 102
f 105 106 102
f 83 104 107
f 88 105 86
f 88 108 105
f 109 106 105
f 108 109 105
f 83 107 110
f 111 110 112
f 87 110 111
f 87 83 110
f 87 113 89
f 111 113 87
f 89 113 88
f 113 114 88
f 108 88 115
f 115 88 114
f 116 109 108
f 115 116 108
f 117 113 111
f 114 113 117
f 118 114 117
f 115 114 118
f 119 115 118
f 116 115 119
f 121 122 90
f 123 122 121
f 90 91 121
f 124 125 68
f 126 123 121
f 121 91 126
f 126 91 93
f 127 93 94
f 127 126 93
f 94 95 127
f 128 92 125
f 92 128 96
f 127 95 129
f 129 95 97
f 96 128 130
f 97 98 129
f 129 98 131
f 96 130 99
f 98 132 131
f 132 98 101
f 133 132 101
f 99 134 135
f 99 130 134
f 99 135 82
f 101 103 133
f 133 103 136
f 82 135 104
f 137 106 138
f 137 136 106
f 136 103 106
f 107 104 139
f 138 109 140
f 106 109 138
f 141 137 138
f 140 141 138
f 142 107 139
f 143 142 139
f 107 112 110
f 107 142 112
f 140 116 144
f 109 116 140
f 145 141 140
f 144 145 140
f 143 146 147
f 143 147 142
f 142 147 112
f 112 148 111
f 112 147 148
f 111 149 117
f 148 149 111
f 149 118 117
f 119 144 116
f 119 150 144
f 151 145 144
f 150 151 144
f 148 147 146
f 152 148 146
f 148 152 149
f 118 149 153
f 153 149 152
f 119 118 154
f 154 118 153
f 150 119 155
f 155 119 154
f 156 151 150
f 155 156 150
f 157 155 154
f 156 155 157
f 162 160 159
f 163 162 159
f 164 161 90
f 120 162 163
f 165 164 122
f 164 90 122
f 166 120 163
f 120 166 68
f 123 165 122
f 167 165 123
f 166 124 68
f 168 167 123
f 169 167 168
f 123 126 168
f 126 169 168
f 170 169 126
f 126 127 170
f 171 125 124
f 172 171 124
f 125 171 128
f 129 173 174
f 127 129 174
f 127 174 170
f 130 171 172
f 130 128 171
f 173 129 175
f 175 129 131
f 176 130 172
f 177 176 172
f 175 131 132
f 132 133 175
f 176 177 134
f 134 130 176
f 178 175 133
f 178 133 179
f 179 133 136
f 104 180 181
f 104 134 180
f 104 135 134
f 136 182 179
f 137 182 136
f 104 181 183
f 139 104 183
f 137 141 182
f 182 141 184
f 139 183 185
f 185 143 139
f 184 145 186
f 184 141 145
f 184 186 187
f 188 143 185
f 143 188 146
f 186 151 189
f 145 151 186
f 190 187 186
f 189 190 186
f 191 192 193
f 146 192 191
f 146 188 192
f 191 152 146
f 189 156 194
f 151 156 189
f 195 190 189
f 194 195 189
f 193 196 197
f 193 197 191
f 191 197 152
f 197 153 152
f 157 194 156
f 157 198 194
f 199 195 194
f 198 199 194
f 200 197 196
f 197 200 153
f 154 153 201
f 201 153 200
f 157 154 202
f 202 154 201
f 202 198 157
f 203 202 201
f 214 213 215
f 217 211 208
f 218 217 208
f 219 212 211
f 217 219 211
f 220 221 215
f 214 215 222
f 222 215 221
f 158 223 216
f 224 221 220
f 222 221 159
f 159 221 224
f 225 223 161
f 161 223 158
f 159 224 163
f 161 164 225
f 164 226 225
f 227 224 220
f 228 227 220
f 163 224 227
f 164 165 226
f 226 165 229
f 230 227 228
f 163 227 166
f 165 167 229
f 229 167 231
f 227 232 166
f 167 169 231
f 231 169 233
f 166 232 124
f 169 234 233
f 235 234 169
f 169 170 235
f 236 124 232
f 124 236 172
f 237 170 174
f 237 235 170
f 174 173 237
f 172 236 238
f 175 239 237
f 173 175 237
f 240 172 238
f 172 240 177
f 239 175 241
f 240 238 242
f 134 242 243
f 134 240 242
f 134 177 240
f 241 175 178
f 178 179 241
f 181 242 244
f 180 242 181
f 180 243 242
f 180 134 243
f 182 245 241
f 182 241 179
f 181 244 246
f 183 246 247
f 183 181 246
f 182 248 245
f 248 182 184
f 185 247 249
f 185 183 247
f 250 248 184
f 184 187 250
f 185 249 251
f 251 252 185
f 252 188 185
f 250 187 253
f 253 187 190
f 188 252 254
f 192 188 254
f 254 193 192
f 255 193 254
f 253 195 256
f 253 190 195
f 253 256 257
f 258 193 259
f 259 193 255
f 193 258 196
f 256 199 260
f 195 199 256
f 261 257 256
f 260 261 256
f 262 259 263
f 196 259 262
f 196 258 259
f 262 200 196
f 198 202 264
f 198 260 199
f 198 264 260
f 264 265 260
f 266 261 260
f 265 266 260
f 263 267 262
f 262 267 200
f 200 267 268
f 200 269 201
f 268 269 200
f 201 270 203
f 269 270 201
f 203 264 202
f 203 270 264
f 270 271 264
f 272 273 265
f 272 265 271
f 271 265 264
f 266 265 273
f 274 268 267
f 269 268 274
f 275 269 274
f 270 269 275
f 276 270 275
f 271 270 276
f 277 271 276
f 272 271 277
f 281 282 283
f 205 286 204
f 288 283 282
f 289 288 282
f 286 206 204
f 290 206 286
f 292 288 289
f 206 290 208
f 290 294 208
f 209 295 296
f 291 207 209
f 296 291 209
f 292 297 288
f 288 297 213
f 298 285 293
f 299 285 298
f 212 295 209
f 213 297 215
f 215 297 300
f 216 299 298
f 216 301 299
f 210 216 298
f 208 294 218
f 212 302 303
f 212 219 302
f 295 212 303
f 304 305 300
f 215 300 220
f 220 300 305
f 216 223 301
f 301 223 306
f 307 217 218
f 307 218 308
f 308 218 294
f 217 307 309
f 217 309 219
f 219 309 302
f 310 305 304
f 311 310 304
f 220 305 310
f 225 306 223
f 312 307 308
f 313 312 308
f 314 309 307
f 312 314 307
f 315 310 311
f 316 315 311
f 220 310 315
f 306 225 317
f 225 226 317
f 318 314 312
f 319 315 316
f 320 319 316
f 228 315 319
f 315 228 220
f 226 229 317
f 321 312 313
f 322 321 313
f 323 318 312
f 321 323 312
f 324 319 320
f 325 324 320
f 228 319 230
f 230 319 324
f 317 231 326
f 317 229 231
f 321 322 327
f 323 321 327
f 324 325 328
f 328 329 324
f 324 329 230
f 230 232 227
f 230 329 232
f 231 233 326
f 330 317 326
f 233 330 326
f 233 234 235
f 233 235 330
f 331 235 332
f 331 330 235
f 333 334 335
f 334 333 336
f 232 337 236
f 235 237 332
f 238 337 338
f 238 236 337
f 237 239 332
f 332 239 339
f 340 238 338
f 339 239 241
f 242 341 342
f 242 340 341
f 242 238 340
f 242 342 343
f 242 343 244
f 241 344 339
f 344 241 245
f 244 343 246
f 343 247 246
f 345 245 248
f 345 346 245
f 346 344 245
f 247 343 347
f 347 249 247
f 348 249 347
f 345 349 346
f 349 345 248
f 349 248 350
f 350 248 250
f 251 249 348
f 348 252 251
f 351 252 348
f 250 352 350
f 352 250 253
f 252 351 353
f 254 252 353
f 353 255 254
f 257 354 253
f 354 352 253
f 255 353 259
f 354 257 355
f 355 257 261
f 259 353 356
f 356 263 259
f 355 266 357
f 355 261 266
f 355 357 358
f 359 263 356
f 263 359 267
f 273 357 266
f 273 360 357
f 361 358 357
f 360 361 357
f 362 359 363
f 267 359 362
f 267 364 274
f 362 364 267
f 274 365 275
f 364 365 274
f 275 366 276
f 365 366 275
f 276 367 277
f 366 367 276
f 277 273 272
f 277 367 273
f 367 368 273
f 369 360 368
f 368 360 273
f 361 360 369
f 370 364 362
f 370 371 364
f 364 371 365
f 366 365 372
f 372 365 371
f 367 366 373
f 373 366 372
f 374 368 373
f 373 368 367
f 369 368 374
f 371 370 375
f 372 371 375
f 278 382 379
f 380 383 279
f 281 280 385
f 281 385 282
f 287 385 280
f 287 386 385
f 386 289 385
f 385 289 282
f 284 285 387
f 286 388 290
f 291 386 287
f 291 389 386
f 389 390 386
f 289 386 292
f 292 386 390
f 387 285 391
f 290 392 294
f 388 392 290
f 296 295 393
f 296 389 291
f 296 393 389
f 393 394 389
f 390 389 395
f 395 389 394
f 292 395 297
f 292 390 395
f 285 299 391
f 391 299 396
f 393 397 398
f 393 295 397
f 394 393 398
f 394 399 300
f 394 300 395
f 395 300 297
f 299 301 396
f 396 301 400
f 303 302 401
f 303 401 402
f 303 402 295
f 295 402 397
f 399 403 404
f 399 404 300
f 300 404 304
f 301 306 400
f 401 309 405
f 302 309 401
f 406 402 401
f 405 406 401
f 304 404 311
f 311 404 407
f 308 294 313
f 405 408 409
f 405 309 408
f 309 314 408
f 406 405 409
f 311 407 316
f 316 407 410
f 306 317 411
f 306 411 400
f 408 318 412
f 408 314 318
f 413 320 410
f 410 320 316
f 313 294 322
f 294 414 322
f 412 323 415
f 318 323 412
f 416 320 413
f 417 416 413
f 320 416 325
f 418 327 322
f 418 322 414
f 327 415 323
f 327 418 415
f 419 416 417
f 325 416 328
f 416 419 328
f 317 330 411
f 411 330 420
f 418 414 421
f 421 422 423
f 421 423 418
f 418 423 415
f 423 424 415
f 328 419 329
f 425 423 422
f 426 424 423
f 425 426 423
f 427 428 419
f 329 419 429
f 429 419 428
f 330 331 420
f 420 331 332
f 334 425 422
f 334 422 335
f 335 422 430
f 425 334 336
f 425 336 426
f 426 336 431
f 428 432 429
f 329 429 433
f 433 429 432
f 232 329 337
f 337 329 433
f 434 333 335
f 434 335 430
f 431 336 434
f 434 336 333
f 433 435 337
f 337 435 338
f 339 436 332
f 434 430 437
f 437 438 439
f 437 439 434
f 434 439 431
f 439 440 431
f 435 441 442
f 435 442 338
f 338 442 340
f 339 443 436
f 341 441 444
f 341 442 441
f 341 340 442
f 341 444 342
f 443 339 344
f 342 444 445
f 342 445 343
f 344 446 443
f 344 346 446
f 346 447 446
f 347 445 448
f 347 343 445
f 347 448 348
f 346 349 350
f 346 350 447
f 447 350 449
f 348 448 450
f 450 351 348
f 352 451 350
f 451 449 350
f 351 450 452
f 353 351 452
f 453 353 452
f 451 352 454
f 454 352 354
f 455 454 354
f 354 355 455
f 356 353 453
f 456 356 453
f 358 457 458
f 355 358 458
f 355 458 455
f 356 456 359
f 456 459 359
f 358 460 457
f 460 358 461
f 461 358 361
f 459 363 359
f 462 363 459
f 369 463 361
f 361 463 461
f 363 462 464
f 362 363 464
f 465 464 466
f 465 370 464
f 370 362 464
f 374 467 369
f 468 463 369
f 467 468 369
f 469 465 466
f 370 470 375
f 370 465 470
f 465 469 470
f 375 471 372
f 470 471 375
f 372 471 373
f 373 471 374
f 471 472 374
f 467 374 473
f 473 374 472
f 474 468 467
f 473 474 467
f 475 470 469
f 471 470 475
f 476 471 475
f 477 471 476
f 472 471 477
f 478 472 477
f 473 472 478
f 479 473 478
f 474 473 479
f 376 483 482
f 377 483 376
f 484 483 377
f 377 378 484
f 484 378 485
f 379 486 378
f 486 485 378
f 379 487 486
f 487 379 382
f 488 487 382
f 381 383 380
f 382 489 488
f 382 490 489
f 205 491 492
f 383 491 205
f 384 493 382
f 493 490 382
f 493 384 284
f 205 492 286
f 493 284 494
f 284 387 494
f 494 387 495
f 286 492 388
f 387 391 495
f 495 391 496
f 388 492 392
f 496 391 396
f 398 403 394
f 397 403 398
f 394 403 399
f 396 400 496
f 400 497 496
f 392 498 294
f 397 402 499
f 403 499 404
f 403 397 499
f 500 497 400
f 498 501 294
f 499 406 502
f 402 406 499
f 404 502 407
f 499 502 404
f 409 502 406
f 409 503 502
f 407 503 410
f 502 503 407
f 400 411 500
f 501 414 294
f 412 409 408
f 412 503 409
f 410 503 413
f 503 415 504
f 412 415 503
f 413 503 504
f 504 415 505
f 413 504 417
f 417 504 505
f 411 420 506
f 507 421 414
f 421 507 422
f 415 424 505
f 417 505 508
f 508 505 424
f 417 508 419
f 509 510 420
f 510 506 420
f 507 511 422
f 424 426 512
f 508 424 513
f 513 424 512
f 419 513 427
f 508 513 419
f 509 514 510
f 514 509 420
f 514 420 332
f 422 511 430
f 511 515 430
f 426 431 512
f 513 512 516
f 516 512 431
f 427 517 428
f 427 513 517
f 513 516 517
f 428 517 432
f 518 514 332
f 430 515 519
f 517 516 520
f 432 517 521
f 517 520 521
f 521 433 432
f 332 522 518
f 522 332 436
f 430 438 437
f 430 519 438
f 519 523 438
f 516 440 524
f 431 440 516
f 524 520 516
f 520 525 526
f 520 526 521
f 433 521 527
f 527 521 526
f 435 433 527
f 435 527 441
f 436 528 522
f 443 528 436
f 438 523 529
f 439 438 529
f 440 439 529
f 440 529 530
f 440 530 524
f 531 530 529
f 530 532 524
f 528 443 533
f 534 530 531
f 535 534 531
f 536 532 530
f 534 536 530
f 444 441 527
f 446 533 443
f 534 535 537
f 536 534 537
f 445 444 538
f 446 447 533
f 533 447 539
f 539 447 449
f 540 541 542
f 543 540 542
f 448 445 544
f 448 544 545
f 450 545 546
f 450 448 545
f 451 547 449
f 450 546 548
f 450 548 452
f 452 548 549
f 549 453 452
f 451 454 547
f 547 454 550
f 551 552 453
f 551 453 549
f 454 455 550
f 550 455 553
f 552 456 453
f 552 554 456
f 455 555 553
f 458 555 455
f 555 458 457
f 556 555 457
f 557 459 554
f 554 459 456
f 457 558 556
f 460 558 457
f 558 460 461
f 559 558 461
f 557 462 459
f 461 463 559
f 559 463 560
f 464 462 561
f 561 462 557
f 560 468 562
f 560 463 468
f 560 562 563
f 464 561 564
f 564 466 464
f 564 565 466
f 565 469 466
f 562 474 566
f 468 474 562
f 567 563 562
f 566 567 562
f 568 469 565
f 469 569 475
f 568 569 469
f 569 476 475
f 478 570 479
f 479 566 474
f 479 570 566
f 570 571 566
f 572 567 566
f 571 572 566
f 573 574 569
f 573 569 568
f 476 569 575
f 477 476 576
f 576 476 575
f 478 477 577
f 577 477 576
f 577 570 478
f 571 570 577
f 569 574 578
f 575 569 578
f 579 575 578
f 576 575 579
f 581 580 480
f 581 480 481
f 581 481 582
f 582 481 482
f 482 483 582
f 582 483 484
f 582 484 583
f 484 485 583
f 485 486 583
f 583 486 584
f 487 488 585
f 487 585 486
f 587 588 585
f 489 587 585
f 489 585 488
f 586 491 383
f 589 491 586
f 490 590 588
f 490 588 587
f 490 587 489
f 491 589 492
f 590 490 591
f 591 490 493
f 493 592 591
f 493 494 592
f 592 494 593
f 494 495 593
f 593 495 594
f 495 496 594
f 492 595 392
f 595 596 392
f 496 597 594
f 598 599 600
f 496 497 597
f 597 497 601
f 392 596 498
f 600 602 603
f 600 604 602
f 599 605 600
f 605 604 600
f 500 601 497
f 498 606 501
f 596 606 498
f 607 602 608
f 604 609 602
f 609 608 602
f 605 610 604
f 610 609 604
f 611 610 605
f 605 612 611
f 613 601 500
f 606 614 501
f 615 607 608
f 616 607 615
f 609 617 608
f 617 615 608
f 610 617 609
f 611 618 610
f 618 617 610
f 612 618 611
f 619 613 500
f 501 614 414
f 614 620 414
f 621 616 615
f 622 616 621
f 617 623 615
f 623 621 615
f 624 623 617
f 618 625 617
f 625 624 617
f 612 626 618
f 626 625 618
f 627 626 612
f 500 628 619
f 629 622 621
f 630 622 629
f 623 631 621
f 631 629 621
f 624 632 623
f 632 631 623
f 625 632 624
f 626 633 625
f 633 632 625
f 627 634 626
f 634 633 626
f 635 634 627
f 500 411 628
f 628 411 636
f 414 620 507
f 637 630 629
f 631 638 629
f 638 637 629
f 632 639 631
f 639 638 631
f 640 639 632
f 633 640 632
f 634 641 633
f 635 641 634
f 642 643 636
f 642 636 506
f 506 636 411
f 637 644 645
f 637 638 644
f 639 646 638
f 646 644 638
f 640 647 639
f 647 646 639
f 633 647 640
f 641 648 633
f 635 649 641
f 649 648 641
f 643 650 635
f 650 649 635
f 643 642 650
f 642 651 650
f 506 510 651
f 642 506 651
f 652 645 644
f 646 653 644
f 653 652 644
f 647 654 646
f 654 653 646
f 633 655 647
f 655 654 647
f 648 655 633
f 649 656 648
f 656 655 648
f 650 657 649
f 657 656 649
f 651 658 650
f 658 657 650
f 510 514 659
f 510 659 651
f 651 659 658
f 660 652 661
f 652 653 661
f 654 662 653
f 662 661 653
f 655 663 654
f 663 662 654
f 664 663 655
f 656 664 655
f 659 665 658
f 514 518 665
f 659 514 665
f 666 515 667
f 667 515 511
f 515 666 519
f 662 668 661
f 669 668 662
f 669 662 670
f 662 663 670
f 664 671 663
f 671 670 663
f 656 672 664
f 672 671 664
f 657 673 656
f 673 672 656
f 658 674 657
f 674 673 657
f 665 675 658
f 675 674 658
f 518 522 676
f 518 676 665
f 665 676 675
f 666 523 519
f 520 524 525
f 670 677 669
f 671 677 670
f 678 674 675
f 678 675 676
f 522 528 676
f 529 523 666
f 666 531 529
f 679 531 666
f 525 532 680
f 524 532 525
f 525 681 526
f 525 680 681
f 681 527 526
f 676 682 678
f 682 676 683
f 676 528 683
f 528 533 683
f 684 537 535
f 684 535 679
f 679 535 531
f 536 684 532
f 536 537 684
f 532 684 680
f 685 686 684
f 680 684 686
f 681 680 687
f 687 680 686
f 527 681 688
f 688 681 687
f 688 444 527
f 689 690 683
f 533 689 683
f 540 686 685
f 540 691 686
f 691 687 686
f 691 692 688
f 691 688 687
f 444 688 692
f 690 689 533
f 690 533 693
f 693 533 539
f 540 685 541
f 685 694 541
f 691 543 695
f 540 543 691
f 696 444 692
f 444 696 538
f 539 697 693
f 697 539 449
f 698 697 449
f 541 694 699
f 542 541 699
f 543 542 699
f 543 699 700
f 543 700 695
f 701 700 699
f 700 702 695
f 703 538 696
f 445 538 703
f 703 544 445
f 449 547 698
f 698 547 704
f 705 700 701
f 706 705 701
f 707 702 700
f 705 707 700
f 708 544 703
f 708 709 544
f 544 709 545
f 546 710 548
f 546 545 710
f 545 709 710
f 710 549 548
f 704 547 550
f 704 550 711
f 705 706 712
f 707 705 712
f 710 709 708
f 713 549 710
f 551 713 714
f 551 549 713
f 551 714 552
f 715 711 550
f 553 715 550
f 714 716 552
f 716 554 552
f 553 555 556
f 553 556 715
f 715 556 717
f 557 554 716
f 718 557 716
f 719 556 558
f 719 720 556
f 720 717 556
f 558 559 719
f 721 720 719
f 722 720 721
f 559 560 721
f 719 559 721
f 557 718 561
f 718 723 561
f 721 724 722
f 560 724 721
f 724 560 563
f 725 724 563
f 564 561 723
f 723 565 564
f 726 565 723
f 727 567 728
f 727 725 567
f 725 563 567
f 727 728 729
f 565 726 568
f 726 730 568
f 728 572 731
f 567 572 728
f 732 729 728
f 731 732 728
f 568 730 733
f 573 568 733
f 733 574 573
f 734 574 733
f 577 735 571
f 571 731 572
f 571 735 731
f 735 736 731
f 737 732 731
f 736 737 731
f 738 578 574
f 738 574 739
f 739 574 734
f 578 740 579
f 738 740 578
f 579 741 576
f 740 741 579
f 576 742 577
f 741 742 576
f 742 743 577
f 735 577 744
f 744 577 743
f 744 737 736
f 744 736 735
f 745 740 738
f 741 740 745
f 746 741 745
f 742 741 746
f 580 749 750
f 751 580 750
f 749 752 753
f 750 749 753
f 753 752 754
f 749 580 581
f 582 749 581
f 582 755 749
f 755 752 749
f 755 754 752
f 755 582 583
f 755 583 756
f 756 583 757
f 757 583 758
f 759 760 758
f 759 758 584
f 584 758 583
f 761 759 762
f 584 486 762
f 759 584 762
f 762 763 761
f 764 765 763
f 585 764 763
f 585 763 762
f 585 762 486
f 767 765 764
f 585 768 764
f 764 768 767
f 585 588 768
f 589 766 769
f 586 766 589
f 767 768 770
f 588 771 768
f 768 771 770
f 588 590 771
f 772 492 769
f 492 589 769
f 773 774 775
f 773 770 774
f 770 771 774
f 590 776 771
f 771 776 774
f 590 591 776
f 774 777 778
f 774 776 777
f 591 592 779
f 591 779 776
f 776 779 777
f 780 781 782
f 783 781 780
f 782 784 785
f 781 784 782
f 786 778 777
f 787 778 786
f 779 788 777
f 788 786 777
f 592 593 788
f 779 592 788
f 772 789 492
f 790 780 791
f 782 792 780
f 792 791 780
f 785 793 782
f 793 792 782
f 784 793 785
f 794 784 775
f 787 795 796
f 787 786 795
f 786 788 795
f 593 594 795
f 788 593 795
f 789 595 492
f 790 791 797
f 792 798 791
f 793 798 792
f 784 799 793
f 799 798 793
f 794 799 784
f 799 794 800
f 801 796 795
f 802 796 801
f 795 594 801
f 803 797 804
f 791 598 797
f 598 804 797
f 798 598 791
f 805 598 798
f 799 805 798
f 806 802 801
f 594 597 807
f 594 807 801
f 801 807 806
f 808 803 804
f 809 803 808
f 598 810 804
f 810 808 804
f 598 600 810
f 599 598 805
f 807 601 806
f 807 597 601
f 811 812 809
f 809 808 811
f 808 813 811
f 603 602 813
f 603 813 810
f 810 813 808
f 600 603 810
f 599 805 605
f 799 612 805
f 612 605 805
f 814 815 799
f 815 612 799
f 816 806 817
f 601 817 806
f 818 812 811
f 813 607 811
f 607 818 811
f 813 602 607
f 815 819 612
f 819 815 820
f 821 816 817
f 601 613 817
f 822 606 596
f 606 822 614
f 823 818 824
f 607 616 818
f 616 824 818
f 820 825 819
f 825 821 826
f 820 821 825
f 821 817 826
f 817 827 826
f 613 619 827
f 817 613 827
f 614 828 620
f 822 828 614
f 829 823 824
f 616 622 824
f 622 829 824
f 627 612 830
f 830 612 819
f 825 831 819
f 831 830 819
f 826 831 825
f 827 832 826
f 619 628 832
f 827 619 832
f 828 833 620
f 834 630 835
f 834 829 630
f 829 622 630
f 627 830 635
f 635 830 836
f 836 830 831
f 826 837 831
f 837 836 831
f 832 837 826
f 628 636 832
f 620 833 507
f 838 835 630
f 839 835 838
f 630 637 838
f 635 836 643
f 643 836 837
f 636 643 832
f 832 643 837
f 833 840 507
f 841 839 838
f 637 842 838
f 838 842 841
f 637 645 842
f 840 511 507
f 843 511 840
f 841 844 845
f 841 842 844
f 645 652 844
f 842 645 844
f 843 846 511
f 847 848 845
f 660 847 845
f 660 845 844
f 660 844 652
f 660 661 847
f 846 666 667
f 846 667 511
f 847 849 848
f 668 850 849
f 668 849 847
f 668 847 661
f 850 668 669
f 846 851 666
f 850 852 849
f 852 850 853
f 850 669 853
f 669 677 854
f 669 854 853
f 854 677 671
f 672 673 855
f 673 674 855
f 855 674 678
f 666 851 679
f 852 856 857
f 852 853 856
f 853 854 856
f 671 858 854
f 858 856 854
f 672 859 671
f 859 858 671
f 855 860 672
f 860 859 672
f 861 860 855
f 862 861 855
f 678 682 855
f 682 862 855
f 863 684 679
f 863 679 851
f 684 863 685
f 858 857 856
f 864 857 858
f 859 864 858
f 865 864 859
f 860 865 859
f 866 865 860
f 861 866 860
f 867 866 861
f 862 867 861
f 862 682 867
f 868 867 682
f 683 690 682
f 682 690 868
f 863 869 685
f 690 693 870
f 869 699 694
f 869 694 685
f 869 871 699
f 692 695 872
f 691 695 692
f 692 872 873
f 873 696 692
f 697 874 870
f 697 870 693
f 697 698 874
f 699 871 701
f 871 875 701
f 695 702 872
f 702 876 873
f 702 873 872
f 696 873 876
f 877 696 876
f 874 698 878
f 878 698 704
f 701 875 706
f 875 879 706
f 707 880 702
f 881 703 696
f 703 881 882
f 882 708 703
f 704 883 878
f 883 704 711
f 884 883 711
f 706 879 885
f 712 706 885
f 707 712 885
f 707 885 886
f 887 886 885
f 888 880 707
f 886 888 707
f 889 708 882
f 708 890 710
f 889 890 708
f 890 713 710
f 711 715 884
f 884 715 891
f 892 886 887
f 893 892 887
f 894 888 886
f 892 894 886
f 895 713 890
f 714 713 895
f 895 716 714
f 896 716 895
f 897 891 717
f 891 715 717
f 892 893 898
f 894 892 898
f 716 896 899
f 899 718 716
f 900 718 899
f 717 901 897
f 717 720 901
f 902 718 900
f 720 722 901
f 901 722 903
f 718 902 723
f 904 722 724
f 904 905 722
f 905 903 722
f 723 906 726
f 907 904 724
f 727 908 907
f 727 907 724
f 727 724 725
f 727 729 908
f 726 906 730
f 906 909 730
f 908 729 910
f 910 729 732
f 733 730 911
f 911 730 909
f 910 737 912
f 910 732 737
f 911 734 733
f 911 913 734
f 913 739 734
f 737 744 914
f 737 914 915
f 737 915 912
f 739 913 916
f 738 739 916
f 745 738 916
f 745 917 746
f 917 742 746
f 743 918 744
f 744 918 919
f 744 919 920
f 744 920 914
f 915 914 920
f 745 916 921
f 917 745 921
f 922 917 921
f 742 917 922
f 923 742 922
f 743 742 923
f 924 743 923
f 918 743 924
f 925 748 927
f 928 580 751
f 928 751 929
f 930 929 750
f 929 751 750
f 753 930 750
f 931 930 753
f 931 753 754
f 931 754 932
f 932 754 933
f 927 934 926
f 748 934 927
f 935 934 748
f 928 935 580
f 748 580 935
f 754 755 933
f 755 756 933
f 933 756 936
f 756 757 936
f 757 758 936
f 936 758 937
f 760 938 939
f 759 938 760
f 937 758 760
f 939 937 760
f 759 761 938
f 938 761 940
f 941 942 943
f 763 765 941
f 763 941 940
f 763 940 761
f 943 940 941
f 944 945 946
f 942 944 946
f 942 941 944
f 941 947 944
f 765 948 941
f 948 947 941
f 765 767 948
f 949 945 950
f 951 945 949
f 945 944 950
f 944 952 950
f 947 952 944
f 948 953 947
f 953 952 947
f 767 770 948
f 948 770 953
f 954 772 769
f 951 949 955
f 949 956 955
f 950 956 949
f 952 953 950
f 953 956 950
f 770 775 953
f 770 773 775
f 957 955 958
f 956 783 955
f 783 958 955
f 781 783 956
f 953 784 956
f 784 781 956
f 784 953 775
f 775 774 778
f 775 778 959
f 957 958 960
f 783 780 958
f 959 794 775
f 778 961 959
f 961 794 959
f 778 787 961
f 772 962 789
f 958 790 960
f 790 963 960
f 958 780 790
f 961 964 794
f 964 800 794
f 787 796 961
f 961 796 964
f 797 963 790
f 964 965 800
f 965 799 800
f 796 802 964
f 802 965 964
f 962 595 789
f 803 966 963
f 963 797 803
f 814 799 965
f 962 967 595
f 967 596 595
f 809 966 803
f 968 966 809
f 802 969 965
f 969 814 965
f 802 806 969
f 967 970 596
f 809 812 968
f 812 971 968
f 814 972 815
f 969 816 814
f 816 972 814
f 969 806 816
f 812 818 971
f 971 818 973
f 815 972 820
f 816 821 972
f 821 820 972
f 596 970 822
f 818 823 973
f 973 823 974
f 822 970 828
f 823 829 974
f 974 829 975
f 834 976 829
f 976 975 829
f 828 977 833
f 978 976 834
f 835 839 978
f 834 835 978
f 833 977 840
f 979 978 839
f 979 839 980
f 980 839 841
f 981 840 982
f 982 840 977
f 840 981 843
f 983 980 841
f 841 845 983
f 981 846 843
f 845 984 985
f 845 985 983
f 845 848 984
f 986 846 981
f 849 987 984
f 849 984 848
f 846 986 988
f 846 988 851
f 852 989 990
f 852 990 987
f 852 987 849
f 991 851 988
f 992 993 989
f 852 992 989
f 852 857 992
f 851 991 863
f 991 994 863
f 995 996 993
f 857 995 993
f 857 993 992
f 857 864 997
f 995 857 997
f 997 864 865
f 994 869 863
f 998 869 994
f 997 996 995
f 999 996 997
f 999 1000 1001
f 999 997 1000
f 997 865 1000
f 866 1002 865
f 1002 1000 865
f 867 1003 866
f 1003 1002 866
f 1004 1003 867
f 867 868 1004
f 1005 869 998
f 869 1005 871
f 1002 1001 1000
f 1006 1002 1003
f 1004 1006 1003
f 868 1006 1004
f 1006 868 870
f 868 690 870
f 871 1007 875
f 1005 1007 871
f 876 702 1008
f 1008 877 876
f 874 1009 870
f 874 878 1009
f 1010 875 1007
f 1010 879 875
f 1008 880 1011
f 702 880 1008
f 1012 1013 877
f 1012 877 1011
f 1011 877 1008
f 696 1013 1014
f 696 877 1013
f 1014 881 696
f 878 883 1009
f 883 1015 1009
f 1015 883 884
f 1016 1015 884
f 885 879 1010
f 1010 887 885
f 1017 887 1010
f 1011 888 1018
f 880 888 1011
f 1019 1012 1011
f 1018 1019 1011
f 1020 881 1014
f 882 1020 1021
f 882 881 1020
f 1021 889 882
f 884 891 1016
f 1016 891 1022
f 887 1017 893
f 1017 1023 893
f 1018 894 1024
f 888 894 1018
f 1024 1019 1018
f 1021 1020 1025
f 889 1021 1025
f 1026 889 1025
f 889 1026 890
f 1026 895 890
f 891 1027 1022
f 897 1027 891
f 1028 1027 897
f 893 1023 1029
f 898 893 1029
f 894 898 1029
f 894 1029 1030
f 894 1030 1024
f 1031 1030 1029
f 1030 1032 1024
f 1033 895 1026
f 896 895 1033
f 896 1033 899
f 899 1033 1034
f 1034 900 899
f 897 901 1035
f 897 1035 1028
f 1030 1031 1036
f 1032 1030 1036
f 900 1034 1037
f 902 900 1037
f 1038 902 1037
f 901 903 1039
f 1035 901 1039
f 902 1038 723
f 1038 1040 723
f 903 905 1039
f 1039 905 1041
f 723 1040 906
f 1042 905 904
f 1042 1043 905
f 1043 1041 905
f 1042 904 907
f 906 1040 909
f 1040 1044 909
f 908 1045 907
f 1045 908 910
f 1046 1045 910
f 909 1044 911
f 1044 1047 911
f 910 1048 1046
f 1048 910 912
f 1049 1048 912
f 1047 913 911
f 1050 913 1047
f 912 915 1051
f 912 1051 1052
f 912 1052 1049
f 1053 916 913
f 1053 913 1054
f 1054 913 1050
f 920 1051 915
f 920 919 1051
f 919 1055 1051
f 1056 1052 1051
f 1055 1056 1051
f 1053 1054 1057
f 921 1057 1058
f 921 1053 1057
f 921 916 1053
f 921 1059 922
f 1058 1059 921
f 922 1060 923
f 1059 1060 922
f 923 1061 924
f 1060 1061 923
f 924 1062 918
f 1061 1062 924
f 918 1062 919
f 1062 1063 919
f 1064 1065 1055
f 1064 1055 1063
f 1063 1055 919
f 1056 1055 1065
f 1066 1059 1058
f 1060 1059 1066
f 1067 1060 1066
f 1061 1060 1067
f 1068 1061 1067
f 1062 1061 1068
f 1064 1063 1062
f 1069 930 1070
f 931 1071 930
f 930 1071 1070
f 1071 931 932
f 1072 1071 932
f 926 1073 747
f 1074 1075 928
f 929 1074 928
f 1069 1074 929
f 930 1069 929
f 932 933 1072
f 1072 933 1076
f 926 934 1073
f 935 1078 934
f 1075 1078 935
f 928 1075 935
f 933 936 1076
f 1076 936 1079
f 936 937 1079
f 939 938 1080
f 939 1080 1081
f 939 1081 937
f 1082 1083 1080
f 1080 938 940
f 940 1082 1080
f 1084 1085 1086
f 1083 1086 1085
f 1082 1086 1083
f 1082 942 1086
f 1082 943 942
f 940 943 1082
f 1088 1089 1090
f 1091 1089 1088
f 1084 1090 1089
f 1084 945 1090
f 946 945 1086
f 1086 945 1084
f 942 946 1086
f 1087 1092 769
f 1091 1093 1094
f 1091 1088 1093
f 1088 1095 1093
f 951 1095 1090
f 1090 1095 1088
f 945 951 1090
f 1092 954 769
f 1096 1094 1093
f 1097 1094 1096
f 955 1096 1095
f 1095 1096 1093
f 951 955 1095
f 957 1097 1096
f 1098 1097 957
f 1096 955 957
f 957 1099 1098
f 957 960 1099
f 772 954 962
f 954 1100 962
f 960 963 1099
f 963 966 1101
f 1099 963 1101
f 1100 1102 962
f 1101 966 1103
f 962 1102 967
f 1103 966 968
f 967 1102 970
f 1104 968 971
f 973 1104 971
f 1105 1104 973
f 974 1105 973
f 1106 1105 974
f 1107 1106 974
f 974 975 1107
f 1108 1107 975
f 1108 975 1109
f 1109 975 976
f 1110 828 1111
f 828 1110 977
f 976 978 1109
f 1109 978 1112
f 1113 978 979
f 1113 1112 978
f 979 980 1113
f 1110 981 982
f 1110 982 977
f 1110 1114 981
f 1115 1113 980
f 1115 980 1116
f 1116 980 983
f 1114 1117 981
f 983 1118 1116
f 985 1118 983
f 1118 985 984
f 1119 1118 984
f 1117 986 981
f 1117 1120 986
f 984 1121 1119
f 1121 984 987
f 1122 1121 987
f 986 1120 988
f 1120 1123 988
f 990 1122 987
f 1122 990 989
f 991 988 1123
f 1124 991 1123
f 1122 989 993
f 1125 1122 993
f 991 1124 994
f 1125 993 996
f 1126 1125 996
f 1127 994 1124
f 994 1127 998
f 996 1128 1126
f 1129 1130 1128
f 1129 1128 999
f 999 1128 996
f 999 1001 1129
f 1127 1131 998
f 1131 1005 998
f 1129 1132 1130
f 1133 1134 1132
f 1001 1133 1132
f 1001 1132 1129
f 1001 1002 1135
f 1133 1001 1135
f 1135 1002 1006
f 1131 1007 1005
f 1131 1136 1007
f 1135 1134 1133
f 1137 1134 1135
f 1006 1137 1135
f 870 1138 1006
f 1007 1136 1010
f 1136 1139 1010
f 1140 1138 870
f 1009 1140 870
f 1009 1141 1140
f 1016 1141 1015
f 1015 1141 1009
f 1139 1017 1010
f 1142 1017 1139
f 1013 1143 1144
f 1013 1012 1143
f 1012 1019 1143
f 1145 1144 1146
f 1014 1144 1145
f 1014 1013 1144
f 1145 1020 1014
f 1141 1016 1147
f 1147 1016 1022
f 1017 1142 1023
f 1142 1148 1023
f 1019 1024 1143
f 1143 1024 1149
f 1150 1020 1145
f 1025 1020 1150
f 1150 1026 1025
f 1027 1147 1022
f 1147 1027 1028
f 1151 1147 1028
f 1023 1148 1152
f 1029 1023 1152
f 1152 1031 1029
f 1024 1032 1149
f 1149 1032 1153
f 1154 1026 1150
f 1155 1033 1154
f 1033 1026 1154
f 1155 1034 1033
f 1028 1035 1151
f 1151 1035 1156
f 1157 1036 1031
f 1157 1031 1158
f 1158 1031 1152
f 1036 1157 1159
f 1036 1159 1032
f 1032 1159 1153
f 1160 1034 1155
f 1034 1160 1037
f 1160 1038 1037
f 1161 1038 1160
f 1039 1162 1035
f 1035 1162 1156
f 1038 1161 1040
f 1161 1163 1040
f 1039 1041 1164
f 1165 1162 1039
f 1164 1165 1039
f 1163 1166 1040
f 1164 1041 1167
f 1041 1043 1167
f 1040 1166 1044
f 1043 1168 1167
f 1042 1168 1043
f 1169 1170 1168
f 1169 1168 907
f 907 1168 1042
f 907 1045 1171
f 1169 907 1171
f 1045 1046 1171
f 1044 1166 1047
f 1166 1172 1047
f 1169 1173 1170
f 1171 1173 1169
f 1046 1048 1171
f 1048 1174 1171
f 1174 1048 1049
f 1175 1174 1049
f 1176 1047 1172
f 1049 1052 1175
f 1175 1052 1177
f 1047 1176 1178
f 1178 1050 1047
f 1178 1179 1050
f 1179 1054 1050
f 1177 1056 1180
f 1177 1052 1056
f 1054 1179 1181
f 1057 1054 1181
f 1181 1058 1057
f 1065 1064 1182
f 1065 1182 1183
f 1056 1065 1183
f 1056 1183 1180
f 1058 1181 1184
f 1185 1184 1186
f 1185 1066 1184
f 1066 1058 1184
f 1066 1187 1067
f 1185 1187 1066
f 1067 1188 1068
f 1187 1188 1067
f 1068 1189 1062
f 1188 1189 1068
f 1190 1062 1189
f 1190 1064 1062
f 1182 1064 1191
f 1191 1064 1190
f 1183 1182 1191
f 1187 1185 1186
f 1192 1187 1186
f 1188 1187 1192
f 1193 1194 1195
f 1194 1196 1197
f 1195 1194 1197
f 1197 1196 1198
f 1069 1199 1074
f 1193 1199 1070
f 1199 1069 1070
f 1071 1193 1070
f 1194 1193 1071
f 1072 1194 1071
f 1072 1200 1194
f 1200 1196 1194
f 1200 1198 1196
f 1201 1078 1202
f 1074 1202 1075
f 1202 1078 1075
f 1200 1076 1203
f 1072 1076 1200
f 1201 1205 934
f 1073 934 1205
f 1078 1201 934
f 1076 1079 1203
f 1203 1079 1206
f 1079 937 1207
f 937 1081 1207
f 1207 1081 1208
f 1210 1080 1083
f 1210 1081 1080
f 1210 1208 1081
f 1211 1212 1084
f 1085 1084 1212
f 1083 1085 1213
f 1213 1085 1212
f 1210 1083 1213
f 1214 1087 1209
f 1215 1216 1217
f 1215 1217 1091
f 1217 1218 1091
f 1219 1211 1089
f 1219 1089 1218
f 1218 1089 1091
f 1084 1089 1211
f 1087 1220 1092
f 1214 1220 1087
f 1215 1221 1216
f 1215 1094 1221
f 1091 1094 1215
f 1092 1220 954
f 1222 1221 1223
f 1094 1097 1223
f 1221 1094 1223
f 1098 1222 1223
f 1224 1222 1098
f 1223 1097 1098
f 1220 1225 954
f 1099 1224 1098
f 954 1225 1100
f 1224 1099 1101
f 1225 1226 1100
f 1100 1226 1102
f 1101 1103 1227
f 1103 968 1227
f 1102 1228 970
f 1226 1228 1102
f 968 1104 1227
f 1104 1105 1227
f 1227 1105 1229
f 1228 1230 970
f 1105 1106 1229
f 1229 1106 1231
f 970 1230 828
f 1230 1232 828
f 1106 1107 1231
f 1233 1107 1108
f 1233 1231 1107
f 1108 1109 1233
f 828 1234 1111
f 1233 1109 1235
f 1235 1109 1112
f 1110 1111 1234
f 1236 1110 1234
f 1112 1113 1235
f 1235 1113 1237
f 1238 1110 1236
f 1110 1238 1114
f 1113 1239 1237
f 1115 1239 1113
f 1239 1115 1116
f 1240 1239 1116
f 1238 1241 1114
f 1241 1117 1114
f 1116 1242 1240
f 1118 1242 1116
f 1242 1118 1119
f 1243 1242 1119
f 1241 1120 1117
f 1244 1120 1241
f 1121 1243 1119
f 1243 1121 1122
f 1245 1243 1122
f 1120 1244 1123
f 1246 1123 1244
f 1123 1246 1124
f 1245 1122 1125
f 1246 1247 1124
f 1125 1248 1245
f 1248 1125 1126
f 1247 1127 1124
f 1247 1249 1127
f 1250 1126 1128
f 1250 1251 1126
f 1251 1248 1126
f 1128 1130 1250
f 1127 1249 1131
f 1252 1253 1251
f 1132 1252 1251
f 1132 1251 1250
f 1132 1250 1130
f 1132 1134 1252
f 1254 1131 1249
f 1131 1254 1136
f 1134 1253 1252
f 1134 1255 1253
f 1256 1255 1137
f 1137 1255 1134
f 1137 1006 1256
f 1254 1139 1136
f 1006 1138 1256
f 1138 1257 1256
f 1140 1257 1138
f 1141 1257 1140
f 1144 1143 1258
f 1144 1258 1146
f 1259 1141 1147
f 1258 1149 1260
f 1143 1149 1258
f 1146 1258 1260
f 1146 1260 1261
f 1146 1261 1145
f 1261 1260 1262
f 1263 1150 1261
f 1150 1145 1261
f 1259 1147 1151
f 1264 1259 1151
f 1260 1153 1265
f 1149 1153 1260
f 1266 1262 1260
f 1265 1266 1260
f 1150 1263 1154
f 1267 1264 1156
f 1264 1151 1156
f 1268 1157 1158
f 1268 1158 1152
f 1159 1268 1153
f 1159 1157 1268
f 1153 1268 1265
f 1269 1270 1268
f 1265 1268 1270
f 1270 1266 1265
f 1271 1154 1272
f 1273 1154 1271
f 1155 1154 1273
f 1160 1155 1274
f 1155 1273 1274
f 1160 1274 1275
f 1156 1162 1267
f 1162 1276 1267
f 1269 1277 1278
f 1269 1278 1270
f 1278 1279 1270
f 1275 1161 1160
f 1275 1280 1161
f 1280 1163 1161
f 1162 1281 1276
f 1162 1165 1281
f 1282 1278 1277
f 1283 1282 1277
f 1284 1279 1278
f 1282 1284 1278
f 1163 1280 1166
f 1280 1285 1166
f 1167 1286 1164
f 1281 1165 1164
f 1286 1281 1164
f 1282 1283 1287
f 1284 1282 1287
f 1285 1288 1166
f 1289 1167 1168
f 1168 1170 1289
f 1166 1288 1172
f 1288 1290 1172
f 1289 1291 1167
f 1170 1291 1289
f 1170 1173 1291
f 1173 1292 1291
f 1171 1293 1173
f 1173 1293 1292
f 1294 1295 1293
f 1294 1293 1174
f 1174 1293 1171
f 1174 1175 1294
f 1172 1290 1176
f 1290 1296 1176
f 1294 1297 1295
f 1294 1175 1177
f 1294 1177 1298
f 1294 1298 1297
f 1298 1177 1299
f 1178 1176 1296
f 1296 1179 1178
f 1300 1179 1296
f 1177 1180 1299
f 1299 1180 1301
f 1181 1179 1302
f 1302 1179 1300
f 1180 1183 1303
f 1180 1303 1304
f 1180 1304 1301
f 1181 1302 1184
f 1184 1302 1305
f 1305 1186 1184
f 1190 1306 1191
f 1191 1306 1307
f 1183 1191 1307
f 1183 1307 1308
f 1183 1308 1303
f 1304 1303 1308
f 1192 1186 1309
f 1186 1305 1309
f 1188 1192 1310
f 1192 1309 1310
f 1189 1188 1311
f 1188 1310 1311
f 1190 1189 1312
f 1312 1189 1311
f 1306 1190 1312
f 1313 1193 1314
f 1195 1314 1193
f 1197 1314 1195
f 1315 1074 1316
f 1074 1199 1316
f 1193 1313 1199
f 1197 1317 1314
f 1317 1197 1198
f 1317 1198 1318
f 1318 1198 1200
f 1319 1320 1201
f 1202 1319 1201
f 1315 1319 1202
f 1074 1315 1202
f 1200 1203 1318
f 1321 1077 1320
f 1204 1320 1077
f 1204 1205 1320
f 1201 1320 1205
f 1206 1323 1203
f 1079 1323 1206
f 1079 1207 1327
f 1327 1323 1079
f 1207 1208 1327
f 1208 1328 1327
f 1208 1210 1329
f 1330 1211 1219
f 1330 1331 1211
f 1212 1211 1331
f 1212 1331 1332
f 1213 1212 1332
f 1329 1210 1213
f 1329 1213 1332
f 1333 1214 1209
f 1334 1217 1216
f 1334 1335 1217
f 1330 1218 1335
f 1335 1218 1217
f 1219 1218 1330
f 1214 1333 1220
f 1333 1336 1220
f 1221 1337 1334
f 1216 1221 1334
f 1336 1225 1220
f 1338 1339 1340
f 1338 1340 1221
f 1338 1221 1222
f 1224 1339 1338
f 1341 1339 1224
f 1338 1222 1224
f 1342 1343 1101
f 1342 1101 1344
f 1344 1101 1227
f 1225 1345 1226
f 1226 1345 1228
f 1227 1229 1344
f 1228 1345 1230
f 1229 1231 1344
f 1344 1231 1346
f 1230 1347 1232
f 1345 1347 1230
f 1347 1348 1232
f 1348 828 1232
f 1346 1231 1233
f 828 1348 1234
f 1233 1235 1346
f 1346 1235 1349
f 1235 1237 1349
f 1349 1237 1350
f 1236 1351 1238
f 1237 1352 1350
f 1239 1352 1237
f 1352 1239 1240
f 1353 1352 1240
f 1238 1351 1241
f 1351 1354 1241
f 1240 1355 1353
f 1242 1355 1240
f 1355 1242 1243
f 1356 1241 1354
f 1241 1356 1244
f 1357 1243 1245
f 1244 1356 1246
f 1356 1358 1246
f 1248 1357 1245
f 1358 1247 1246
f 1247 1359 1249
f 1248 1251 1360
f 1359 1361 1249
f 1251 1362 1360
f 1362 1251 1253
f 1363 1362 1253
f 1361 1254 1249
f 1361 1364 1254
f 1255 1365 1253
f 1254 1364 1139
f 1364 1366 1139
f 1255 1367 1365
f 1256 1367 1255
f 1256 1368 1367
f 1256 1369 1368
f 1257 1369 1256
f 1257 1370 1369
f 1139 1366 1142
f 1257 1371 1370
f 1257 1141 1371
f 1141 1372 1371
f 1372 1141 1259
f 1366 1148 1142
f 1261 1262 1373
f 1372 1259 1264
f 1373 1374 1375
f 1373 1262 1374
f 1262 1266 1374
f 1261 1373 1375
f 1261 1375 1263
f 1263 1375 1376
f 1377 1154 1376
f 1154 1263 1376
f 1154 1377 1272
f 1264 1378 1372
f 1267 1378 1264
f 1379 1268 1152
f 1268 1379 1269
f 1266 1270 1374
f 1374 1270 1380
f 1271 1272 1381
f 1272 1377 1381
f 1273 1271 1381
f 1274 1273 1382
f 1273 1381 1382
f 1382 1275 1274
f 1267 1276 1378
f 1378 1276 1383
f 1379 1384 1269
f 1384 1277 1269
f 1270 1279 1380
f 1380 1279 1385
f 1386 1280 1275
f 1276 1387 1388
f 1281 1387 1276
f 1388 1383 1276
f 1389 1287 1283
f 1389 1283 1384
f 1384 1283 1277
f 1287 1389 1385
f 1287 1385 1284
f 1284 1385 1279
f 1390 1285 1280
f 1286 1391 1281
f 1281 1391 1387
f 1390 1392 1285
f 1285 1392 1288
f 1286 1167 1391
f 1288 1392 1290
f 1392 1393 1290
f 1167 1394 1391
f 1291 1394 1167
f 1395 1396 1394
f 1395 1394 1292
f 1292 1394 1291
f 1395 1292 1293
f 1290 1393 1296
f 1295 1297 1293
f 1297 1397 1293
f 1298 1398 1297
f 1297 1398 1397
f 1398 1298 1299
f 1399 1398 1299
f 1400 1300 1296
f 1401 1300 1400
f 1299 1301 1399
f 1399 1301 1402
f 1300 1401 1302
f 1401 1403 1302
f 1402 1304 1404
f 1402 1301 1304
f 1302 1403 1405
f 1305 1405 1406
f 1305 1302 1405
f 1304 1308 1407
f 1304 1407 1404
f 1305 1406 1408
f 1305 1408 1409
f 1309 1305 1409
f 1312 1410 1306
f 1307 1306 1410
f 1307 1410 1411
f 1307 1411 1308
f 1407 1308 1411
f 1412 1312 1311
f 1410 1312 1412
f 1314 1413 1313
f 1315 1316 1319
f 1199 1414 1316
f 1313 1414 1199
f 1314 1415 1413
f 1314 1317 1415
f 1317 1416 1415
f 1318 1417 1317
f 1317 1417 1416
f 1418 1321 1419
f 1319 1419 1320
f 1417 1318 1420
f 1321 1320 1419
f 1318 1203 1420
f 1420 1203 1422
f 1322 1421 1423
f 1324 1322 1423
f 1203 1323 1422
f 1422 1323 1424
f 1425 1325 1423
f 1325 1324 1423
f 1326 1425 1426
f 1325 1425 1326
f 1323 1327 1424
f 1327 1328 1424
f 1424 1328 1427
f 1208 1329 1428
f 1208 1428 1328
f 1328 1428 1427
f 1326 1426 1209
f 1426 1429 1209
f 1331 1330 1430
f 1332 1331 1430
f 1329 1332 1431
f 1329 1431 1432
f 1329 1432 1428
f 1429 1333 1209
f 1334 1433 1434
f 1337 1433 1334
f 1335 1334 1435
f 1334 1434 1435
f 1430 1330 1335
f 1435 1430 1335
f 1436 1437 1433
f 1436 1433 1221
f 1221 1433 1337
f 1336 1438 1225
f 1340 1437 1436
f 1340 1339 1437
f 1221 1340 1436
f 1439 1225 1438
f 1339 1341 1440
f 1225 1439 1441
f 1341 1224 1440
f 1440 1224 1442
f 1443 1441 1439
f 1441 1443 1225
f 1224 1101 1442
f 1443 1444 1225
f 1101 1343 1442
f 1442 1343 1445
f 1444 1446 1225
f 1445 1343 1342
f 1342 1344 1445
f 1225 1446 1345
f 1445 1344 1447
f 1446 1448 1345
f 1447 1344 1449
f 1344 1346 1449
f 1448 1347 1345
f 1448 1450 1347
f 1449 1346 1451
f 1347 1450 1348
f 1348 1450 1234
f 1346 1349 1451
f 1451 1349 1452
f 1453 1452 1350
f 1452 1349 1350
f 1236 1454 1351
f 1350 1352 1453
f 1453 1352 1353
f 1453 1353 1455
f 1454 1456 1351
f 1456 1354 1351
f 1355 1455 1353
f 1243 1457 1355
f 1355 1457 1455
f 1456 1458 1354
f 1243 1357 1459
f 1243 1459 1460
f 1243 1460 1457
f 1356 1354 1458
f 1461 1356 1458
f 1357 1462 1459
f 1356 1461 1358
f 1357 1248 1462
f 1463 1247 1358
f 1247 1463 1359
f 1464 1361 1359
f 1465 1360 1362
f 1465 1248 1360
f 1362 1363 1465
f 1464 1364 1361
f 1466 1364 1464
f 1365 1467 1465
f 1253 1365 1465
f 1253 1465 1363
f 1364 1466 1366
f 1466 1468 1366
f 1365 1469 1467
f 1365 1367 1469
f 1367 1470 1469
f 1368 1470 1367
f 1369 1470 1368
f 1369 1471 1470
f 1369 1472 1471
f 1468 1473 1366
f 1370 1472 1369
f 1370 1371 1472
f 1372 1474 1371
f 1371 1474 1472
f 1366 1473 1148
f 1473 1475 1148
f 1372 1476 1474
f 1475 1152 1148
f 1477 1152 1475
f 1375 1374 1478
f 1375 1479 1376
f 1478 1479 1375
f 1378 1476 1372
f 1152 1477 1379
f 1477 1480 1379
f 1478 1380 1481
f 1374 1380 1478
f 1482 1483 1479
f 1482 1479 1481
f 1481 1479 1478
f 1376 1479 1483
f 1376 1483 1377
f 1381 1377 1484
f 1381 1484 1485
f 1382 1381 1486
f 1381 1485 1486
f 1486 1275 1382
f 1487 1275 1486
f 1480 1384 1379
f 1488 1384 1480
f 1481 1385 1489
f 1380 1385 1481
f 1489 1482 1481
f 1275 1487 1386
f 1280 1490 1491
f 1280 1386 1490
f 1388 1492 1383
f 1384 1488 1493
f 1389 1384 1493
f 1489 1385 1389
f 1489 1389 1494
f 1494 1389 1493
f 1280 1491 1390
f 1491 1495 1390
f 1388 1387 1496
f 1387 1391 1496
f 1492 1388 1496
f 1390 1495 1392
f 1391 1497 1496
f 1392 1495 1393
f 1391 1394 1497
f 1497 1394 1396
f 1497 1396 1496
f 1496 1396 1498
f 1393 1495 1296
f 1495 1499 1296
f 1396 1500 1498
f 1395 1500 1396
f 1293 1501 1395
f 1395 1501 1500
f 1293 1397 1501
f 1502 1503 1397
f 1502 1397 1398
f 1398 1399 1502
f 1400 1296 1499
f 1499 1401 1400
f 1504 1401 1499
f 1502 1399 1402
f 1502 1402 1505
f 1502 1505 1503
f 1506 1505 1402
f 1401 1504 1403
f 1504 1507 1403
f 1506 1402 1404
f 1506 1404 1508
f 1405 1403 1507
f 1507 1406 1405
f 1509 1406 1507
f 1404 1407 1510
f 1404 1510 1511
f 1404 1511 1508
f 1408 1406 1509
f 1409 1408 1512
f 1408 1509 1512
f 1512 1309 1409
f 1513 1309 1512
f 1411 1410 1514
f 1411 1514 1515
f 1407 1411 1515
f 1407 1515 1510
f 1511 1510 1515
f 1309 1513 1516
f 1310 1309 1516
f 1311 1310 1517
f 1310 1516 1517
f 1412 1311 1517
f 1410 1412 1518
f 1412 1517 1518
f 1514 1410 1519
f 1519 1410 1518
f 1515 1514 1519
f 1313 1520 1414
f 1413 1521 1313
f 1313 1521 1520
f 1520 1522 1316
f 1522 1319 1316
f 1414 1520 1316
f 1413 1523 1521
f 1415 1523 1413
f 1416 1524 1415
f 1415 1524 1523
f 1417 1525 1416
f 1416 1525 1524
f 1526 1525 1417
f 1419 1527 1418
f 1418 1527 1528
f 1319 1527 1419
f 1417 1420 1526
f 1418 1529 1421
f 1421 1529 1530
f 1421 1530 1423
f 1423 1530 1531
f 1422 1424 1532
f 1531 1425 1423
f 1533 1425 1531
f 1425 1533 1426
f 1532 1424 1534
f 1533 1535 1426
f 1424 1427 1534
f 1534 1427 1536
f 1426 1535 1537
f 1427 1428 1536
f 1536 1428 1538
f 1539 1426 1537
f 1426 1539 1429
f 1430 1540 1541
f 1541 1542 1430
f 1332 1430 1542
f 1432 1431 1543
f 1432 1543 1544
f 1432 1544 1428
f 1428 1544 1538
f 1333 1539 1545
f 1429 1539 1333
f 1433 1546 1547
f 1433 1547 1434
f 1547 1548 1434
f 1540 1430 1435
f 1540 1435 1548
f 1548 1435 1434
f 1543 1431 1332
f 1543 1332 1549
f 1549 1332 1550
f 1544 1543 1549
f 1551 1336 1545
f 1336 1333 1545
f 1437 1552 1553
f 1546 1437 1553
f 1433 1437 1546
f 1336 1439 1438
f 1551 1439 1336
f 1339 1552 1437
f 1554 1552 1339
f 1555 1554 1339
f 1556 1554 1555
f 1339 1440 1555
f 1442 1556 1555
f 1557 1556 1442
f 1555 1440 1442
f 1442 1558 1557
f 1442 1445 1558
f 1444 1559 1446
f 1443 1559 1444
f 1560 1445 1447
f 1447 1449 1560
f 1560 1449 1561
f 1446 1562 1448
f 1561 1449 1563
f 1448 1562 1450
f 1564 1563 1451
f 1563 1449 1451
f 1562 1565 1450
f 1564 1451 1566
f 1450 1565 1234
f 1451 1452 1566
f 1567 1236 1234
f 1453 1566 1452
f 1568 1566 1453
f 1236 1567 1454
f 1567 1569 1454
f 1570 1568 1455
f 1568 1453 1455
f 1569 1456 1454
f 1571 1456 1569
f 1455 1572 1570
f 1455 1457 1572
f 1572 1457 1460
f 1571 1458 1456
f 1571 1573 1458
f 1459 1572 1460
f 1574 1572 1459
f 1458 1573 1461
f 1462 1574 1459
f 1461 1573 1358
f 1462 1248 1574
f 1575 1574 1248
f 1463 1576 1359
f 1576 1464 1359
f 1248 1465 1575
f 1575 1465 1577
f 1464 1578 1466
f 1465 1579 1577
f 1579 1465 1467
f 1580 1579 1467
f 1581 1466 1578
f 1581 1468 1466
f 1467 1582 1580
f 1469 1582 1467
f 1583 1582 1470
f 1470 1582 1469
f 1583 1470 1584
f 1585 1584 1470
f 1471 1586 1470
f 1470 1586 1585
f 1586 1471 1472
f 1587 1468 1581
f 1468 1587 1473
f 1472 1588 1586
f 1474 1589 1472
f 1472 1589 1588
f 1587 1475 1473
f 1476 1589 1474
f 1476 1590 1589
f 1590 1476 1378
f 1477 1591 1480
f 1483 1482 1592
f 1483 1592 1377
f 1592 1593 1377
f 1593 1484 1377
f 1485 1487 1486
f 1480 1591 1488
f 1591 1594 1488
f 1592 1482 1595
f 1482 1489 1595
f 1596 1485 1484
f 1597 1487 1485
f 1487 1597 1386
f 1386 1597 1598
f 1490 1386 1599
f 1386 1598 1599
f 1599 1491 1490
f 1600 1491 1599
f 1383 1492 1601
f 1488 1594 1493
f 1602 1493 1603
f 1602 1494 1493
f 1494 1602 1604
f 1494 1604 1489
f 1489 1604 1595
f 1491 1600 1495
f 1496 1601 1492
f 1604 1602 1603
f 1601 1496 1605
f 1496 1498 1605
f 1499 1495 1606
f 1500 1607 1498
f 1499 1608 1504
f 1500 1609 1607
f 1501 1609 1500
f 1503 1501 1397
f 1503 1610 1501
f 1505 1611 1503
f 1503 1611 1610
f 1611 1505 1506
f 1612 1611 1506
f 1504 1608 1507
f 1608 1613 1507
f 1506 1508 1612
f 1507 1613 1614
f 1614 1509 1507
f 1615 1509 1614
f 1508 1511 1616
f 1509 1615 1617
f 1513 1617 1618
f 1513 1512 1617
f 1512 1509 1617
f 1515 1619 1511
f 1511 1619 1616
f 1513 1618 1516
f 1516 1618 1620
f 1620 1517 1516
f 1621 1519 1518
f 1515 1519 1622
f 1622 1519 1621
f 1619 1515 1622
f 1623 1518 1517
f 1621 1518 1623
f 1624 1319 1522
f 1418 1625 1626
f 1627 1625 1528
f 1625 1418 1528
f 1527 1627 1528
f 1624 1627 1527
f 1319 1624 1527
f 1525 1628 1524
f 1629 1628 1525
f 1629 1525 1526
f 1629 1526 1630
f 1630 1526 1420
f 1631 1530 1529
f 1631 1529 1632
f 1632 1529 1626
f 1626 1529 1418
f 1420 1422 1630
f 1530 1633 1531
f 1631 1633 1530
f 1533 1633 1634
f 1531 1633 1533
f 1635 1422 1532
f 1532 1534 1635
f 1533 1634 1535
f 1634 1636 1535
f 1635 1534 1536
f 1636 1537 1535
f 1637 1537 1636
f 1536 1538 1635
f 1538 1638 1635
f 1537 1637 1539
f 1637 1639 1539
f 1541 1640 1641
f 1540 1640 1541
f 1642 1542 1641
f 1542 1541 1641
f 1542 1642 1332
f 1538 1544 1643
f 1644 1638 1538
f 1643 1644 1538
f 1539 1639 1545
f 1547 1645 1646
f 1546 1645 1547
f 1548 1547 1647
f 1547 1646 1647
f 1640 1540 1548
f 1647 1640 1548
f 1550 1332 1648
f 1332 1642 1648
f 1549 1643 1544
f 1549 1649 1643
f 1650 1644 1643
f 1649 1650 1643
f 1551 1639 1651
f 1639 1551 1545
f 1553 1652 1653
f 1552 1652 1553
f 1645 1546 1553
f 1653 1645 1553
f 1654 1550 1648
f 1549 1550 1655
f 1655 1550 1654
f 1656 1649 1655
f 1655 1649 1549
f 1551 1651 1439
f 1651 1657 1439
f 1552 1554 1652
f 1652 1554 1658
f 1655 1654 1659
f 1660 1655 1659
f 1656 1655 1660
f 1554 1556 1658
f 1658 1556 1661
f 1556 1557 1661
f 1661 1557 1662
f 1439 1657 1443
f 1663 1662 1557
f 1657 1664 1443
f 1557 1558 1663
f 1663 1558 1665
f 1443 1664 1559
f 1558 1445 1665
f 1665 1445 1666
f 1667 1559 1664
f 1559 1667 1446
f 1445 1668 1666
f 1668 1445 1560
f 1667 1669 1446
f 1560 1561 1668
f 1668 1561 1670
f 1446 1669 1562
f 1669 1671 1562
f 1561 1563 1670
f 1564 1670 1563
f 1671 1565 1562
f 1672 1565 1671
f 1564 1566 1670
f 1670 1566 1673
f 1565 1672 1234
f 1673 1566 1568
f 1673 1568 1674
f 1568 1675 1674
f 1570 1675 1568
f 1676 1675 1570
f 1677 1569 1567
f 1569 1677 1571
f 1570 1678 1676
f 1572 1678 1570
f 1571 1677 1679
f 1571 1679 1573
f 1572 1574 1680
f 1572 1680 1678
f 1679 1681 1573
f 1680 1574 1682
f 1681 1358 1573
f 1681 1683 1358
f 1682 1574 1684
f 1358 1683 1463
f 1684 1574 1575
f 1463 1683 1576
f 1685 1464 1576
f 1575 1577 1684
f 1684 1577 1686
f 1464 1685 1578
f 1685 1687 1578
f 1577 1688 1686
f 1579 1688 1577
f 1688 1579 1580
f 1581 1578 1687
f 1689 1581 1687
f 1580 1690 1688
f 1582 1690 1580
f 1690 1582 1583
f 1585 1691 1692
f 1586 1693 1585
f 1585 1693 1691
f 1586 1694 1693
f 1581 1689 1587
f 1583 1695 1690
f 1584 1692 1583
f 1583 1692 1695
f 1692 1584 1585
f 1588 1694 1586
f 1589 1696 1588
f 1588 1696 1694
f 1589 1697 1696
f 1698 1477 1475
f 1589 1590 1697
f 1697 1590 1378
f 1699 1477 1698
f 1477 1699 1591
f 1700 1591 1699
f 1700 1594 1591
f 1592 1595 1701
f 1592 1701 1702
f 1593 1592 1703
f 1592 1702 1703
f 1484 1593 1704
f 1593 1703 1704
f 1596 1484 1704
f 1485 1596 1705
f 1596 1704 1705
f 1597 1485 1706
f 1485 1705 1706
f 1598 1597 1706
f 1598 1706 1599
f 1383 1601 1707
f 1594 1603 1493
f 1708 1603 1594
f 1595 1604 1709
f 1600 1710 1495
f 1707 1601 1711
f 1603 1708 1712
f 1709 1604 1603
f 1712 1709 1603
f 1495 1710 1606
f 1601 1713 1711
f 1605 1713 1601
f 1710 1714 1606
f 1605 1498 1713
f 1713 1498 1715
f 1606 1714 1499
f 1498 1607 1715
f 1715 1607 1716
f 1499 1714 1608
f 1714 1717 1608
f 1607 1718 1716
f 1609 1718 1607
f 1501 1719 1609
f 1609 1719 1718
f 1501 1610 1719
f 1720 1611 1612
f 1608 1717 1613
f 1717 1721 1613
f 1722 1720 1508
f 1720 1612 1508
f 1722 1508 1723
f 1614 1613 1721
f 1721 1615 1614
f 1616 1723 1508
f 1615 1721 1724
f 1617 1615 1724
f 1724 1618 1617
f 1616 1619 1725
f 1618 1724 1726
f 1727 1620 1726
f 1620 1618 1726
f 1621 1728 1622
f 1619 1622 1728
f 1619 1728 1725
f 1517 1620 1729
f 1620 1727 1729
f 1621 1623 1730
f 1730 1623 1517
f 1728 1621 1730
f 1521 1731 1520
f 1732 1627 1733
f 1733 1624 1734
f 1733 1627 1624
f 1522 1734 1624
f 1520 1734 1522
f 1521 1523 1731
f 1524 1735 1523
f 1732 1736 1626
f 1732 1626 1625
f 1627 1732 1625
f 1524 1737 1735
f 1524 1628 1737
f 1628 1738 1737
f 1629 1738 1628
f 1632 1739 1740
f 1632 1740 1631
f 1626 1739 1632
f 1736 1739 1626
f 1629 1741 1738
f 1741 1629 1630
f 1741 1630 1742
f 1631 1740 1633
f 1740 1743 1633
f 1630 1422 1742
f 1633 1743 1634
f 1743 1744 1634
f 1422 1635 1742
f 1742 1635 1745
f 1746 1634 1744
f 1634 1747 1636
f 1746 1747 1634
f 1745 1635 1748
f 1636 1747 1637
f 1635 1638 1748
f 1748 1638 1749
f 1637 1747 1639
f 1747 1750 1639
f 1641 1640 1751
f 1641 1751 1642
f 1638 1644 1749
f 1749 1644 1752
f 1646 1753 1754
f 1645 1753 1646
f 1647 1646 1755
f 1646 1754 1755
f 1751 1640 1647
f 1751 1647 1755
f 1642 1751 1756
f 1642 1756 1757
f 1648 1642 1758
f 1642 1757 1758
f 1644 1650 1752
f 1752 1650 1759
f 1639 1760 1651
f 1639 1750 1760
f 1653 1761 1753
f 1652 1761 1653
f 1753 1645 1653
f 1654 1648 1758
f 1649 1656 1762
f 1649 1762 1763
f 1649 1763 1650
f 1650 1763 1759
f 1764 1651 1760
f 1657 1651 1764
f 1765 1761 1658
f 1658 1761 1652
f 1659 1654 1766
f 1766 1660 1659
f 1660 1762 1656
f 1660 1767 1762
f 1768 1763 1762
f 1767 1768 1762
f 1764 1769 1657
f 1658 1661 1770
f 1765 1658 1770
f 1771 1772 1766
f 1766 1772 1660
f 1767 1660 1773
f 1773 1660 1772
f 1773 1768 1767
f 1774 1770 1662
f 1770 1661 1662
f 1769 1775 1657
f 1776 1662 1663
f 1657 1775 1664
f 1776 1663 1777
f 1663 1666 1777
f 1666 1663 1665
f 1775 1778 1664
f 1664 1779 1667
f 1778 1779 1664
f 1668 1780 1666
f 1779 1669 1667
f 1781 1669 1779
f 1668 1670 1780
f 1669 1781 1671
f 1780 1670 1782
f 1782 1670 1673
f 1782 1673 1783
f 1784 1234 1672
f 1234 1784 1567
f 1783 1673 1674
f 1783 1674 1785
f 1784 1786 1567
f 1676 1678 1785
f 1675 1676 1785
f 1675 1785 1674
f 1785 1678 1787
f 1786 1677 1567
f 1786 1788 1677
f 1787 1678 1680
f 1789 1787 1680
f 1677 1788 1679
f 1790 1789 1680
f 1790 1680 1682
f 1681 1791 1683
f 1790 1682 1684
f 1790 1684 1792
f 1791 1793 1683
f 1792 1684 1794
f 1793 1685 1576
f 1793 1576 1683
f 1793 1795 1685
f 1795 1687 1685
f 1684 1686 1794
f 1688 1796 1686
f 1796 1794 1686
f 1690 1797 1796
f 1690 1796 1688
f 1798 1692 1691
f 1693 1798 1691
f 1694 1798 1693
f 1694 1799 1798
f 1689 1800 1587
f 1690 1695 1797
f 1695 1801 1797
f 1692 1802 1695
f 1695 1802 1801
f 1803 1802 1692
f 1694 1804 1799
f 1696 1804 1694
f 1696 1805 1804
f 1800 1475 1587
f 1806 1475 1800
f 1805 1696 1807
f 1696 1697 1807
f 1806 1698 1475
f 1697 1378 1807
f 1807 1378 1808
f 1698 1809 1699
f 1706 1810 1811
f 1811 1812 1706
f 1813 1808 1383
f 1808 1378 1383
f 1699 1809 1814
f 1700 1699 1814
f 1594 1700 1815
f 1700 1814 1815
f 1815 1816 1594
f 1817 1818 1701
f 1818 1702 1701
f 1703 1702 1819
f 1702 1818 1819
f 1704 1703 1820
f 1703 1819 1820
f 1704 1820 1810
f 1705 1704 1810
f 1706 1705 1810
f 1706 1812 1599
f 1812 1600 1599
f 1821 1600 1812
f 1813 1383 1822
f 1383 1707 1822
f 1594 1816 1708
f 1816 1823 1708
f 1701 1709 1824
f 1595 1709 1701
f 1825 1817 1701
f 1824 1825 1701
f 1600 1821 1710
f 1821 1826 1710
f 1707 1711 1822
f 1822 1711 1827
f 1708 1823 1712
f 1709 1712 1828
f 1709 1828 1824
f 1828 1825 1824
f 1713 1827 1711
f 1710 1829 1714
f 1715 1716 1830
f 1714 1829 1717
f 1829 1831 1717
f 1716 1832 1830
f 1718 1832 1716
f 1719 1833 1832
f 1719 1832 1718
f 1611 1834 1610
f 1834 1611 1720
f 1717 1831 1721
f 1831 1835 1721
f 1719 1836 1833
f 1610 1836 1719
f 1720 1837 1834
f 1722 1837 1720
f 1837 1722 1723
f 1838 1837 1723
f 1839 1721 1835
f 1723 1616 1838
f 1838 1616 1840
f 1721 1839 1841
f 1724 1721 1841
f 1616 1725 1840
f 1724 1841 1842
f 1726 1724 1842
f 1842 1727 1726
f 1725 1843 1844
f 1728 1843 1725
f 1727 1842 1845
f 1727 1845 1846
f 1729 1846 1847
f 1729 1727 1846
f 1729 1848 1517
f 1848 1849 1517
f 1850 1517 1849
f 1850 1730 1517
f 1728 1730 1851
f 1730 1850 1851
f 1851 1843 1728
f 1848 1729 1847
f 1733 1734 1852
f 1520 1853 1734
f 1734 1853 1852
f 1731 1854 1520
f 1520 1854 1853
f 1733 1855 1732
f 1732 1855 1856
f 1855 1733 1852
f 1731 1523 1857
f 1523 1735 1857
f 1736 1858 1739
f 1856 1736 1732
f 1858 1736 1856
f 1738 1859 1737
f 1738 1860 1859
f 1741 1860 1738
f 1742 1861 1741
f 1741 1861 1860
f 1861 1742 1862
f 1743 1863 1864
f 1743 1740 1863
f 1862 1742 1865
f 1866 1743 1864
f 1743 1866 1744
f 1742 1745 1865
f 1865 1745 1867
f 1744 1866 1746
f 1746 1866 1747
f 1866 1750 1747
f 1745 1748 1867
f 1867 1748 1868
f 1748 1749 1868
f 1869 1868 1752
f 1868 1749 1752
f 1870 1754 1753
f 1870 1871 1754
f 1755 1754 1872
f 1754 1871 1872
f 1755 1872 1751
f 1757 1756 1873
f 1756 1751 1873
f 1758 1757 1873
f 1752 1759 1869
f 1750 1874 1760
f 1753 1761 1870
f 1761 1875 1870
f 1758 1873 1876
f 1758 1876 1877
f 1758 1877 1654
f 1759 1763 1878
f 1879 1869 1759
f 1878 1879 1759
f 1760 1874 1764
f 1765 1880 1875
f 1875 1761 1765
f 1654 1877 1881
f 1654 1881 1766
f 1878 1768 1882
f 1763 1768 1878
f 1883 1879 1878
f 1882 1883 1878
f 1769 1764 1884
f 1764 1874 1884
f 1765 1770 1880
f 1771 1881 1885
f 1771 1766 1881
f 1771 1885 1772
f 1882 1773 1886
f 1768 1773 1882
f 1887 1883 1882
f 1886 1887 1882
f 1888 1769 1884
f 1770 1774 1880
f 1885 1881 1889
f 1772 1889 1890
f 1772 1885 1889
f 1772 1891 1773
f 1890 1891 1772
f 1773 1891 1892
f 1773 1892 1893
f 1773 1893 1886
f 1887 1886 1893
f 1775 1769 1888
f 1776 1774 1662
f 1776 1894 1774
f 1894 1880 1774
f 1895 1891 1890
f 1892 1891 1895
f 1894 1776 1896
f 1896 1776 1777
f 1775 1888 1778
f 1888 1897 1778
f 1896 1777 1666
f 1896 1666 1780
f 1779 1778 1897
f 1779 1897 1781
f 1897 1898 1781
f 1899 1900 1780
f 1781 1898 1671
f 1899 1780 1782
f 1901 1671 1898
f 1671 1901 1672
f 1901 1902 1672
f 1903 1783 1904
f 1903 1899 1783
f 1899 1782 1783
f 1903 1904 1905
f 1902 1784 1672
f 1902 1906 1784
f 1783 1785 1907
f 1783 1907 1905
f 1783 1905 1904
f 1907 1785 1908
f 1784 1906 1786
f 1906 1909 1786
f 1785 1787 1910
f 1785 1910 1908
f 1910 1787 1911
f 1909 1788 1786
f 1912 1788 1909
f 1787 1789 1913
f 1787 1913 1911
f 1788 1912 1679
f 1912 1914 1679
f 1789 1790 1913
f 1914 1681 1679
f 1913 1790 1792
f 1792 1794 1915
f 1793 1916 1795
f 1916 1917 1795
f 1917 1687 1795
f 1917 1918 1687
f 1794 1796 1915
f 1915 1796 1919
f 1687 1918 1689
f 1918 1800 1689
f 1919 1796 1797
f 1920 1919 1797
f 1692 1798 1921
f 1798 1922 1921
f 1799 1923 1798
f 1798 1923 1922
f 1802 1924 1801
f 1803 1924 1802
f 1921 1803 1692
f 1924 1803 1921
f 1799 1804 1923
f 1805 1925 1804
f 1804 1925 1923
f 1926 1925 1805
f 1807 1926 1805
f 1927 1926 1808
f 1926 1807 1808
f 1698 1928 1809
f 1698 1929 1928
f 1810 1930 1811
f 1930 1931 1811
f 1812 1811 1931
f 1931 1932 1812
f 1808 1813 1927
f 1809 1928 1814
f 1928 1815 1814
f 1928 1933 1815
f 1928 1929 1933
f 1815 1933 1816
f 1819 1934 1820
f 1934 1935 1820
f 1810 1820 1935
f 1812 1936 1821
f 1812 1932 1936
f 1936 1937 1821
f 1813 1822 1938
f 1813 1938 1939
f 1933 1823 1816
f 1818 1940 1941
f 1818 1817 1940
f 1817 1825 1940
f 1819 1818 1941
f 1942 1819 1941
f 1934 1819 1942
f 1943 1821 1937
f 1826 1821 1943
f 1938 1944 1939
f 1938 1822 1944
f 1822 1827 1944
f 1823 1828 1712
f 1945 1828 1823
f 1825 1828 1940
f 1940 1828 1946
f 1826 1947 1710
f 1943 1947 1826
f 1944 1827 1713
f 1948 1944 1713
f 1945 1946 1828
f 1713 1715 1948
f 1948 1715 1949
f 1710 1947 1829
f 1947 1950 1829
f 1715 1830 1949
f 1949 1830 1951
f 1829 1950 1831
f 1950 1952 1831
f 1832 1953 1830
f 1953 1951 1830
f 1954 1955 1610
f 1834 1956 1610
f 1610 1956 1954
f 1831 1952 1835
f 1952 1957 1835
f 1832 1958 1953
f 1833 1958 1832
f 1833 1836 1958
f 1836 1959 1958
f 1955 1836 1610
f 1955 1959 1836
f 1954 1959 1955
f 1834 1960 1956
f 1837 1960 1834
f 1960 1837 1838
f 1957 1839 1835
f 1961 1839 1957
f 1839 1961 1962
f 1841 1839 1962
f 1840 1725 1963
f 1964 1842 1841
f 1964 1841 1962
f 1725 1844 1965
f 1725 1965 1963
f 1842 1964 1966
f 1842 1966 1845
f 1845 1966 1967
f 1968 1967 1969
f 1968 1846 1967
f 1846 1845 1967
f 1846 1968 1847
f 1850 1970 1851
f 1971 1970 1850
f 1843 1851 1970
f 1843 1970 1972
f 1843 1972 1844
f 1965 1844 1972
f 1847 1968 1969
f 1847 1969 1973
f 1848 1847 1974
f 1847 1973 1974
f 1849 1848 1974
f 1971 1850 1849
f 1971 1849 1975
f 1975 1849 1974
f 1970 1971 1975
f 1854 1976 1853
f 1977 1856 1978
f 1978 1856 1855
f 1852 1979 1855
f 1979 1978 1855
f 1853 1979 1852
f 1980 1979 1853
f 1976 1980 1853
f 1981 1854 1731
f 1857 1981 1731
f 1739 1982 1983
f 1740 1739 1983
f 1858 1982 1739
f 1856 1984 1858
f 1984 1982 1858
f 1977 1984 1856
f 1857 1985 1981
f 1735 1985 1857
f 1737 1985 1735
f 1859 1986 1737
f 1740 1983 1863
f 1859 1987 1986
f 1859 1860 1987
f 1860 1988 1987
f 1989 1990 1988
f 1989 1988 1861
f 1861 1988 1860
f 1861 1862 1989
f 1991 1990 1865
f 1989 1865 1990
f 1865 1989 1862
f 1865 1992 1991
f 1864 1993 1866
f 1863 1993 1864
f 1865 1867 1994
f 1994 1992 1865
f 1866 1993 1750
f 1993 1995 1750
f 1867 1868 1994
f 1994 1868 1996
f 1995 1997 1750
f 1996 1868 1998
f 1869 1998 1868
f 1999 1750 1997
f 1874 1750 1999
f 1870 2000 2001
f 1871 1870 2002
f 1870 2001 2002
f 1872 1871 2003
f 1871 2002 2003
f 1751 1872 2004
f 1872 2003 2004
f 1751 2004 2005
f 1873 1751 2005
f 1998 1869 2006
f 1875 2007 2000
f 1875 2000 1870
f 1873 2005 1876
f 1876 2005 2008
f 2008 1877 1876
f 2009 2006 1879
f 2006 1869 1879
f 1880 2010 2007
f 1875 1880 2007
f 1877 2008 2011
f 2011 1881 1877
f 2009 1883 2012
f 1879 1883 2009
f 1874 2013 1884
f 1999 2013 1874
f 2014 2010 1880
f 1881 2011 2015
f 2012 1887 2016
f 1883 1887 2012
f 1884 2013 1888
f 2017 2014 1880
f 1881 2015 2018
f 1889 1881 2018
f 2018 1890 1889
f 2019 1890 2018
f 1893 1892 2020
f 1893 2020 2021
f 1887 1893 2021
f 1887 2021 2022
f 1887 2022 2016
f 2013 2023 1888
f 2024 2017 1880
f 2025 2017 2024
f 1880 1894 2024
f 1890 2019 2026
f 1895 1890 2027
f 1890 2026 2027
f 2020 1892 1895
f 2020 1895 2028
f 2028 1895 2027
f 2021 2020 2028
f 2024 2029 2025
f 1896 2030 2029
f 1894 1896 2029
f 1894 2029 2024
f 2023 2031 1888
f 1896 2032 2030
f 2032 1896 2033
f 1897 1888 2031
f 2034 2033 1896
f 1896 2035 2034
f 1780 2035 1896
f 2036 1897 2031
f 1898 1897 2036
f 2035 1780 1900
f 2036 2037 1898
f 2038 1900 1899
f 1898 2037 1901
f 2037 2039 1901
f 2039 1902 1901
f 2040 1902 2039
f 1903 1905 2041
f 1903 2041 2038
f 1903 2038 1899
f 2040 1906 1902
f 1905 1907 2041
f 1908 1910 2042
f 1907 1908 2042
f 1907 2042 2041
f 1910 2043 2044
f 2042 1910 2044
f 1906 2045 1909
f 1911 2043 1910
f 2046 2044 2043
f 1911 2046 2043
f 2047 1909 2048
f 2048 1909 2045
f 1909 2047 1912
f 1913 2049 2046
f 1913 2046 1911
f 2048 1912 2047
f 2048 1914 1912
f 2049 1913 1792
f 2050 1681 1914
f 1681 2050 1791
f 2050 2051 1791
f 2051 1793 1791
f 2052 1793 2051
f 1792 1915 2053
f 1793 2052 1916
f 1917 2054 1918
f 1915 1919 2053
f 2053 1919 2055
f 2054 2056 1918
f 2056 1800 1918
f 1919 2057 2055
f 2057 1919 1920
f 2058 2057 1920
f 1922 2059 1921
f 1921 2059 2060
f 1922 1923 2061
f 1923 2062 2061
f 2062 1923 2063
f 2056 2064 1800
f 1797 2058 1920
f 1801 2065 1797
f 1797 2065 2058
f 1924 2066 1801
f 1801 2066 2065
f 1924 2060 2066
f 2060 1924 1921
f 1923 1925 2063
f 1926 2067 1925
f 1925 2067 2063
f 1800 2064 1806
f 2064 2068 1806
f 2067 1926 2069
f 2068 1698 1806
f 2070 1698 2068
f 1927 2069 1926
f 2071 2069 1927
f 2070 1929 1698
f 1810 2072 1930
f 1931 1930 2073
f 1930 2072 2073
f 1932 2074 2075
f 1932 1931 2074
f 1931 2073 2074
f 1927 1813 2071
f 2071 1813 2076
f 2070 1933 1929
f 2070 2077 1933
f 1934 2078 1935
f 1935 2078 2072
f 1810 1935 2072
f 1932 2075 1936
f 2075 1937 1936
f 2075 2079 1937
f 1813 1939 2076
f 2076 1939 2080
f 1933 2077 1823
f 2077 2081 1823
f 2082 1941 1940
f 2082 2083 1941
f 2083 1942 1941
f 1934 1942 2078
f 1942 2083 2078
f 1937 2079 1943
f 1944 2080 1939
f 2081 1945 1823
f 1946 2082 1940
f 1944 1948 2080
f 1945 2081 2084
f 1946 1945 2084
f 2085 1947 1943
f 2085 2086 1947
f 1947 2086 1950
f 1950 2086 1952
f 2086 2087 1952
f 1951 1953 2088
f 2089 1954 1956
f 2087 1957 1952
f 2087 2090 1957
f 1953 2091 2088
f 1958 2091 1953
f 2092 2093 2091
f 2092 2091 1959
f 1959 2091 1958
f 2089 1959 1954
f 2089 2092 1959
f 2094 2089 1956
f 1956 1960 2094
f 2095 1960 1838
f 1957 2090 1961
f 2090 2096 1961
f 1840 2095 1838
f 2097 2095 1840
f 1961 2096 2098
f 1962 1961 2098
f 2099 1962 2098
f 1840 1963 2097
f 2097 1963 2100
f 1962 2099 1964
f 2099 2101 1964
f 1963 1965 2102
f 1963 2102 2103
f 1963 2103 2100
f 1964 2101 2104
f 1966 1964 2104
f 2105 2104 2106
f 2105 1967 2104
f 1967 1966 2104
f 1967 2105 1969
f 1970 2107 1972
f 2102 1965 1972
f 2102 1972 2103
f 2103 1972 2107
f 1969 2105 2106
f 1969 2106 2108
f 1973 1969 2109
f 1969 2108 2109
f 2110 1974 2109
f 1974 1973 2109
f 1975 1974 2110
f 1970 1975 2111
f 1975 2110 2111
f 2111 2107 1970
f 1977 1978 1979
f 1976 2112 1980
f 1854 2112 1976
f 1984 2113 1982
f 2114 1977 1979
f 1980 2114 1979
f 1854 2115 2112
f 1981 2115 1854
f 1737 1986 1985
f 1985 1986 1981
f 1982 2116 1983
f 1983 2116 1863
f 2113 2116 1982
f 1984 2117 2113
f 1977 2117 1984
f 1988 2118 1987
f 2116 2119 1863
f 1988 2120 2118
f 1991 2120 1988
f 1991 1988 1990
f 1993 1863 2121
f 1863 2119 2121
f 2120 1991 1992
f 2120 1992 2122
f 2123 1993 2121
f 1992 1994 2122
f 1995 1993 2123
f 1994 1996 2124
f 1995 2125 1997
f 2124 1998 2126
f 1996 1998 2124
f 2125 2127 1997
f 1997 2127 1999
f 2000 2128 2001
f 2002 2001 2129
f 2001 2128 2129
f 2003 2002 2130
f 2002 2129 2130
f 2004 2003 2131
f 2003 2130 2131
f 2005 2004 2131
f 1998 2006 2126
f 2126 2006 2132
f 2127 2133 1999
f 2134 2135 2136
f 2137 2134 2136
f 2000 2134 2137
f 2000 2007 2134
f 2005 2131 2138
f 2008 2005 2138
f 2009 2132 2006
f 2133 2139 1999
f 2140 2141 2135
f 2134 2140 2135
f 2134 2010 2140
f 2134 2007 2010
f 2008 2138 2142
f 2011 2008 2142
f 2009 2012 2132
f 2132 2012 2143
f 2139 2144 1999
f 2139 2145 2144
f 2144 2013 1999
f 2141 2145 2139
f 2141 2140 2145
f 2140 2146 2145
f 2010 2014 2146
f 2140 2010 2146
f 2147 2142 2148
f 2015 2142 2147
f 2015 2011 2142
f 2012 2016 2143
f 2143 2016 2149
f 2145 2150 2144
f 2146 2017 2145
f 2017 2150 2145
f 2146 2014 2017
f 2018 2148 2151
f 2018 2147 2148
f 2018 2015 2147
f 2022 2152 2153
f 2021 2152 2022
f 2149 2016 2022
f 2153 2149 2022
f 2144 2154 2023
f 2013 2144 2023
f 2150 2155 2144
f 2155 2154 2144
f 2017 2156 2150
f 2156 2155 2150
f 2017 2025 2156
f 2019 2018 2151
f 2019 2151 2026
f 2026 2151 2157
f 2027 2026 2158
f 2026 2157 2158
f 2028 2027 2159
f 2027 2158 2159
f 2152 2021 2028
f 2159 2152 2028
f 2160 2155 2161
f 2160 2154 2155
f 2161 2162 2163
f 2161 2155 2162
f 2155 2156 2162
f 2025 2029 2164
f 2025 2164 2156
f 2156 2164 2162
f 2029 2030 2164
f 2031 2165 2166
f 2023 2165 2031
f 2023 2160 2165
f 2023 2154 2160
f 2167 2166 2162
f 2163 2162 2165
f 2165 2162 2166
f 2168 2162 2164
f 2032 2169 2168
f 2032 2168 2164
f 2032 2164 2030
f 2032 2033 2169
f 2166 2170 2031
f 2167 2170 2166
f 2169 2033 2034
f 2170 2171 2031
f 2034 2172 2169
f 2035 2172 2034
f 1900 2172 2035
f 2031 2171 2036
f 2037 2036 2173
f 2036 2171 2173
f 1900 2038 2174
f 2175 2037 2173
f 2039 2037 2175
f 2038 2176 2174
f 2039 2175 2040
f 2175 2177 2040
f 2038 2041 2176
f 2041 2042 2178
f 2041 2178 2176
f 2178 2042 2179
f 2177 1906 2040
f 2180 1906 2177
f 2179 2042 2044
f 2044 2181 2182
f 2044 2182 2183
f 2044 2183 2179
f 2182 2181 2184
f 2180 2045 1906
f 2180 2185 2045
f 2044 2046 2181
f 2186 2184 2181
f 2046 2186 2181
f 2187 2045 2185
f 2048 2045 2187
f 2046 2049 2186
f 2186 2049 2188
f 2048 2187 1914
f 2187 2050 1914
f 2049 1792 2188
f 2188 1792 2189
f 2189 1792 2190
f 1792 2053 2190
f 2052 2191 1916
f 2191 2192 1916
f 2192 1917 1916
f 2193 1917 2192
f 2190 2053 2194
f 1917 2193 2054
f 2193 2195 2054
f 2194 2053 2055
f 2194 2055 2196
f 2059 2197 2198
f 1922 2199 2059
f 2059 2199 2197
f 1922 2200 2199
f 1922 2061 2201
f 1922 2201 2200
f 2061 2202 2203
f 2201 2061 2203
f 2195 2056 2054
f 2057 2058 2204
f 2057 2204 2196
f 2057 2196 2055
f 2059 2198 2060
f 2060 2198 2205
f 2202 2061 2062
f 2062 2063 2206
f 2062 2206 2203
f 2062 2203 2202
f 2206 2063 2207
f 2195 2064 2056
f 2208 2064 2195
f 2204 2058 2065
f 2060 2205 2066
f 2063 2209 2207
f 2063 2067 2209
f 2210 2209 2067
f 2208 2068 2064
f 2208 2211 2068
f 2212 2210 2069
f 2210 2067 2069
f 2068 2211 2070
f 2212 2069 2071
f 2212 2071 2213
f 2073 2072 2214
f 2072 2215 2214
f 2074 2073 2216
f 2073 2214 2216
f 2216 2075 2074
f 2217 2075 2216
f 2071 2076 2213
f 2213 2076 2218
f 2219 2070 2220
f 2070 2219 2077
f 2221 2072 2078
f 2072 2221 2215
f 2217 2079 2075
f 2076 2080 2218
f 2219 2220 2222
f 2219 2081 2077
f 2219 2223 2081
f 2219 2222 2223
f 2223 2224 2081
f 2083 2082 2225
f 2226 2083 2225
f 2226 2221 2083
f 2221 2078 2083
f 2079 2227 1943
f 2228 2079 2229
f 2227 2079 2228
f 2224 2230 2081
f 2225 2231 2232
f 2225 2082 2231
f 2082 1946 2231
f 2226 2225 2232
f 2227 2228 2233
f 2227 2233 1943
f 2081 2230 2234
f 2081 2234 2084
f 2084 2234 1946
f 2234 2231 1946
f 1943 2233 2085
f 2233 2235 2085
f 2080 1948 1949
f 2236 2080 1949
f 2085 2235 2086
f 1949 1951 2236
f 2236 1951 2237
f 2238 2086 2235
f 2087 2086 2238
f 1951 2088 2237
f 2237 2088 2239
f 2087 2238 2090
f 2238 2240 2090
f 2088 2091 2239
f 2241 2091 2093
f 2242 2092 2089
f 2094 2243 2089
f 2089 2243 2242
f 1960 2244 2094
f 2094 2244 2243
f 2244 1960 2095
f 2245 2244 2095
f 2090 2240 2096
f 2240 2246 2096
f 2093 2247 2241
f 2092 2247 2093
f 2242 2247 2092
f 2245 2095 2097
f 2096 2246 2248
f 2098 2096 2248
f 2248 2099 2098
f 2249 2099 2248
f 2099 2249 2101
f 2249 2250 2101
f 2100 2103 2251
f 2101 2250 2252
f 2104 2101 2252
f 2252 2106 2104
f 2253 2106 2252
f 2254 2255 2107
f 2255 2103 2107
f 2255 2251 2103
f 2106 2253 2256
f 2108 2256 2257
f 2108 2106 2256
f 2108 2258 2109
f 2109 2258 2110
f 2259 2260 2110
f 2260 2111 2110
f 2107 2111 2254
f 2254 2111 2260
f 2258 2108 2257
f 2261 2258 2257
f 2110 2258 2261
f 2110 2261 2262
f 2263 2110 2262
f 2259 2110 2263
f 1980 2112 2115
f 2113 2264 2116
f 2117 2264 2113
f 2117 1977 2265
f 2266 2265 2114
f 2265 1977 2114
f 2266 2114 2267
f 2268 2267 1980
f 2267 2114 1980
f 2268 1980 2269
f 1980 2115 2269
f 2270 2269 2115
f 1981 2270 2115
f 2271 2270 1981
f 1986 2271 1981
f 2272 2116 2264
f 2119 2116 2272
f 2117 2273 2264
f 2265 2273 2117
f 2274 2273 2265
f 2266 2274 2265
f 2267 2275 2266
f 2268 2275 2267
f 2269 2276 2268
f 2270 2276 2269
f 1987 2277 1986
f 2118 2277 1987
f 2278 2277 2118
f 2120 2278 2118
f 2119 2279 2121
f 2272 2279 2119
f 2120 2280 2278
f 2120 2281 2280
f 2281 2120 2122
f 2282 2281 2122
f 2279 2123 2121
f 2279 2283 2123
f 2122 1994 2282
f 2282 1994 2284
f 2123 2285 1995
f 2285 2123 2283
f 1994 2124 2284
f 2284 2124 2286
f 2285 2125 1995
f 2285 2287 2125
f 2124 2126 2286
f 2127 2125 2288
f 2125 2287 2288
f 2286 2126 2289
f 2290 2127 2288
f 2291 2127 2290
f 2292 2000 2137
f 2292 2293 2000
f 2128 2000 2294
f 2000 2293 2294
f 2129 2128 2295
f 2128 2294 2295
f 2130 2129 2296
f 2129 2295 2296
f 2131 2130 2297
f 2130 2296 2297
f 2126 2132 2289
f 2289 2132 2298
f 2291 2299 2133
f 2127 2291 2133
f 2300 2291 2290
f 2300 2301 2291
f 2301 2299 2291
f 2292 2301 2300
f 2292 2135 2301
f 2292 2136 2135
f 2137 2136 2292
f 2131 2297 2302
f 2138 2302 2303
f 2138 2131 2302
f 2299 2304 2139
f 2133 2299 2139
f 2135 2141 2304
f 2135 2304 2301
f 2301 2304 2299
f 2138 2303 2305
f 2138 2305 2142
f 2142 2305 2306
f 2307 2298 2132
f 2307 2132 2143
f 2141 2139 2304
f 2142 2306 2308
f 2308 2148 2142
f 2143 2149 2307
f 2307 2149 2309
f 2148 2308 2310
f 2310 2151 2148
f 2311 2151 2310
f 2153 2312 2313
f 2152 2312 2153
f 2309 2149 2153
f 2313 2309 2153
f 2157 2151 2314
f 2151 2311 2314
f 2158 2157 2314
f 2315 2316 2158
f 2316 2159 2158
f 2312 2152 2159
f 2316 2312 2159
f 2161 2317 2160
f 2161 2163 2317
f 2158 2314 2315
f 2160 2317 2165
f 2163 2165 2317
f 2162 2318 2167
f 2162 2168 2319
f 2318 2162 2319
f 2168 2169 2319
f 2167 2320 2170
f 2167 2321 2320
f 2167 2318 2321
f 2319 2321 2318
f 2322 2321 2319
f 2169 2322 2319
f 2169 2323 2322
f 2169 2324 2323
f 2325 2324 2169
f 2326 2170 2320
f 2171 2170 2326
f 2169 2327 2325
f 2172 2327 2169
f 2327 2172 1900
f 2328 2327 1900
f 2329 2171 2326
f 2171 2330 2173
f 2329 2330 2171
f 1900 2331 2328
f 2174 2331 1900
f 2332 2331 2174
f 2330 2333 2175
f 2330 2175 2173
f 2174 2176 2332
f 2334 2335 2336
f 2335 2337 2338
f 2336 2335 2338
f 2338 2337 2339
f 2333 2340 2177
f 2175 2333 2177
f 2341 2340 2333
f 2333 2342 2341
f 2176 2178 2343
f 2179 2343 2178
f 2334 2343 2179
f 2183 2334 2179
f 2183 2344 2334
f 2344 2335 2334
f 2337 2335 2345
f 2345 2335 2344
f 2346 2339 2337
f 2345 2346 2337
f 2180 2177 2340
f 2180 2340 2347
f 2347 2340 2341
f 2348 2341 2342
f 2347 2341 2348
f 2183 2182 2344
f 2184 2344 2182
f 2184 2345 2344
f 2349 2346 2345
f 2184 2349 2345
f 2180 2348 2185
f 2180 2347 2348
f 2184 2186 2350
f 2351 2349 2184
f 2350 2351 2184
f 2350 2188 2352
f 2186 2188 2350
f 2353 2351 2350
f 2352 2353 2350
f 2187 2354 2050
f 2352 2188 2355
f 2353 2352 2355
f 2354 2051 2050
f 2354 2052 2051
f 2188 2189 2355
f 2355 2189 2356
f 2189 2190 2356
f 2357 2191 2358
f 2192 2191 2357
f 2356 2190 2359
f 2192 2357 2193
f 2357 2360 2193
f 2190 2194 2359
f 2359 2194 2361
f 2360 2195 2193
f 2360 2362 2195
f 2361 2194 2196
f 2198 2197 2363
f 2363 2199 2364
f 2363 2197 2199
f 2200 2364 2199
f 2365 2200 2201
f 2365 2201 2366
f 2201 2203 2366
f 2367 2366 2203
f 2195 2362 2368
f 2362 2369 2368
f 2205 2370 2371
f 2370 2205 2198
f 2203 2372 2367
f 2206 2372 2203
f 2372 2206 2207
f 2373 2372 2207
f 2208 2195 2368
f 2208 2368 2374
f 2374 2368 2369
f 2375 2374 2369
f 2369 2376 2375
f 2065 2377 2204
f 2066 2378 2065
f 2065 2378 2377
f 2205 2371 2066
f 2066 2371 2378
f 2207 2379 2373
f 2209 2379 2207
f 2379 2209 2210
f 2380 2379 2210
f 2211 2208 2374
f 2211 2374 2375
f 2381 2375 2376
f 2211 2375 2381
f 2210 2382 2380
f 2212 2382 2210
f 2211 2381 2070
f 2212 2213 2382
f 2382 2213 2383
f 2381 2384 2070
f 2215 2385 2214
f 2386 2216 2214
f 2217 2387 2388
f 2216 2387 2217
f 2216 2389 2387
f 2216 2386 2389
f 2213 2218 2383
f 2383 2218 2390
f 2384 2220 2070
f 2384 2391 2220
f 2215 2221 2392
f 2221 2393 2392
f 2392 2385 2215
f 2217 2388 2079
f 2388 2229 2079
f 2388 2394 2229
f 2218 2080 2390
f 2390 2080 2395
f 2220 2391 2222
f 2222 2391 2223
f 2391 2224 2223
f 2221 2226 2396
f 2396 2393 2221
f 2229 2394 2228
f 2394 2397 2228
f 2080 2398 2395
f 2230 2224 2399
f 2230 2232 2231
f 2230 2399 2232
f 2400 2232 2401
f 2401 2232 2399
f 2232 2400 2402
f 2226 2232 2402
f 2226 2402 2396
f 2228 2403 2233
f 2228 2397 2403
f 2080 2404 2398
f 2400 2401 2405
f 2231 2234 2230
f 2402 2400 2405
f 2233 2406 2235
f 2406 2233 2403
f 2236 2404 2080
f 2236 2237 2407
f 2407 2404 2236
f 2235 2406 2238
f 2406 2408 2238
f 2407 2237 2409
f 2237 2239 2409
f 2238 2408 2240
f 2408 2410 2240
f 2239 2411 2409
f 2091 2411 2239
f 2411 2091 2241
f 2412 2411 2241
f 2413 2242 2414
f 2414 2242 2243
f 2243 2244 2414
f 2245 2415 2244
f 2415 2245 2416
f 2410 2417 2246
f 2410 2246 2240
f 2410 2418 2417
f 2241 2419 2412
f 2247 2419 2241
f 2242 2420 2247
f 2247 2420 2419
f 2413 2420 2242
f 2245 2097 2416
f 2416 2097 2421
f 2246 2417 2248
f 2417 2249 2248
f 2417 2418 2249
f 2418 2422 2249
f 2421 2097 2100
f 2249 2422 2250
f 2422 2423 2250
f 2250 2423 2424
f 2252 2250 2424
f 2424 2253 2252
f 2425 2253 2424
f 2255 2254 2426
f 2255 2426 2251
f 2253 2425 2427
f 2256 2253 2427
f 2427 2257 2256
f 2428 2257 2427
f 2260 2259 2429
f 2429 2430 2260
f 2430 2254 2260
f 2426 2254 2430
f 2257 2428 2431
f 2261 2257 2432
f 2257 2431 2432
f 2262 2261 2433
f 2261 2432 2433
f 2263 2262 2434
f 2262 2433 2434
f 2259 2263 2435
f 2263 2434 2435
f 2429 2259 2435
f 2264 2273 2272
f 2274 2266 2275
f 2268 2276 2275
f 2270 2436 2276
f 2436 2270 2437
f 2438 2437 2271
f 2437 2270 2271
f 2439 2438 2271
f 1986 2439 2271
f 2440 2439 1986
f 1986 2277 2440
f 2278 2441 2277
f 2277 2441 2440
f 2272 2442 2279
f 2442 2272 2443
f 2272 2273 2443
f 2444 2443 2274
f 2443 2273 2274
f 2275 2444 2274
f 2445 2444 2275
f 2446 2445 2275
f 2276 2446 2275
f 2447 2446 2276
f 2437 2448 2436
f 2438 2448 2437
f 2278 2449 2441
f 2280 2449 2278
f 2281 2450 2280
f 2280 2450 2449
f 2450 2281 2282
f 2451 2450 2282
f 2279 2442 2283
f 2452 2283 2443
f 2442 2443 2283
f 2444 2452 2443
f 2282 2284 2451
f 2451 2284 2453
f 2285 2283 2452
f 2284 2286 2453
f 2454 2285 2452
f 2287 2285 2454
f 2453 2286 2455
f 2287 2456 2457
f 2287 2457 2288
f 2454 2456 2287
f 2286 2289 2455
f 2288 2457 2290
f 2457 2458 2290
f 2459 2460 2292
f 2460 2293 2292
f 2294 2293 2461
f 2293 2460 2461
f 2295 2294 2462
f 2294 2461 2462
f 2463 2296 2462
f 2296 2295 2462
f 2296 2464 2297
f 2463 2464 2296
f 2289 2298 2455
f 2290 2458 2465
f 2300 2290 2465
f 2292 2300 2459
f 2459 2300 2465
f 2464 2463 2466
f 2467 2464 2466
f 2302 2467 2468
f 2302 2464 2467
f 2302 2297 2464
f 2302 2468 2303
f 2305 2468 2469
f 2305 2303 2468
f 2469 2306 2305
f 2470 2298 2307
f 2470 2455 2298
f 2306 2469 2471
f 2472 2306 2471
f 2308 2306 2472
f 2307 2309 2473
f 2470 2307 2473
f 2308 2472 2474
f 2311 2474 2475
f 2310 2474 2311
f 2310 2308 2474
f 2313 2312 2473
f 2312 2476 2473
f 2309 2313 2473
f 2311 2475 2477
f 2311 2477 2478
f 2478 2314 2311
f 2316 2479 2476
f 2315 2479 2316
f 2476 2312 2316
f 2480 2314 2478
f 2314 2480 2315
f 2480 2479 2315
f 2321 2481 2482
f 2320 2321 2482
f 2322 2483 2321
f 2321 2483 2481
f 2323 2484 2322
f 2322 2484 2483
f 2324 2485 2323
f 2323 2485 2484
f 2485 2324 2325
f 2320 2482 2326
f 2482 2486 2326
f 2327 2485 2325
f 2328 2485 2327
f 2326 2486 2329
f 2486 2487 2329
f 2328 2488 2489
f 2328 2489 2485
f 2488 2328 2490
f 2490 2328 2491
f 2330 2329 2487
f 2332 2176 2492
f 2331 2332 2492
f 2331 2492 2491
f 2331 2491 2328
f 2176 2343 2493
f 2492 2176 2493
f 2343 2334 2494
f 2493 2343 2494
f 2494 2334 2495
f 2496 2497 2498
f 2498 2497 2499
f 2330 2487 2333
f 2487 2342 2333
f 2495 2334 2336
f 2338 2495 2336
f 2496 2495 2338
f 2339 2496 2338
f 2339 2497 2496
f 2499 2497 2500
f 2500 2497 2339
f 2339 2346 2501
f 2500 2339 2502
f 2502 2339 2501
f 2502 2503 2500
f 2348 2342 2504
f 2501 2349 2505
f 2346 2349 2501
f 2506 2507 2502
f 2506 2502 2505
f 2505 2502 2501
f 2503 2502 2507
f 2348 2504 2185
f 2504 2508 2185
f 2505 2509 2510
f 2505 2349 2509
f 2349 2351 2509
f 2506 2505 2510
f 2185 2508 2187
f 2508 2354 2187
f 2351 2353 2509
f 2509 2353 2511
f 2511 2353 2355
f 2512 2511 2355
f 2354 2513 2052
f 2513 2514 2052
f 2355 2356 2512
f 2512 2356 2515
f 2514 2191 2052
f 2191 2516 2358
f 2516 2357 2358
f 2517 2518 2357
f 2517 2519 2518
f 2356 2359 2515
f 2515 2359 2520
f 2521 2522 2523
f 2521 2524 2525
f 2522 2521 2525
f 2525 2524 2526
f 2518 2527 2360
f 2357 2518 2360
f 2519 2528 2518
f 2528 2527 2518
f 2529 2361 2530
f 2529 2520 2361
f 2520 2359 2361
f 2529 2530 2531
f 2532 2523 2533
f 2521 2523 2532
f 2521 2532 2363
f 2521 2363 2364
f 2200 2521 2364
f 2524 2521 2200
f 2365 2524 2200
f 2526 2524 2365
f 2365 2366 2534
f 2365 2534 2535
f 2365 2535 2526
f 2362 2360 2527
f 2362 2527 2528
f 2519 2536 2528
f 2530 2361 2196
f 2530 2196 2531
f 2198 2533 2537
f 2370 2198 2537
f 2533 2363 2532
f 2533 2198 2363
f 2367 2372 2538
f 2366 2367 2538
f 2366 2538 2534
f 2538 2372 2539
f 2528 2369 2362
f 2369 2528 2536
f 2536 2376 2369
f 2204 2540 2196
f 2540 2204 2377
f 2541 2540 2377
f 2371 2542 2543
f 2371 2370 2542
f 2542 2370 2544
f 2544 2370 2537
f 2373 2545 2546
f 2372 2373 2546
f 2372 2546 2539
f 2377 2547 2541
f 2378 2548 2377
f 2377 2548 2547
f 2543 2548 2371
f 2548 2378 2371
f 2373 2379 2545
f 2545 2379 2380
f 2545 2380 2549
f 2376 2550 2381
f 2380 2551 2549
f 2382 2551 2380
f 2552 2551 2382
f 2214 2553 2554
f 2386 2214 2555
f 2214 2554 2555
f 2555 2389 2386
f 2556 2389 2555
f 2382 2383 2552
f 2552 2383 2557
f 2381 2550 2384
f 2385 2558 2559
f 2214 2385 2560
f 2385 2559 2560
f 2560 2553 2214
f 2389 2556 2561
f 2387 2389 2561
f 2561 2388 2387
f 2562 2388 2561
f 2383 2390 2557
f 2557 2390 2563
f 2384 2550 2391
f 2393 2564 2565
f 2392 2393 2566
f 2393 2565 2566
f 2558 2385 2392
f 2566 2558 2392
f 2388 2562 2394
f 2562 2567 2394
f 2390 2395 2563
f 2563 2395 2568
f 2391 2550 2569
f 2393 2570 2571
f 2396 2570 2393
f 2571 2564 2393
f 2394 2567 2397
f 2567 2572 2397
f 2395 2398 2568
f 2568 2398 2573
f 2224 2391 2574
f 2575 2399 2574
f 2399 2224 2574
f 2399 2575 2401
f 2396 2576 2577
f 2402 2576 2396
f 2577 2570 2396
f 2397 2572 2403
f 2398 2404 2573
f 2401 2575 2405
f 2405 2575 2578
f 2576 2402 2405
f 2578 2576 2405
f 2572 2579 2403
f 2403 2580 2406
f 2403 2579 2580
f 2404 2407 2573
f 2573 2407 2581
f 2406 2580 2408
f 2408 2580 2579
f 2407 2409 2581
f 2410 2408 2579
f 2409 2411 2581
f 2581 2411 2412
f 2581 2412 2582
f 2244 2583 2414
f 2415 2584 2244
f 2244 2584 2583
f 2584 2415 2416
f 2585 2584 2416
f 2410 2579 2418
f 2579 2586 2418
f 2412 2587 2582
f 2419 2587 2412
f 2419 2420 2587
f 2413 2588 2420
f 2588 2413 2414
f 2589 2585 2421
f 2585 2416 2421
f 2589 2421 2590
f 2418 2586 2422
f 2586 2591 2422
f 2421 2100 2590
f 2590 2100 2592
f 2593 2423 2591
f 2591 2423 2422
f 2100 2251 2594
f 2100 2594 2592
f 2423 2593 2424
f 2593 2425 2424
f 2593 2595 2425
f 2595 2596 2425
f 2594 2251 2597
f 2251 2426 2597
f 2425 2596 2598
f 2427 2425 2598
f 2598 2428 2427
f 2599 2428 2598
f 2429 2600 2430
f 2426 2430 2601
f 2430 2600 2601
f 2601 2597 2426
f 2428 2599 2602
f 2431 2428 2602
f 2432 2431 2603
f 2431 2602 2603
f 2433 2432 2604
f 2432 2603 2604
f 2434 2433 2605
f 2433 2604 2605
f 2435 2434 2606
f 2434 2605 2606
f 2429 2435 2607
f 2435 2606 2607
f 2607 2600 2429
f 2441 2608 2440
f 2276 2436 2447
f 2448 2609 2436
f 2448 2438 2610
f 2611 2610 2439
f 2610 2438 2439
f 2440 2611 2439
f 2612 2611 2440
f 2608 2612 2440
f 2441 2613 2608
f 2441 2449 2613
f 2449 2614 2613
f 2450 2614 2449
f 2452 2444 2615
f 2615 2444 2616
f 2616 2444 2445
f 2617 2445 2446
f 2617 2446 2618
f 2618 2446 2447
f 2436 2618 2447
f 2448 2619 2609
f 2610 2619 2448
f 2620 2619 2610
f 2611 2620 2610
f 2450 2621 2614
f 2621 2450 2451
f 2621 2451 2622
f 2622 2451 2453
f 2615 2623 2452
f 2624 2615 2616
f 2445 2624 2616
f 2622 2453 2625
f 2452 2623 2454
f 2623 2456 2454
f 2453 2455 2625
f 2625 2455 2626
f 2457 2456 2458
f 2458 2456 2627
f 2460 2459 2628
f 2460 2629 2461
f 2628 2629 2460
f 2461 2630 2462
f 2629 2630 2461
f 2462 2630 2463
f 2458 2627 2631
f 2458 2631 2465
f 2465 2631 2459
f 2628 2459 2632
f 2632 2459 2631
f 2629 2628 2632
f 2633 2629 2632
f 2630 2629 2633
f 2634 2630 2633
f 2466 2634 2635
f 2466 2630 2634
f 2466 2463 2630
f 2466 2636 2467
f 2635 2636 2466
f 2467 2636 2468
f 2637 2636 2635
f 2468 2637 2638
f 2468 2636 2637
f 2468 2638 2469
f 2455 2470 2626
f 2626 2470 2639
f 2638 2637 2640
f 2471 2638 2640
f 2471 2469 2638
f 2640 2472 2471
f 2470 2473 2639
f 2641 2642 2640
f 2640 2642 2472
f 2472 2642 2474
f 2473 2476 2639
f 2639 2476 2643
f 2644 2474 2642
f 2477 2644 2645
f 2477 2474 2644
f 2477 2475 2474
f 2477 2645 2478
f 2476 2479 2646
f 2476 2646 2647
f 2476 2647 2643
f 2645 2644 2648
f 2649 2648 2650
f 2478 2648 2649
f 2478 2645 2648
f 2478 2651 2480
f 2649 2651 2478
f 2652 2480 2651
f 2646 2479 2480
f 2646 2480 2653
f 2653 2480 2652
f 2647 2646 2653
f 2652 2651 2649
f 2654 2482 2481
f 2654 2481 2655
f 2655 2481 2483
f 2484 2656 2483
f 2483 2656 2655
f 2485 2657 2484
f 2484 2657 2656
f 2485 2658 2657
f 2658 2485 2659
f 2482 2660 2486
f 2661 2482 2654
f 2660 2482 2661
f 2489 2662 2663
f 2489 2663 2485
f 2485 2663 2659
f 2663 2662 2664
f 2486 2660 2487
f 2487 2660 2661
f 2489 2488 2662
f 2490 2665 2666
f 2488 2490 2666
f 2488 2666 2664
f 2488 2664 2662
f 2665 2667 2668
f 2666 2665 2668
f 2669 2487 2661
f 2491 2665 2490
f 2491 2670 2665
f 2670 2667 2665
f 2671 2668 2667
f 2671 2667 2672
f 2672 2667 2670
f 2672 2673 2674
f 2671 2672 2674
f 2673 2495 2674
f 2495 2496 2675
f 2674 2495 2675
f 2496 2676 2677
f 2675 2496 2677
f 2677 2676 2678
f 2491 2492 2670
f 2493 2670 2492
f 2672 2670 2493
f 2494 2672 2493
f 2673 2672 2494
f 2495 2673 2494
f 2676 2496 2498
f 2499 2676 2498
f 2499 2678 2676
f 2679 2678 2680
f 2680 2678 2499
f 2487 2669 2342
f 2500 2681 2499
f 2681 2680 2499
f 2681 2682 2680
f 2681 2503 2683
f 2500 2503 2681
f 2684 2682 2681
f 2683 2684 2681
f 2342 2685 2504
f 2507 2686 2687
f 2506 2686 2507
f 2683 2503 2507
f 2683 2507 2688
f 2688 2507 2687
f 2684 2683 2688
f 2685 2508 2504
f 2685 2689 2508
f 2510 2690 2691
f 2509 2690 2510
f 2686 2506 2510
f 2691 2686 2510
f 2513 2508 2689
f 2354 2508 2513
f 2692 2693 2690
f 2692 2690 2511
f 2511 2690 2509
f 2512 2693 2692
f 2512 2694 2693
f 2511 2512 2692
f 2512 2515 2694
f 2514 2516 2191
f 2694 2515 2695
f 2517 2357 2696
f 2696 2357 2516
f 2517 2697 2698
f 2697 2699 2698
f 2695 2515 2700
f 2701 2522 2702
f 2522 2703 2704
f 2702 2522 2704
f 2704 2703 2705
f 2519 2517 2698
f 2699 2706 2698
f 2706 2519 2698
f 2699 2707 2706
f 2700 2515 2520
f 2522 2701 2523
f 2703 2522 2525
f 2703 2708 2705
f 2703 2525 2708
f 2525 2526 2708
f 2708 2526 2535
f 2709 2708 2535
f 2707 2710 2706
f 2710 2519 2706
f 2707 2711 2710
f 2520 2529 2700
f 2700 2529 2531
f 2700 2531 2712
f 2533 2713 2714
f 2701 2713 2533
f 2701 2533 2523
f 2534 2709 2535
f 2536 2519 2710
f 2715 2710 2711
f 2536 2710 2715
f 2716 2712 2196
f 2712 2531 2196
f 2544 2717 2718
f 2714 2717 2544
f 2533 2714 2544
f 2533 2544 2537
f 2534 2719 2709
f 2538 2719 2534
f 2719 2538 2539
f 2720 2719 2539
f 2536 2715 2376
f 2196 2540 2716
f 2541 2547 2721
f 2540 2541 2721
f 2540 2721 2722
f 2540 2722 2716
f 2721 2547 2723
f 2723 2543 2542
f 2723 2542 2724
f 2718 2724 2544
f 2724 2542 2544
f 2546 2725 2539
f 2725 2720 2539
f 2376 2715 2550
f 2715 2726 2550
f 2723 2547 2548
f 2543 2723 2548
f 2725 2546 2545
f 2725 2545 2727
f 2727 2545 2549
f 2549 2728 2727
f 2551 2728 2549
f 2728 2551 2552
f 2554 2553 2729
f 2729 2555 2554
f 2552 2557 2728
f 2728 2557 2730
f 2559 2558 2731
f 2731 2732 2559
f 2732 2560 2559
f 2729 2553 2560
f 2729 2560 2732
f 2733 2555 2729
f 2556 2555 2733
f 2556 2733 2561
f 2561 2733 2734
f 2734 2562 2561
f 2735 2562 2734
f 2557 2563 2730
f 2730 2563 2736
f 2737 2566 2565
f 2731 2558 2566
f 2731 2566 2737
f 2562 2735 2567
f 2735 2738 2567
f 2563 2568 2736
f 2736 2568 2739
f 2550 2740 2569
f 2569 2740 2391
f 2740 2574 2391
f 2741 2574 2740
f 2564 2571 2742
f 2564 2742 2565
f 2737 2565 2742
f 2567 2738 2572
f 2738 2743 2572
f 2568 2573 2739
f 2739 2573 2744
f 2570 2577 2571
f 2742 2571 2577
f 2743 2745 2572
f 2744 2573 2746
f 2577 2576 2578
f 2577 2578 2747
f 2747 2578 2575
f 2572 2745 2579
f 2745 2748 2579
f 2573 2749 2750
f 2750 2746 2573
f 2748 2751 2579
f 2573 2581 2749
f 2749 2581 2752
f 2751 2753 2579
f 2581 2582 2752
f 2752 2582 2754
f 2583 2584 2414
f 2755 2584 2585
f 2579 2753 2586
f 2753 2756 2586
f 2582 2757 2754
f 2587 2757 2582
f 2420 2758 2757
f 2420 2757 2587
f 2759 2420 2588
f 2759 2588 2414
f 2585 2760 2755
f 2589 2760 2585
f 2760 2589 2590
f 2756 2761 2591
f 2756 2591 2586
f 2420 2762 2758
f 2759 2762 2420
f 2590 2592 2763
f 2591 2761 2593
f 2761 2595 2593
f 2761 2764 2595
f 2592 2594 2763
f 2763 2594 2765
f 2595 2764 2596
f 2764 2766 2596
f 2594 2767 2768
f 2597 2767 2594
f 2768 2765 2594
f 2596 2766 2769
f 2598 2596 2769
f 2769 2599 2598
f 2770 2599 2769
f 2771 2772 2600
f 2772 2601 2600
f 2767 2597 2601
f 2772 2767 2601
f 2599 2770 2773
f 2602 2599 2773
f 2603 2602 2774
f 2602 2773 2774
f 2775 2774 2776
f 2775 2604 2774
f 2604 2603 2774
f 2604 2777 2605
f 2775 2777 2604
f 2777 2778 2605
f 2778 2606 2605
f 2607 2606 2779
f 2606 2778 2779
f 2600 2607 2771
f 2771 2607 2779
f 2777 2775 2776
f 2780 2777 2776
f 2436 2609 2781
f 2608 2782 2612
f 2782 2611 2612
f 2613 2782 2608
f 2783 2445 2617
f 2618 2436 2781
f 2618 2781 2784
f 2784 2781 2785
f 2609 2785 2781
f 2609 2786 2785
f 2609 2619 2786
f 2619 2620 2786
f 2613 2787 2782
f 2614 2787 2613
f 2788 2787 2614
f 2621 2788 2614
f 2624 2445 2783
f 2624 2783 2789
f 2789 2783 2617
f 2618 2784 2790
f 2785 2790 2784
f 2791 2790 2785
f 2786 2791 2785
f 2621 2622 2792
f 2792 2622 2625
f 2615 2793 2623
f 2624 2793 2615
f 2794 2793 2624
f 2789 2794 2624
f 2795 2794 2789
f 2617 2795 2789
f 2618 2796 2617
f 2790 2796 2618
f 2792 2625 2797
f 2625 2626 2797
f 2797 2626 2798
f 2456 2623 2627
f 2623 2799 2627
f 2798 2626 2800
f 2801 2631 2627
f 2801 2627 2802
f 2802 2627 2799
f 2631 2803 2632
f 2801 2803 2631
f 2632 2804 2633
f 2803 2804 2632
f 2633 2805 2634
f 2804 2805 2633
f 2634 2805 2635
f 2801 2802 2806
f 2803 2801 2806
f 2807 2803 2806
f 2807 2808 2809
f 2807 2809 2803
f 2803 2809 2804
f 2805 2804 2810
f 2810 2804 2809
f 2635 2805 2811
f 2805 2810 2811
f 2811 2637 2635
f 2626 2639 2800
f 2812 2810 2809
f 2810 2812 2811
f 2637 2811 2640
f 2640 2811 2812
f 2812 2813 2814
f 2812 2814 2640
f 2641 2640 2814
f 2639 2643 2800
f 2815 2816 2814
f 2814 2816 2641
f 2817 2641 2816
f 2641 2818 2642
f 2641 2817 2818
f 2642 2819 2644
f 2818 2819 2642
f 2643 2647 2820
f 2817 2816 2821
f 2818 2817 2822
f 2819 2818 2822
f 2644 2822 2648
f 2644 2819 2822
f 2648 2822 2650
f 2823 2652 2824
f 2823 2825 2652
f 2825 2653 2652
f 2820 2647 2653
f 2825 2820 2653
f 2826 2827 2828
f 2827 2829 2830
f 2828 2827 2830
f 2829 2831 2832
f 2830 2829 2832
f 2821 2832 2831
f 2817 2821 2833
f 2833 2821 2831
f 2822 2817 2833
f 2834 2822 2835
f 2650 2836 2649
f 2650 2822 2836
f 2822 2834 2836
f 2836 2837 2649
f 2649 2824 2652
f 2649 2837 2824
f 2837 2838 2824
f 2839 2823 2824
f 2838 2839 2824
f 2655 2840 2841
f 2654 2655 2841
f 2842 2656 2843
f 2842 2840 2656
f 2840 2655 2656
f 2657 2843 2656
f 2826 2843 2657
f 2658 2826 2657
f 2827 2826 2658
f 2659 2827 2658
f 2659 2844 2827
f 2844 2829 2827
f 2831 2829 2845
f 2845 2829 2844
f 2846 2831 2845
f 2833 2831 2846
f 2822 2833 2835
f 2835 2833 2846
f 2834 2835 2847
f 2836 2834 2848
f 2848 2834 2847
f 2837 2836 2849
f 2849 2836 2848
f 2850 2838 2849
f 2849 2838 2837
f 2654 2841 2661
f 2841 2851 2661
f 2663 2844 2659
f 2845 2844 2663
f 2664 2845 2663
f 2664 2852 2845
f 2852 2846 2845
f 2853 2846 2852
f 2835 2846 2854
f 2854 2846 2853
f 2855 2835 2854
f 2847 2835 2856
f 2856 2835 2855
f 2848 2847 2857
f 2857 2847 2856
f 2849 2848 2858
f 2858 2848 2857
f 2859 2850 2849
f 2859 2849 2858
f 2851 2860 2661
f 2664 2666 2852
f 2668 2852 2666
f 2853 2852 2668
f 2668 2671 2853
f 2671 2854 2853
f 2855 2854 2674
f 2674 2854 2671
f 2856 2855 2674
f 2857 2856 2675
f 2675 2856 2674
f 2858 2857 2677
f 2677 2857 2675
f 2859 2858 2678
f 2678 2858 2677
f 2861 2859 2862
f 2862 2859 2678
f 2862 2863 2864
f 2861 2862 2864
f 2661 2860 2669
f 2862 2678 2679
f 2679 2865 2862
f 2865 2863 2862
f 2866 2863 2867
f 2867 2863 2865
f 2860 2868 2669
f 2679 2680 2865
f 2867 2865 2869
f 2869 2865 2680
f 2870 2866 2867
f 2869 2870 2867
f 2669 2868 2342
f 2868 2871 2342
f 2869 2680 2872
f 2872 2680 2682
f 2873 2870 2869
f 2872 2873 2869
f 2871 2685 2342
f 2682 2684 2874
f 2875 2876 2872
f 2875 2872 2874
f 2874 2872 2682
f 2873 2872 2876
f 2877 2687 2686
f 2877 2878 2687
f 2688 2687 2879
f 2687 2878 2879
f 2874 2684 2688
f 2874 2688 2880
f 2880 2688 2879
f 2875 2874 2880
f 2881 2882 2883
f 2877 2882 2881
f 2877 2690 2882
f 2877 2691 2690
f 2686 2691 2877
f 2689 2884 2513
f 2884 2514 2513
f 2693 2885 2882
f 2690 2693 2882
f 2693 2694 2885
f 2885 2694 2886
f 2516 2887 2888
f 2514 2887 2516
f 2888 2889 2696
f 2516 2888 2696
f 2887 2697 2888
f 2697 2889 2888
f 2887 2890 2697
f 2694 2695 2886
f 2886 2695 2891
f 2892 2893 2894
f 2892 2702 2895
f 2893 2892 2895
f 2895 2702 2896
f 2696 2889 2517
f 2697 2517 2889
f 2697 2890 2699
f 2699 2897 2898
f 2890 2897 2699
f 2897 2899 2898
f 2695 2700 2891
f 2891 2700 2900
f 2713 2901 2902
f 2894 2901 2713
f 2892 2894 2713
f 2892 2713 2701
f 2702 2892 2701
f 2702 2903 2896
f 2702 2704 2903
f 2903 2704 2705
f 2904 2903 2705
f 2707 2699 2898
f 2905 2898 2899
f 2707 2898 2905
f 2906 2900 2700
f 2902 2907 2713
f 2705 2908 2904
f 2708 2908 2705
f 2908 2708 2709
f 2707 2905 2711
f 2909 2906 2712
f 2906 2700 2712
f 2910 2911 2907
f 2713 2911 2714
f 2713 2907 2911
f 2709 2912 2908
f 2913 2912 2709
f 2711 2905 2715
f 2712 2716 2909
f 2722 2914 2915
f 2716 2722 2915
f 2716 2915 2916
f 2716 2916 2909
f 2914 2917 2918
f 2915 2914 2918
f 2917 2919 2910
f 2918 2917 2910
f 2911 2910 2919
f 2911 2919 2718
f 2911 2718 2717
f 2714 2911 2717
f 2719 2913 2709
f 2905 2726 2715
f 2722 2721 2914
f 2723 2914 2721
f 2917 2914 2723
f 2724 2917 2723
f 2919 2917 2724
f 2718 2919 2724
f 2913 2719 2720
f 2913 2720 2920
f 2920 2720 2725
f 2920 2725 2727
f 2728 2921 2727
f 2921 2920 2727
f 2726 2922 2550
f 2921 2728 2730
f 2922 2923 2550
f 2731 2924 2732
f 2729 2732 2925
f 2732 2924 2925
f 2733 2729 2926
f 2729 2925 2926
f 2927 2734 2926
f 2734 2733 2926
f 2734 2927 2735
f 2730 2736 2921
f 2921 2736 2928
f 2550 2923 2740
f 2923 2929 2740
f 2930 2731 2737
f 2930 2924 2731
f 2931 2735 2927
f 2931 2932 2735
f 2932 2738 2735
f 2736 2739 2928
f 2928 2739 2933
f 2740 2929 2741
f 2738 2932 2743
f 2932 2934 2743
f 2739 2744 2933
f 2933 2744 2935
f 2575 2574 2936
f 2574 2741 2936
f 2936 2937 2575
f 2577 2938 2742
f 2939 2940 2745
f 2939 2745 2934
f 2934 2745 2743
f 2939 2941 2940
f 2744 2746 2935
f 2935 2746 2942
f 2575 2937 2747
f 2938 2577 2747
f 2938 2747 2943
f 2943 2747 2937
f 2745 2940 2748
f 2748 2940 2941
f 2750 2942 2746
f 2748 2944 2751
f 2944 2748 2941
f 2750 2749 2945
f 2749 2752 2945
f 2942 2750 2945
f 2944 2946 2751
f 2751 2946 2753
f 2752 2754 2945
f 2584 2947 2414
f 2414 2947 2948
f 2755 2949 2584
f 2584 2949 2947
f 2949 2755 2950
f 2756 2753 2946
f 2757 2951 2754
f 2951 2757 2758
f 2952 2951 2758
f 2953 2759 2954
f 2948 2759 2414
f 2954 2759 2948
f 2755 2760 2590
f 2755 2590 2950
f 2756 2946 2761
f 2758 2955 2952
f 2762 2955 2758
f 2759 2953 2762
f 2953 2955 2762
f 2590 2763 2956
f 2761 2946 2764
f 2946 2957 2764
f 2763 2765 2956
f 2956 2765 2958
f 2959 2766 2957
f 2957 2766 2764
f 2767 2958 2768
f 2958 2765 2768
f 2766 2959 2769
f 2959 2770 2769
f 2959 2960 2770
f 2772 2961 2962
f 2771 2961 2772
f 2958 2767 2772
f 2962 2958 2772
f 2773 2770 2960
f 2774 2773 2963
f 2773 2960 2963
f 2963 2776 2774
f 2964 2776 2963
f 2778 2965 2966
f 2777 2965 2778
f 2779 2778 2967
f 2778 2966 2967
f 2771 2779 2961
f 2779 2967 2961
f 2776 2964 2968
f 2780 2776 2969
f 2776 2968 2969
f 2965 2777 2780
f 2969 2965 2780
f 2611 2970 2971
f 2782 2970 2611
f 2972 2786 2620
f 2971 2620 2611
f 2972 2620 2971
f 2782 2973 2970
f 2782 2787 2973
f 2787 2974 2973
f 2788 2974 2787
f 2975 2790 2791
f 2786 2976 2791
f 2976 2975 2791
f 2972 2976 2786
f 2621 2974 2788
f 2617 2977 2795
f 2617 2796 2977
f 2790 2978 2796
f 2978 2977 2796
f 2975 2978 2790
f 2621 2979 2974
f 2979 2621 2792
f 2979 2792 2980
f 2980 2792 2797
f 2793 2981 2623
f 2982 2794 2983
f 2982 2981 2794
f 2981 2793 2794
f 2795 2983 2794
f 2797 2798 2980
f 2980 2798 2984
f 2623 2981 2799
f 2799 2981 2982
f 2798 2800 2984
f 2799 2985 2802
f 2986 2799 2982
f 2985 2799 2986
f 2984 2800 2643
f 2802 2985 2806
f 2985 2807 2806
f 2985 2986 2807
f 2986 2808 2807
f 2987 2986 2988
f 2986 2987 2808
f 2808 2987 2989
f 2808 2990 2809
f 2808 2989 2990
f 2809 2813 2812
f 2990 2813 2809
f 2988 2991 2992
f 2988 2992 2987
f 2987 2992 2989
f 2990 2989 2993
f 2993 2989 2992
f 2813 2990 2994
f 2994 2990 2993
f 2813 2994 2814
f 2995 2992 2991
f 2993 2992 2996
f 2996 2992 2995
f 2994 2993 2996
f 2814 2994 2997
f 2814 2997 2815
f 2998 2999 2995
f 2996 2995 3000
f 3000 2995 2999
f 2994 2996 3000
f 2997 2994 2830
f 2830 2994 3000
f 2815 2997 3001
f 3001 2997 2830
f 2816 3001 2821
f 2815 3001 2816
f 2825 2823 3002
f 2825 3002 3003
f 2825 3003 2820
f 2820 3003 2643
f 2843 2999 2998
f 2843 2998 2842
f 2842 2998 3004
f 2826 2999 2843
f 3000 2999 2826
f 2828 3000 2826
f 2830 3000 2828
f 3001 2830 2832
f 2821 3001 2832
f 3002 2839 3005
f 2823 2839 3002
f 3006 3003 3002
f 3005 3006 3002
f 2840 3007 2841
f 2840 2842 3007
f 2842 3004 3007
f 2838 3005 2839
f 2838 2850 3005
f 2850 3008 3005
f 3009 3006 3005
f 3008 3009 3005
f 2851 2841 3007
f 2861 2850 2859
f 2861 3008 2850
f 3010 3009 3008
f 3010 3008 2861
f 2860 2851 3007
f 3010 2861 2864
f 2863 3011 3012
f 2864 2863 3012
f 2864 3012 3010
f 3012 3011 3013
f 2868 2860 3007
f 2863 2866 3011
f 2866 3014 3015
f 2866 3015 3013
f 2866 3013 3011
f 3015 3014 3016
f 2866 2870 3014
f 2870 3016 3014
f 3017 2871 2868
f 3017 3018 2871
f 2873 3019 2870
f 3020 2871 3018
f 2685 2871 3020
f 3021 2876 2875
f 3021 3022 2876
f 3019 2873 2876
f 2685 3020 2689
f 3020 3023 2689
f 3024 3025 3026
f 2877 3024 3026
f 2877 2881 3024
f 3027 2878 2877
f 2879 2878 3027
f 3028 2879 3027
f 2880 2879 3028
f 3021 2880 3028
f 2875 2880 3021
f 3029 2884 3023
f 3023 2884 2689
f 2883 3025 3024
f 2883 2882 3025
f 2882 3030 3025
f 2881 2883 3024
f 2884 3031 2514
f 3031 2884 3029
f 3032 3030 2885
f 2885 3030 2882
f 2514 3031 2887
f 2887 3033 3034
f 3033 3035 3034
f 3032 2885 3036
f 3036 2885 2886
f 3035 2897 3034
f 2897 2887 3034
f 3036 2886 3037
f 3038 3039 3040
f 3038 2893 3041
f 3039 3038 3041
f 3041 2893 3042
f 2890 2887 2897
f 3035 3043 2897
f 2886 2891 3037
f 3037 2891 3044
f 3040 3045 3046
f 3040 3046 3038
f 3038 3046 2901
f 2893 2901 2894
f 2893 3038 2901
f 3042 2893 2895
f 3042 2895 2896
f 3042 2896 3047
f 3047 2896 3048
f 2897 3043 2899
f 3049 3044 2900
f 3044 2891 2900
f 3050 2902 3046
f 2901 3046 2902
f 2896 3051 3048
f 2903 3051 2896
f 3051 2903 2904
f 3052 3051 2904
f 2899 3043 2905
f 2900 2906 3053
f 2900 3053 3049
f 3054 3050 3055
f 2902 3050 3054
f 2902 3054 2907
f 2908 3056 2904
f 3056 3052 2904
f 3043 3057 2905
f 2906 2909 3053
f 2909 2916 3058
f 2909 3058 3059
f 2909 3059 3053
f 3058 3060 3061
f 3055 3061 3060
f 3055 3060 3054
f 3054 3060 3062
f 2907 3062 2910
f 3054 3062 2907
f 2913 3063 3056
f 2912 2913 3056
f 2912 3056 2908
f 2916 2915 3058
f 2918 3058 2915
f 3060 3058 2918
f 2910 3060 2918
f 3062 3060 2910
f 3063 2913 3064
f 2905 3057 2726
f 3057 3065 2726
f 2913 2920 3064
f 2920 3066 3064
f 3065 3067 2726
f 3066 2920 2921
f 3068 2726 3067
f 2922 2726 3068
f 3069 3066 2921
f 2922 3068 2923
f 3068 3070 2923
f 2924 3071 2925
f 3072 3071 2924
f 2925 3073 2926
f 3071 3073 2925
f 2926 3073 2927
f 3069 2921 3074
f 3074 2921 2928
f 3070 2929 2923
f 2737 3075 2930
f 3072 2924 2930
f 3072 2930 3076
f 3076 2930 3075
f 3071 3072 3076
f 2927 3073 2931
f 3077 2932 2931
f 2928 2933 3074
f 3074 2933 3078
f 2929 3070 3079
f 2741 2929 3080
f 2929 3079 3080
f 3080 3081 2741
f 3082 3075 2742
f 3075 2737 2742
f 2932 3077 2934
f 3077 3083 2934
f 2933 2935 3078
f 3078 2935 3084
f 2741 3081 2936
f 2936 3085 2937
f 2742 3086 3087
f 2742 2938 3086
f 3082 2742 3087
f 2939 2934 3083
f 3083 2941 2939
f 3088 2941 3083
f 2935 2942 3084
f 2937 3085 2943
f 3086 2938 2943
f 3085 3086 2943
f 3088 3089 2941
f 3084 2942 3090
f 2941 3089 2944
f 3089 3091 2944
f 2942 2945 3090
f 2944 3091 2946
f 2945 2754 3092
f 3092 3093 2945
f 2947 3094 2948
f 2948 3094 3095
f 3096 2949 3097
f 3096 3094 2949
f 3094 2947 2949
f 2950 3098 3099
f 2949 2950 3099
f 2949 3099 3097
f 3091 3100 2946
f 2754 2951 3092
f 3092 2951 2952
f 3092 2952 3093
f 3093 2952 3101
f 2954 3095 3102
f 2953 2954 3102
f 3095 2954 2948
f 2950 2590 3098
f 3103 3099 3098
f 2590 3103 3098
f 3100 3104 2946
f 2952 3105 3101
f 2955 3105 2952
f 2953 3106 2955
f 2955 3106 3105
f 3106 2953 3102
f 3107 3103 2590
f 2956 3107 2590
f 3104 2957 2946
f 2956 3108 3107
f 2956 2958 3108
f 2957 3104 2959
f 3104 3109 2959
f 3110 3108 2958
f 3111 2960 3109
f 3109 2960 2959
f 3111 3112 2960
f 2962 3113 3114
f 2961 3113 2962
f 3110 2958 2962
f 3114 3110 2962
f 2960 3112 3115
f 2960 3115 2963
f 2964 3116 2968
f 2964 2963 3116
f 2963 3115 3116
f 3116 3117 2968
f 2966 3117 3118
f 2965 3117 2966
f 2967 2966 3119
f 2966 3118 3119
f 2961 2967 3113
f 2967 3119 3113
f 2968 3117 2969
f 3117 2965 2969
f 2971 3120 2972
f 3120 3121 2972
f 2970 3120 2971
f 3122 3120 2970
f 2973 3122 2970
f 2973 2974 3123
f 2976 3124 2975
f 2975 3124 3125
f 3121 2976 2972
f 3124 2976 3121
f 2973 3126 3122
f 3123 3126 2973
f 2978 3127 2977
f 3125 2978 2975
f 3127 2978 3125
f 2979 3123 2974
f 3128 2982 2983
f 3128 2983 3129
f 3129 2983 2795
f 2979 2980 3130
f 3130 2980 2984
f 3128 3131 2982
f 3130 2984 3132
f 2982 3131 2986
f 2984 2643 3132
f 3132 2643 3133
f 3131 3134 2986
f 3133 2643 3135
f 2986 3134 2988
f 2988 3134 2991
f 3134 3136 2991
f 3135 2643 3137
f 2991 3136 2995
f 3136 3138 2995
f 3137 2643 3139
f 2995 3138 2998
f 2643 3003 3139
f 3139 3003 3140
f 2998 3138 3004
f 3138 3141 3004
f 3140 3003 3006
f 3004 3141 3007
f 3140 3009 3142
f 3006 3009 3140
f 3142 3143 3140
f 3009 3010 3142
f 3012 3144 3145
f 3010 3012 3145
f 3010 3145 3143
f 3010 3143 3142
f 3145 3144 3146
f 3012 3013 3146
f 3012 3146 3144
f 3141 2868 3007
f 3141 3147 2868
f 3016 3148 3146
f 3015 3016 3146
f 3015 3146 3013
f 3146 3148 3149
f 3150 2868 3147
f 3017 2868 3150
f 3016 2870 3148
f 3151 3149 3148
f 2870 3151 3148
f 3017 3150 3018
f 3150 3152 3018
f 3153 3154 3155
f 3154 3156 3155
f 3019 3151 2870
f 3018 3152 3020
f 3152 3023 3020
f 3153 3157 3158
f 3153 2877 3157
f 3027 2877 3153
f 3155 3027 3153
f 3028 3027 3155
f 3156 3028 3155
f 3156 3159 3028
f 3028 3159 3021
f 3022 3021 3160
f 3021 3159 3160
f 2876 3022 3161
f 3022 3160 3161
f 3019 2876 3162
f 3162 2876 3161
f 3163 3019 3162
f 3026 3025 3157
f 3025 3164 3157
f 2877 3026 3157
f 3030 3165 3164
f 3030 3164 3025
f 3033 3031 3029
f 3032 3165 3030
f 3032 3166 3165
f 3033 2887 3031
f 3033 3167 3035
f 3167 3168 3035
f 3166 3032 3036
f 3169 3166 3036
f 3170 3171 3172
f 3173 3171 3170
f 3173 3170 3174
f 3174 3170 3039
f 3175 3173 3174
f 3175 3174 3176
f 3176 3174 3039
f 3175 3176 3177
f 3168 3178 3035
f 3036 3037 3169
f 3169 3037 3179
f 3170 3172 3045
f 3039 3045 3040
f 3039 3170 3045
f 3176 3039 3041
f 3176 3041 3042
f 3176 3042 3180
f 3176 3180 3177
f 3180 3042 3047
f 3181 3035 3178
f 3035 3181 3043
f 3182 3179 3044
f 3179 3037 3044
f 3182 3044 3183
f 3045 3050 3046
f 3045 3172 3050
f 3047 3184 3180
f 3184 3047 3185
f 3185 3047 3048
f 3181 3178 3186
f 3186 3043 3181
f 3049 3187 3183
f 3049 3183 3044
f 3172 3188 3050
f 3051 3189 3048
f 3189 3185 3048
f 3186 3057 3043
f 3049 3053 3187
f 3059 3187 3053
f 3059 3190 3187
f 3190 3188 3187
f 3061 3188 3190
f 3050 3061 3055
f 3050 3188 3061
f 3191 3189 3051
f 3052 3056 3191
f 3051 3052 3191
f 3059 3058 3190
f 3061 3190 3058
f 3056 3192 3191
f 3063 3064 3192
f 3063 3192 3056
f 3064 3193 3192
f 3064 3194 3193
f 3066 3194 3064
f 3195 3067 3065
f 3195 3196 3067
f 3197 3068 3196
f 3196 3068 3067
f 3197 3198 3068
f 3066 3069 3194
f 3194 3069 3199
f 3200 3068 3198
f 3070 3068 3200
f 3199 3069 3074
f 3200 3201 3070
f 3202 3076 3075
f 3071 3076 3203
f 3076 3202 3203
f 3073 3071 3204
f 3071 3203 3204
f 3205 2931 3204
f 2931 3073 3204
f 2931 3205 3077
f 3074 3078 3199
f 3199 3078 3206
f 3070 3201 3207
f 3070 3207 3079
f 3079 3207 3080
f 3207 3081 3080
f 3208 3081 3207
f 3075 3082 3209
f 3202 3075 3209
f 3205 3210 3077
f 3210 3083 3077
f 3078 3084 3206
f 3206 3084 3211
f 3212 2936 3208
f 2936 3081 3208
f 2936 3212 3085
f 3087 3086 3213
f 3087 3213 3082
f 3210 3088 3083
f 3211 3084 3214
f 3085 3212 3215
f 3213 3086 3085
f 3213 3085 3215
f 3088 3210 3089
f 3210 3216 3089
f 3084 3090 3214
f 3214 3090 3217
f 3089 3216 3091
f 3216 3218 3091
f 3090 2945 3217
f 3217 2945 3219
f 3218 3220 3091
f 3219 2945 3221
f 3222 3096 3097
f 3222 3097 3223
f 3097 3224 3225
f 3097 3225 3223
f 3225 3224 3099
f 2945 3093 3221
f 3226 3094 3222
f 3226 3227 3094
f 3227 3095 3094
f 3096 3222 3094
f 3097 3099 3224
f 3091 3220 3100
f 3093 3101 3221
f 3221 3101 3228
f 3095 3227 3229
f 3102 3095 3229
f 3099 3103 3230
f 3230 3103 3231
f 3100 3220 3104
f 3105 3228 3101
f 3106 3232 3105
f 3105 3232 3228
f 3229 3106 3102
f 3232 3106 3229
f 3103 3107 3231
f 3231 3107 3233
f 3234 3104 3220
f 3107 3235 3236
f 3108 3235 3107
f 3236 3233 3107
f 3104 3234 3109
f 3234 3237 3109
f 3110 3238 3239
f 3235 3108 3110
f 3239 3235 3110
f 3111 3109 3237
f 3237 3112 3111
f 3240 3112 3237
f 3114 3241 3242
f 3113 3241 3114
f 3238 3110 3114
f 3242 3238 3114
f 3115 3112 3240
f 3116 3115 3243
f 3115 3240 3243
f 3117 3116 3244
f 3116 3243 3244
f 3117 3244 3118
f 3244 3245 3118
f 3119 3118 3246
f 3118 3245 3246
f 3113 3119 3241
f 3119 3246 3241
f 3247 3120 3122
f 3248 3125 3124
f 3121 3249 3124
f 3249 3248 3124
f 3120 3249 3121
f 3250 3249 3120
f 3247 3250 3120
f 3122 3251 3247
f 3126 3251 3122
f 3123 3252 3251
f 3123 3251 3126
f 3248 3127 3125
f 3123 3253 3252
f 3129 3254 3255
f 3128 3129 3255
f 2795 3254 3129
f 2979 3253 3123
f 3131 3128 3256
f 3128 3255 3256
f 2979 3257 3253
f 3257 2979 3130
f 3257 3130 3132
f 3132 3133 3257
f 3257 3133 3258
f 3134 3131 3256
f 3133 3135 3258
f 3258 3135 3259
f 3137 3259 3135
f 3134 3260 3136
f 3261 3262 3137
f 3260 3138 3136
f 3260 3263 3138
f 3137 3139 3264
f 3264 3261 3137
f 3264 3140 3265
f 3139 3140 3264
f 3265 3266 3264
f 3267 3138 3263
f 3141 3138 3267
f 3140 3143 3266
f 3140 3266 3265
f 3268 3141 3267
f 3146 3143 3145
f 3146 3269 3143
f 3146 3270 3269
f 3146 3271 3270
f 3271 3146 3272
f 3141 3268 3147
f 3149 3273 3274
f 3146 3149 3274
f 3146 3274 3272
f 3274 3273 3275
f 3147 3268 3150
f 3268 3152 3150
f 3149 3151 3273
f 3151 3275 3273
f 3153 3276 3277
f 3154 3153 3278
f 3153 3277 3278
f 3278 3279 3156
f 3278 3156 3154
f 3156 3280 3159
f 3156 3281 3280
f 3156 3279 3281
f 3280 3282 3159
f 3019 3283 3284
f 3019 3284 3151
f 3284 3283 3285
f 3286 3287 3023
f 3152 3286 3023
f 3288 3287 3286
f 3158 3289 3290
f 3157 3289 3158
f 3276 3153 3158
f 3290 3276 3158
f 3282 3160 3159
f 3282 3291 3160
f 3160 3291 3161
f 3162 3161 3292
f 3161 3291 3292
f 3163 3162 3293
f 3162 3292 3293
f 3283 3019 3163
f 3283 3163 3285
f 3285 3163 3293
f 3023 3287 3029
f 3157 3164 3289
f 3289 3164 3294
f 3295 3296 3288
f 3296 3287 3288
f 3165 3297 3164
f 3164 3297 3294
f 3298 3299 3300
f 3301 3298 3300
f 3300 3299 3302
f 3029 3287 3033
f 3167 3033 3287
f 3167 3287 3296
f 3168 3296 3295
f 3167 3296 3168
f 3303 3297 3165
f 3166 3303 3165
f 3301 3304 3305
f 3301 3305 3298
f 3298 3305 3171
f 3173 3299 3171
f 3299 3298 3171
f 3173 3306 3302
f 3173 3302 3299
f 3169 3307 3308
f 3166 3169 3308
f 3166 3308 3303
f 3308 3307 3309
f 3305 3310 3172
f 3171 3305 3172
f 3173 3175 3306
f 3306 3175 3177
f 3306 3177 3311
f 3311 3177 3312
f 3168 3313 3178
f 3313 3314 3178
f 3169 3179 3307
f 3315 3309 3307
f 3310 3316 3172
f 3177 3180 3312
f 3317 3178 3314
f 3179 3182 3307
f 3183 3307 3182
f 3183 3318 3307
f 3318 3315 3307
f 3316 3315 3319
f 3319 3315 3318
f 3172 3316 3319
f 3184 3312 3180
f 3178 3317 3186
f 3183 3187 3318
f 3188 3318 3187
f 3319 3318 3188
f 3172 3319 3188
f 3189 3312 3184
f 3320 3312 3189
f 3184 3185 3189
f 3186 3317 3057
f 3189 3191 3320
f 3317 3321 3057
f 3191 3192 3322
f 3323 3057 3321
f 3324 3325 3322
f 3192 3324 3322
f 3323 3195 3065
f 3057 3323 3065
f 3324 3326 3325
f 3193 3326 3324
f 3193 3324 3192
f 3327 3196 3195
f 3327 3198 3196
f 3196 3198 3197
f 3328 3194 3199
f 3329 3200 3330
f 3330 3200 3198
f 3329 3331 3200
f 3199 3206 3328
f 3200 3331 3201
f 3331 3332 3201
f 3202 3333 3334
f 3203 3202 3335
f 3202 3334 3335
f 3204 3203 3336
f 3203 3335 3336
f 3336 3205 3204
f 3337 3205 3336
f 3207 3201 3332
f 3332 3208 3207
f 3338 3208 3332
f 3209 3339 3340
f 3082 3339 3209
f 3202 3209 3333
f 3209 3340 3333
f 3337 3210 3205
f 3341 3210 3337
f 3206 3211 3342
f 3212 3208 3343
f 3208 3338 3343
f 3343 3344 3212
f 3082 3213 3339
f 3211 3214 3342
f 3212 3344 3215
f 3215 3344 3213
f 3210 3341 3216
f 3341 3345 3216
f 3214 3217 3342
f 3216 3345 3218
f 3345 3346 3218
f 3217 3219 3342
f 3342 3219 3347
f 3223 3348 3349
f 3348 3223 3225
f 3218 3346 3220
f 3346 3350 3220
f 3219 3221 3347
f 3222 3351 3352
f 3226 3222 3352
f 3349 3351 3223
f 3351 3222 3223
f 3350 3353 3220
f 3347 3221 3354
f 3352 3227 3226
f 3099 3230 3355
f 3355 3230 3356
f 3353 3357 3220
f 3358 3354 3228
f 3354 3221 3228
f 3358 3228 3359
f 3227 3360 3361
f 3229 3227 3361
f 3360 3227 3352
f 3230 3231 3356
f 3356 3231 3362
f 3228 3363 3359
f 3228 3232 3363
f 3361 3232 3229
f 3363 3232 3361
f 3231 3233 3362
f 3362 3233 3364
f 3220 3357 3234
f 3357 3365 3234
f 3236 3366 3364
f 3235 3366 3236
f 3364 3233 3236
f 3365 3237 3234
f 3365 3367 3237
f 3239 3368 3369
f 3238 3368 3239
f 3366 3235 3239
f 3369 3366 3239
f 3237 3370 3240
f 3237 3367 3370
f 3370 3371 3240
f 3241 3372 3242
f 3372 3368 3242
f 3368 3238 3242
f 3240 3371 3243
f 3244 3243 3373
f 3243 3371 3373
f 3245 3244 3374
f 3244 3373 3374
f 3246 3245 3375
f 3245 3374 3375
f 3372 3241 3375
f 3375 3241 3246
f 3250 3248 3249
f 3376 3250 3247
f 3376 3248 3250
f 3247 3251 3376
f 3251 3377 3376
f 3377 3251 3252
f 3378 3377 3252
f 3248 3379 3127
f 3379 2977 3127
f 3253 3380 3252
f 3380 3378 3252
f 3381 3380 3253
f 3256 3255 3382
f 3383 3381 3384
f 3381 3253 3384
f 3253 3257 3385
f 3253 3385 3384
f 3386 3384 3385
f 3386 3385 3257
f 3386 3257 3387
f 3387 3257 3258
f 3134 3256 3382
f 3388 3259 3389
f 3388 3387 3259
f 3387 3258 3259
f 3388 3389 3390
f 3391 3134 3382
f 3259 3137 3389
f 3389 3137 3262
f 3389 3262 3390
f 3390 3262 3392
f 3134 3393 3260
f 3134 3394 3393
f 3391 3394 3134
f 3262 3261 3392
f 3392 3261 3395
f 3393 3263 3260
f 3393 3396 3263
f 3261 3264 3395
f 3395 3264 3266
f 3395 3266 3397
f 3396 3267 3263
f 3143 3398 3397
f 3266 3143 3397
f 3143 3269 3398
f 3398 3269 3399
f 3267 3400 3268
f 3400 3401 3268
f 3399 3269 3270
f 3399 3270 3402
f 3271 3272 3402
f 3271 3402 3270
f 3401 3403 3268
f 3272 3274 3402
f 3274 3275 3404
f 3274 3404 3402
f 3403 3152 3268
f 3403 3405 3152
f 3279 3406 3407
f 3278 3406 3279
f 3281 3408 3280
f 3281 3279 3408
f 3279 3407 3408
f 3408 3409 3280
f 3275 3151 3404
f 3151 3410 3404
f 3152 3405 3286
f 3405 3288 3286
f 3277 3276 3411
f 3412 3277 3411
f 3412 3413 3277
f 3413 3278 3277
f 3413 3406 3278
f 3280 3409 3414
f 3280 3414 3282
f 3282 3415 3416
f 3282 3414 3415
f 3285 3417 3418
f 3284 3285 3418
f 3284 3418 3410
f 3284 3410 3151
f 3290 3289 3419
f 3290 3419 3420
f 3276 3290 3420
f 3276 3420 3411
f 3412 3411 3420
f 3282 3416 3291
f 3416 3421 3291
f 3291 3421 3292
f 3293 3421 3422
f 3293 3292 3421
f 3293 3423 3285
f 3285 3423 3424
f 3285 3424 3425
f 3285 3425 3417
f 3288 3426 3295
f 3419 3294 3427
f 3289 3294 3419
f 3428 3420 3419
f 3427 3428 3419
f 3429 3430 3431
f 3429 3432 3433
f 3430 3429 3433
f 3433 3432 3434
f 3423 3293 3422
f 3435 3423 3422
f 3424 3423 3435
f 3427 3297 3436
f 3294 3297 3427
f 3437 3428 3427
f 3437 3427 3436
f 3438 3439 3431
f 3431 3439 3429
f 3429 3439 3440
f 3301 3432 3440
f 3432 3429 3440
f 3432 3301 3434
f 3301 3300 3434
f 3434 3300 3302
f 3441 3434 3302
f 3295 3426 3168
f 3426 3313 3168
f 3436 3303 3442
f 3297 3303 3436
f 3437 3436 3442
f 3438 3437 3443
f 3439 3438 3310
f 3310 3438 3443
f 3304 3310 3305
f 3304 3440 3310
f 3440 3439 3310
f 3301 3440 3304
f 3311 3302 3306
f 3311 3444 3302
f 3444 3441 3302
f 3303 3308 3442
f 3309 3442 3308
f 3309 3445 3442
f 3445 3437 3442
f 3443 3437 3446
f 3446 3437 3445
f 3310 3443 3446
f 3311 3312 3444
f 3447 3317 3314
f 3313 3447 3314
f 3309 3315 3445
f 3316 3445 3315
f 3446 3445 3316
f 3310 3446 3316
f 3444 3312 3448
f 3312 3320 3448
f 3448 3320 3449
f 3191 3450 3320
f 3450 3449 3320
f 3317 3451 3321
f 3191 3452 3450
f 3452 3191 3453
f 3453 3191 3322
f 3321 3451 3454
f 3323 3321 3454
f 3322 3455 3453
f 3455 3322 3325
f 3456 3455 3325
f 3457 3195 3454
f 3454 3195 3323
f 3325 3458 3456
f 3326 3458 3325
f 3458 3326 3193
f 3457 3459 3327
f 3195 3457 3327
f 3193 3460 3458
f 3460 3193 3194
f 3459 3198 3327
f 3459 3461 3198
f 3460 3194 3328
f 3462 3460 3328
f 3463 3330 3461
f 3461 3330 3198
f 3330 3331 3329
f 3330 3463 3331
f 3463 3464 3331
f 3206 3462 3328
f 3465 3332 3464
f 3464 3332 3331
f 3465 3466 3332
f 3333 3467 3334
f 3336 3335 3468
f 3468 3337 3336
f 3469 3337 3468
f 3332 3470 3338
f 3332 3466 3470
f 3340 3339 3471
f 3472 3340 3471
f 3472 3473 3340
f 3473 3333 3340
f 3473 3467 3333
f 3469 3341 3337
f 3474 3341 3469
f 3206 3342 3475
f 3471 3213 3476
f 3339 3213 3471
f 3477 3472 3471
f 3476 3477 3471
f 3341 3474 3478
f 3476 3213 3344
f 3341 3478 3345
f 3478 3479 3345
f 3475 3342 3480
f 3481 3348 3482
f 3345 3479 3346
f 3342 3347 3480
f 3481 3483 3351
f 3348 3481 3351
f 3348 3351 3349
f 3482 3348 3225
f 3482 3225 3099
f 3482 3099 3484
f 3484 3099 3485
f 3346 3479 3350
f 3479 3486 3350
f 3351 3483 3352
f 3352 3483 3487
f 3485 3355 3488
f 3485 3099 3355
f 3485 3488 3489
f 3486 3353 3350
f 3347 3354 3480
f 3480 3354 3490
f 3355 3356 3488
f 3491 3489 3488
f 3356 3491 3488
f 3357 3353 3492
f 3354 3493 3490
f 3358 3493 3354
f 3359 3494 3495
f 3359 3495 3358
f 3358 3495 3493
f 3494 3361 3360
f 3494 3360 3495
f 3495 3360 3496
f 3487 3360 3352
f 3496 3360 3487
f 3356 3497 3498
f 3356 3362 3497
f 3491 3356 3498
f 3359 3363 3494
f 3361 3494 3363
f 3362 3364 3497
f 3497 3364 3499
f 3492 3365 3357
f 3492 3500 3365
f 3364 3501 3502
f 3366 3501 3364
f 3502 3499 3364
f 3365 3500 3367
f 3369 3503 3504
f 3368 3503 3369
f 3501 3366 3369
f 3504 3501 3369
f 3367 3500 3370
f 3370 3505 3371
f 3370 3500 3505
f 3372 3506 3507
f 3368 3372 3503
f 3372 3507 3503
f 3505 3508 3371
f 3371 3508 3373
f 3374 3373 3509
f 3373 3508 3509
f 3375 3374 3506
f 3374 3509 3506
f 3506 3372 3375
f 3510 3248 3376
f 3376 3377 3511
f 3510 3376 3511
f 3377 3378 3511
f 3512 2977 3379
f 3510 3513 3248
f 3513 3510 3514
f 3510 3511 3514
f 3378 3380 3514
f 3511 3378 3514
f 2795 3515 3254
f 2977 3515 2795
f 3512 3515 2977
f 3516 3513 3514
f 3380 3381 3516
f 3514 3380 3516
f 3382 3255 3517
f 3383 3516 3381
f 3384 3518 3383
f 3518 3384 3386
f 3519 3382 3517
f 3518 3520 3383
f 3518 3386 3520
f 3387 3388 3521
f 3387 3521 3386
f 3386 3521 3520
f 3388 3390 3521
f 3382 3522 3391
f 3519 3522 3382
f 3520 3521 3523
f 3390 3392 3523
f 3521 3390 3523
f 3391 3522 3394
f 3523 3524 3520
f 3524 3523 3392
f 3524 3392 3525
f 3525 3392 3395
f 3393 3394 3396
f 3526 3525 3395
f 3526 3395 3527
f 3395 3397 3527
f 3527 3397 3528
f 3396 3529 3267
f 3528 3397 3398
f 3530 3528 3398
f 3529 3400 3267
f 3402 3530 3399
f 3530 3398 3399
f 3531 3401 3400
f 3532 3401 3531
f 3403 3401 3532
f 3402 3404 3533
f 3533 3404 3534
f 3403 3532 3405
f 3532 3535 3405
f 3407 3406 3536
f 3407 3537 3408
f 3536 3537 3407
f 3408 3537 3409
f 3534 3404 3410
f 3534 3410 3538
f 3288 3405 3539
f 3539 3405 3535
f 3539 3535 3540
f 3413 3412 3541
f 3413 3536 3406
f 3413 3541 3536
f 3541 3542 3536
f 3537 3536 3543
f 3543 3536 3542
f 3409 3537 3543
f 3409 3543 3544
f 3409 3544 3414
f 3415 3414 3545
f 3414 3544 3545
f 3545 3416 3415
f 3546 3416 3545
f 3417 3547 3548
f 3418 3417 3548
f 3418 3548 3538
f 3418 3538 3410
f 3288 3539 3426
f 3539 3549 3426
f 3420 3541 3412
f 3420 3550 3541
f 3550 3551 3541
f 3542 3541 3552
f 3552 3541 3551
f 3543 3542 3553
f 3553 3542 3552
f 3554 3543 3555
f 3555 3543 3553
f 3554 3555 3556
f 3421 3416 3546
f 3422 3421 3557
f 3421 3546 3557
f 3425 3547 3417
f 3425 3424 3547
f 3424 3558 3547
f 3549 3313 3426
f 3550 3428 3559
f 3420 3428 3550
f 3551 3550 3438
f 3438 3550 3559
f 3552 3551 3431
f 3431 3551 3438
f 3430 3553 3431
f 3553 3552 3431
f 3433 3553 3430
f 3555 3553 3433
f 3433 3434 3560
f 3433 3560 3556
f 3433 3556 3555
f 3422 3557 3435
f 3424 3435 3561
f 3561 3435 3557
f 3558 3424 3561
f 3428 3437 3559
f 3438 3559 3437
f 3434 3441 3560
f 3560 3441 3562
f 3441 3444 3562
f 3313 3563 3447
f 3562 3444 3564
f 3448 3564 3444
f 3447 3565 3317
f 3566 3564 3448
f 3448 3449 3566
f 3565 3567 3317
f 3568 3566 3449
f 3568 3449 3569
f 3569 3449 3450
f 3567 3451 3317
f 3452 3570 3450
f 3570 3569 3450
f 3451 3567 3454
f 3454 3567 3457
f 3452 3571 3570
f 3453 3571 3452
f 3453 3455 3571
f 3455 3572 3571
f 3572 3455 3456
f 3573 3574 3457
f 3458 3572 3456
f 3457 3574 3459
f 3574 3461 3459
f 3460 3572 3458
f 3575 3572 3460
f 3575 3460 3462
f 3576 3575 3462
f 3463 3461 3577
f 3578 3463 3577
f 3464 3463 3578
f 3464 3466 3465
f 3464 3578 3466
f 3578 3579 3466
f 3334 3580 3581
f 3467 3580 3334
f 3335 3334 3582
f 3334 3581 3582
f 3335 3582 3468
f 3206 3576 3462
f 3466 3579 3583
f 3470 3466 3583
f 3338 3470 3584
f 3470 3583 3584
f 3584 3585 3338
f 3473 3472 3586
f 3473 3586 3467
f 3467 3586 3580
f 3469 3468 3587
f 3587 3474 3469
f 3206 3475 3576
f 3576 3475 3588
f 3338 3585 3589
f 3338 3589 3343
f 3589 3344 3343
f 3590 3586 3472
f 3477 3590 3472
f 3474 3587 3591
f 3478 3474 3591
f 3344 3589 3592
f 3476 3344 3593
f 3344 3592 3593
f 3477 3476 3593
f 3477 3593 3594
f 3595 3594 3593
f 3594 3590 3477
f 3478 3591 3479
f 3475 3480 3588
f 3482 3596 3481
f 3597 3596 3482
f 3484 3598 3599
f 3482 3484 3599
f 3482 3599 3600
f 3482 3600 3597
f 3599 3598 3601
f 3590 3594 3595
f 3588 3480 3602
f 3483 3596 3603
f 3596 3483 3481
f 3484 3485 3598
f 3604 3601 3598
f 3485 3604 3598
f 3479 3605 3486
f 3479 3606 3605
f 3487 3483 3603
f 3485 3489 3604
f 3604 3489 3607
f 3605 3353 3486
f 3605 3606 3353
f 3606 3608 3353
f 3609 3490 3493
f 3609 3602 3490
f 3602 3480 3490
f 3609 3493 3610
f 3603 3611 3496
f 3603 3496 3487
f 3489 3491 3607
f 3607 3491 3612
f 3353 3608 3492
f 3493 3495 3610
f 3498 3613 3614
f 3497 3613 3498
f 3612 3491 3498
f 3614 3612 3498
f 3497 3499 3613
f 3613 3499 3615
f 3608 3500 3492
f 3608 3616 3500
f 3502 3617 3615
f 3501 3617 3502
f 3615 3499 3502
f 3618 3500 3616
f 3619 3504 3503
f 3619 3617 3504
f 3617 3501 3504
f 3505 3500 3618
f 3508 3505 3620
f 3505 3618 3620
f 3508 3621 3622
f 3620 3621 3508
f 3622 3623 3624
f 3621 3623 3622
f 3624 3507 3506
f 3624 3623 3507
f 3623 3625 3507
f 3625 3619 3503
f 3625 3503 3507
f 3622 3509 3508
f 3506 3509 3622
f 3624 3506 3622
f 3513 3379 3248
f 3626 3255 3254
f 3626 3254 3627
f 3627 3254 3515
f 3628 3515 3512
f 3513 3629 3379
f 3629 3513 3516
f 3255 3626 3517
f 3383 3630 3516
f 3630 3629 3516
f 3517 3626 3631
f 3517 3632 3519
f 3631 3632 3517
f 3520 3633 3383
f 3522 3519 3634
f 3519 3632 3634
f 3394 3522 3634
f 3524 3633 3520
f 3635 3394 3634
f 3396 3394 3635
f 3524 3636 3633
f 3525 3636 3524
f 3525 3526 3636
f 3526 3637 3636
f 3637 3526 3527
f 3638 3637 3527
f 3639 3396 3635
f 3640 3528 3641
f 3640 3638 3528
f 3638 3527 3528
f 3640 3641 3642
f 3396 3639 3529
f 3639 3643 3529
f 3641 3528 3530
f 3641 3530 3642
f 3642 3530 3644
f 3400 3529 3643
f 3530 3645 3644
f 3402 3645 3530
f 3646 3645 3402
f 3402 3647 3646
f 3648 3647 3402
f 3531 3400 3643
f 3533 3648 3402
f 3649 3648 3533
f 3540 3650 3531
f 3650 3532 3531
f 3651 3649 3534
f 3649 3533 3534
f 3650 3535 3532
f 3535 3650 3540
f 3538 3652 3651
f 3534 3538 3651
f 3539 3540 3549
f 3544 3543 3653
f 3654 3544 3653
f 3654 3655 3544
f 3655 3545 3544
f 3655 3546 3545
f 3656 3546 3655
f 3538 3548 3652
f 3652 3548 3547
f 3652 3547 3651
f 3651 3547 3657
f 3543 3554 3653
f 3556 3658 3659
f 3554 3556 3659
f 3554 3659 3654
f 3554 3654 3653
f 3557 3546 3660
f 3546 3656 3660
f 3547 3558 3657
f 3657 3558 3661
f 3549 3662 3313
f 3556 3560 3658
f 3658 3560 3663
f 3557 3660 3664
f 3561 3557 3665
f 3557 3664 3665
f 3558 3561 3666
f 3561 3665 3666
f 3666 3661 3558
f 3563 3313 3662
f 3560 3562 3663
f 3563 3667 3447
f 3562 3564 3663
f 3663 3564 3668
f 3447 3667 3565
f 3667 3669 3565
f 3564 3566 3668
f 3668 3566 3670
f 3669 3671 3567
f 3565 3669 3567
f 3672 3669 3667
f 3672 3673 3669
f 3673 3671 3669
f 3566 3674 3670
f 3568 3674 3566
f 3674 3568 3569
f 3675 3674 3569
f 3567 3671 3676
f 3676 3671 3673
f 3573 3673 3672
f 3676 3673 3573
f 3569 3570 3675
f 3675 3570 3677
f 3567 3676 3457
f 3676 3573 3457
f 3570 3678 3677
f 3571 3678 3570
f 3572 3679 3571
f 3571 3679 3678
f 3680 3574 3681
f 3681 3574 3573
f 3680 3682 3461
f 3574 3680 3461
f 3683 3684 3680
f 3684 3682 3680
f 3572 3685 3679
f 3685 3572 3575
f 3461 3682 3686
f 3686 3682 3684
f 3687 3684 3683
f 3686 3684 3687
f 3685 3575 3576
f 3688 3685 3576
f 3461 3686 3577
f 3686 3687 3577
f 3687 3689 3577
f 3690 3688 3576
f 3689 3691 3578
f 3689 3578 3577
f 3690 3576 3692
f 3691 3693 3579
f 3578 3691 3579
f 3694 3691 3689
f 3694 3695 3691
f 3695 3693 3691
f 3581 3580 3696
f 3696 3582 3581
f 3468 3582 3697
f 3698 3692 3576
f 3579 3693 3583
f 3584 3583 3693
f 3695 3584 3693
f 3695 3585 3584
f 3695 3694 3585
f 3694 3699 3585
f 3696 3586 3700
f 3580 3586 3696
f 3468 3697 3701
f 3587 3468 3701
f 3702 3587 3701
f 3576 3588 3698
f 3698 3588 3703
f 3585 3699 3704
f 3589 3585 3704
f 3700 3590 3705
f 3586 3590 3700
f 3587 3702 3706
f 3591 3587 3706
f 3707 3597 3708
f 3707 3596 3597
f 3600 3709 3710
f 3597 3600 3710
f 3597 3710 3711
f 3597 3711 3708
f 3589 3712 3592
f 3592 3712 3593
f 3712 3595 3593
f 3713 3595 3712
f 3705 3590 3714
f 3591 3706 3479
f 3600 3599 3709
f 3709 3599 3601
f 3709 3601 3710
f 3710 3601 3715
f 3595 3713 3716
f 3590 3595 3716
f 3590 3716 3717
f 3590 3717 3714
f 3718 3479 3706
f 3588 3602 3703
f 3603 3596 3719
f 3601 3604 3715
f 3718 3606 3479
f 3718 3720 3606
f 3609 3703 3602
f 3603 3719 3611
f 3604 3607 3715
f 3715 3607 3721
f 3606 3720 3608
f 3609 3610 3722
f 3722 3496 3611
f 3607 3612 3721
f 3721 3612 3723
f 3610 3495 3722
f 3496 3722 3495
f 3614 3724 3723
f 3613 3724 3614
f 3723 3612 3614
f 3725 3608 3720
f 3615 3724 3613
f 3726 3616 3725
f 3725 3616 3608
f 3724 3727 3728
f 3615 3727 3724
f 3615 3617 3727
f 3616 3729 3618
f 3616 3726 3729
f 3619 3730 3731
f 3625 3730 3619
f 3727 3617 3731
f 3731 3617 3619
f 3618 3729 3732
f 3618 3732 3620
f 3621 3620 3733
f 3620 3732 3733
f 3623 3621 3734
f 3621 3733 3734
f 3625 3623 3730
f 3623 3734 3730
f 3512 3379 3735
f 3628 3512 3735
f 3627 3515 3736
f 3626 3627 3736
f 3515 3737 3736
f 3628 3737 3515
f 3737 3628 3738
f 3628 3735 3738
f 3379 3629 3739
f 3379 3739 3735
f 3735 3739 3738
f 3740 3741 3736
f 3741 3626 3736
f 3737 3740 3736
f 3742 3737 3738
f 3743 3737 3742
f 3739 3744 3738
f 3744 3742 3738
f 3629 3630 3744
f 3739 3629 3744
f 3741 3631 3626
f 3740 3745 3741
f 3745 3631 3741
f 3740 3746 3745
f 3742 3747 3743
f 3744 3747 3742
f 3748 3747 3744
f 3383 3749 3748
f 3383 3748 3744
f 3383 3744 3630
f 3632 3631 3750
f 3751 3750 3631
f 3751 3631 3745
f 3746 3751 3745
f 3752 3748 3749
f 3753 3748 3752
f 3383 3633 3749
f 3749 3633 3752
f 3632 3750 3634
f 3751 3754 3750
f 3755 3754 3751
f 3751 3756 3755
f 3753 3752 3757
f 3752 3633 3757
f 3750 3635 3634
f 3754 3635 3750
f 3758 3755 3756
f 3754 3755 3758
f 3759 3757 3633
f 3760 3754 3758
f 3633 3761 3759
f 3633 3636 3761
f 3636 3762 3761
f 3763 3764 3762
f 3763 3762 3637
f 3637 3762 3636
f 3637 3638 3763
f 3760 3765 3754
f 3760 3766 3765
f 3767 3764 3763
f 3768 3764 3767
f 3638 3640 3769
f 3638 3769 3763
f 3763 3769 3767
f 3640 3642 3769
f 3635 3770 3643
f 3639 3635 3643
f 3771 3770 3635
f 3754 3771 3635
f 3772 3771 3754
f 3773 3772 3765
f 3772 3754 3765
f 3766 3773 3765
f 3769 3774 3767
f 3642 3644 3774
f 3769 3642 3774
f 3775 3770 3771
f 3771 3776 3775
f 3772 3777 3771
f 3777 3776 3771
f 3777 3772 3773
f 3767 3778 3768
f 3778 3767 3779
f 3767 3774 3779
f 3644 3645 3780
f 3644 3780 3774
f 3774 3780 3779
f 3645 3646 3780
f 3781 3770 3775
f 3643 3770 3781
f 3776 3782 3775
f 3777 3782 3776
f 3783 3782 3777
f 3783 3777 3784
f 3777 3785 3784
f 3780 3778 3779
f 3786 3778 3780
f 3646 3786 3780
f 3646 3647 3786
f 3647 3787 3786
f 3787 3647 3648
f 3531 3643 3781
f 3784 3788 3783
f 3785 3788 3784
f 3648 3789 3787
f 3789 3648 3649
f 3790 3789 3649
f 3540 3531 3781
f 3781 3791 3540
f 3649 3792 3790
f 3651 3792 3649
f 3793 3792 3651
f 3651 3794 3793
f 3795 3794 3651
f 3540 3791 3549
f 3791 3796 3549
f 3655 3654 3797
f 3655 3797 3656
f 3798 3795 3657
f 3795 3651 3657
f 3549 3796 3662
f 3796 3799 3662
f 3654 3659 3797
f 3656 3797 3800
f 3800 3797 3801
f 3659 3658 3797
f 3801 3797 3658
f 3660 3656 3802
f 3656 3800 3802
f 3803 3798 3657
f 3661 3803 3657
f 3658 3663 3801
f 3801 3663 3804
f 3660 3802 3805
f 3664 3660 3805
f 3665 3664 3805
f 3806 3666 3805
f 3666 3665 3805
f 3666 3806 3661
f 3806 3807 3661
f 3808 3803 3661
f 3807 3808 3661
f 3662 3799 3809
f 3563 3662 3809
f 3806 3805 3810
f 3807 3806 3810
f 3811 3807 3810
f 3808 3807 3811
f 3809 3812 3563
f 3563 3812 3667
f 3812 3813 3667
f 3663 3668 3804
f 3814 3667 3813
f 3804 3668 3815
f 3667 3814 3816
f 3816 3814 3817
f 3816 3817 3818
f 3668 3670 3815
f 3667 3816 3672
f 3816 3818 3672
f 3818 3819 3672
f 3670 3820 3815
f 3674 3820 3670
f 3820 3674 3675
f 3821 3820 3675
f 3819 3573 3672
f 3675 3677 3821
f 3821 3677 3822
f 3681 3573 3823
f 3678 3822 3677
f 3679 3824 3678
f 3678 3824 3822
f 3680 3825 3826
f 3680 3823 3825
f 3680 3681 3823
f 3826 3827 3828
f 3825 3827 3826
f 3827 3829 3828
f 3679 3830 3824
f 3680 3826 3683
f 3683 3826 3828
f 3831 3828 3829
f 3683 3828 3831
f 3679 3685 3830
f 3683 3832 3687
f 3833 3683 3831
f 3833 3834 3683
f 3834 3832 3683
f 3685 3688 3835
f 3685 3835 3830
f 3687 3832 3689
f 3836 3832 3834
f 3833 3836 3834
f 3835 3688 3690
f 3689 3832 3836
f 3836 3837 3689
f 3835 3690 3692
f 3694 3689 3837
f 3837 3838 3694
f 3582 3839 3840
f 3696 3839 3582
f 3697 3582 3841
f 3582 3840 3841
f 3842 3697 3841
f 3692 3698 3835
f 3835 3698 3843
f 3844 3694 3838
f 3699 3694 3844
f 3696 3700 3839
f 3839 3700 3845
f 3701 3697 3842
f 3842 3702 3701
f 3846 3702 3842
f 3698 3703 3843
f 3843 3703 3847
f 3711 3848 3849
f 3708 3711 3849
f 3708 3849 3850
f 3699 3844 3851
f 3699 3851 3704
f 3704 3851 3589
f 3712 3589 3852
f 3589 3851 3852
f 3852 3853 3712
f 3854 3845 3705
f 3845 3700 3705
f 3706 3702 3846
f 3855 3706 3846
f 3847 3703 3856
f 3707 3857 3596
f 3711 3710 3848
f 3848 3710 3858
f 3712 3853 3713
f 3853 3859 3713
f 3854 3705 3860
f 3705 3714 3860
f 3856 3703 3861
f 3710 3715 3858
f 3858 3715 3862
f 3716 3713 3859
f 3859 3717 3716
f 3863 3717 3859
f 3860 3714 3864
f 3718 3706 3855
f 3865 3718 3855
f 3866 3703 3867
f 3866 3861 3703
f 3868 3869 3870
f 3868 3719 3869
f 3719 3596 3869
f 3862 3715 3871
f 3864 3714 3717
f 3863 3864 3717
f 3718 3865 3720
f 3703 3609 3867
f 3609 3872 3867
f 3872 3611 3873
f 3870 3873 3611
f 3868 3870 3611
f 3868 3611 3719
f 3715 3721 3871
f 3609 3722 3872
f 3611 3872 3722
f 3874 3871 3723
f 3723 3871 3721
f 3875 3720 3865
f 3875 3876 3720
f 3723 3724 3874
f 3724 3877 3874
f 3720 3876 3725
f 3724 3878 3877
f 3726 3725 3876
f 3879 3726 3876
f 3728 3880 3878
f 3727 3880 3728
f 3878 3724 3728
f 3726 3879 3881
f 3729 3726 3881
f 3729 3881 3882
f 3883 3884 3885
f 3885 3886 3887
f 3884 3886 3885
f 3887 3731 3730
f 3887 3886 3731
f 3886 3880 3731
f 3880 3727 3731
f 3729 3882 3732
f 3733 3732 3882
f 3883 3733 3882
f 3734 3733 3883
f 3885 3734 3883
f 3730 3734 3885
f 3887 3730 3885
f 3740 3737 3743
f 3888 3740 3743
f 3888 3746 3740
f 3888 3889 3746
f 3747 3888 3743
f 3751 3746 3890
f 3746 3889 3890
f 3747 3891 3888
f 3891 3747 3753
f 3747 3748 3753
f 3751 3890 3756
f 3890 3892 3756
f 3892 3758 3756
f 3892 3893 3758
f 3753 3894 3891
f 3757 3894 3753
f 3894 3757 3759
f 3760 3758 3893
f 3759 3761 3895
f 3759 3895 3894
f 3761 3762 3896
f 3895 3761 3896
f 3762 3764 3896
f 3894 3897 3898
f 3897 3894 3899
f 3894 3895 3899
f 3900 3899 3896
f 3899 3895 3896
f 3900 3896 3764
f 3900 3764 3901
f 3901 3764 3768
f 3766 3760 3773
f 3899 3902 3897
f 3900 3902 3899
f 3901 3768 3903
f 3777 3773 3904
f 3778 3903 3768
f 3775 3782 3781
f 3777 3904 3785
f 3904 3905 3785
f 3778 3906 3903
f 3786 3906 3778
f 3783 3907 3782
f 3783 3788 3907
f 3786 3908 3906
f 3787 3908 3786
f 3789 3909 3787
f 3789 3790 3909
f 3791 3781 3910
f 3910 3781 3782
f 3907 3910 3782
f 3905 3788 3785
f 3909 3911 3787
f 3912 3913 3911
f 3792 3912 3911
f 3792 3911 3909
f 3792 3909 3790
f 3792 3793 3912
f 3912 3914 3913
f 3793 3914 3912
f 3793 3794 3914
f 3794 3915 3914
f 3915 3794 3795
f 3916 3915 3795
f 3910 3917 3796
f 3791 3910 3796
f 3907 3917 3910
f 3788 3918 3907
f 3905 3919 3788
f 3920 3905 3921
f 3919 3905 3920
f 3798 3916 3795
f 3922 3916 3798
f 3917 3923 3924
f 3917 3924 3796
f 3796 3924 3799
f 3923 3925 3926
f 3923 3917 3925
f 3917 3907 3925
f 3918 3925 3907
f 3788 3919 3918
f 3800 3927 3928
f 3801 3927 3800
f 3929 3928 3930
f 3929 3802 3928
f 3802 3800 3928
f 3922 3798 3803
f 3931 3799 3924
f 3926 3925 3931
f 3925 3932 3931
f 3918 3933 3925
f 3933 3932 3925
f 3919 3934 3918
f 3934 3933 3918
f 3935 3934 3919
f 3936 3935 3919
f 3919 3937 3936
f 3801 3804 3927
f 3927 3804 3938
f 3802 3929 3805
f 3805 3929 3939
f 3803 3808 3940
f 3941 3922 3803
f 3940 3941 3803
f 3799 3931 3809
f 3809 3931 3932
f 3934 3942 3933
f 3935 3942 3934
f 3943 3936 3937
f 3935 3936 3943
f 3805 3939 3810
f 3810 3939 3944
f 3811 3810 3945
f 3810 3944 3945
f 3940 3808 3811
f 3940 3811 3946
f 3946 3811 3945
f 3941 3940 3946
f 3932 3947 3809
f 3809 3947 3812
f 3935 3948 3942
f 3943 3948 3935
f 3949 3812 3947
f 3933 3950 3951
f 3933 3942 3950
f 3948 3952 3942
f 3952 3950 3942
f 3953 3952 3948
f 3938 3804 3954
f 3949 3955 3813
f 3812 3949 3813
f 3956 3955 3949
f 3956 3950 3957
f 3951 3950 3956
f 3952 3957 3950
f 3958 3957 3952
f 3958 3952 3959
f 3952 3953 3959
f 3959 3953 3960
f 3813 3955 3814
f 3817 3814 3955
f 3956 3817 3955
f 3817 3956 3961
f 3959 3962 3958
f 3960 3962 3959
f 3804 3815 3954
f 3954 3815 3963
f 3961 3964 3818
f 3817 3961 3818
f 3963 3815 3965
f 3964 3966 3819
f 3818 3964 3819
f 3967 3966 3964
f 3967 3968 3969
f 3968 3970 3969
f 3815 3971 3965
f 3820 3971 3815
f 3971 3820 3821
f 3972 3971 3821
f 3819 3966 3573
f 3573 3966 3973
f 3973 3966 3967
f 3974 3973 3969
f 3973 3967 3969
f 3970 3974 3969
f 3975 3972 3822
f 3972 3821 3822
f 3975 3822 3976
f 3573 3973 3823
f 3823 3973 3974
f 3822 3977 3976
f 3822 3824 3977
f 3823 3978 3825
f 3825 3978 3827
f 3978 3829 3827
f 3979 3829 3978
f 3977 3824 3980
f 3824 3830 3980
f 3981 3980 3830
f 3979 3831 3829
f 3979 3982 3831
f 3983 3981 3830
f 3833 3831 3982
f 3982 3984 3833
f 3835 3983 3830
f 3836 3833 3985
f 3985 3833 3986
f 3987 3833 3984
f 3986 3833 3987
f 3983 3835 3988
f 3837 3836 3985
f 3837 3985 3986
f 3987 3989 3986
f 3989 3837 3986
f 3838 3837 3989
f 3840 3839 3845
f 3990 3840 3845
f 3990 3991 3840
f 3991 3841 3840
f 3842 3841 3992
f 3841 3991 3992
f 3835 3843 3988
f 3988 3843 3993
f 3994 3995 3707
f 3994 3707 3708
f 3708 3850 3996
f 3708 3996 3997
f 3708 3997 3994
f 3989 3998 3838
f 3998 3844 3838
f 3999 3989 4000
f 3998 3989 3999
f 3842 4001 3846
f 3842 3992 4001
f 3843 3847 3993
f 3993 3847 4002
f 3707 3995 3857
f 3857 3995 4003
f 3850 3849 3996
f 3996 3849 3848
f 3996 3848 4004
f 3852 3851 3844
f 3998 3852 3844
f 3852 3999 3853
f 3852 3998 3999
f 3999 4005 3853
f 3845 3854 3990
f 3990 3854 4006
f 4001 3855 3846
f 4001 4007 3855
f 3847 3856 4002
f 3596 4003 4008
f 3596 3857 4003
f 3848 3858 4004
f 4004 3858 4009
f 4010 3853 4005
f 3859 3853 4010
f 3854 3860 4011
f 3854 4011 4006
f 4012 3861 4013
f 4012 4002 3861
f 4002 3856 3861
f 3596 4008 3869
f 3869 4008 4014
f 3858 3862 4009
f 3859 4015 3863
f 3859 4010 4015
f 3864 4015 3860
f 3864 3863 4015
f 3860 4015 4011
f 4011 4015 4016
f 4017 4006 4011
f 4016 4017 4011
f 4007 3865 3855
f 4007 4018 3865
f 3861 3866 4013
f 3866 3867 4019
f 3866 4019 4013
f 4019 3873 4020
f 3873 3870 4020
f 4020 3870 4021
f 4014 3870 3869
f 4021 3870 4014
f 3862 3871 4009
f 4009 3871 4022
f 4016 4023 4024
f 4025 4017 4016
f 4024 4025 4016
f 3867 3872 4019
f 3873 4019 3872
f 4022 3871 4026
f 4027 4024 4023
f 4028 4027 4023
f 4029 4025 4024
f 4027 4029 4024
f 3875 3865 4018
f 3874 4030 4026
f 4026 3871 3874
f 4027 4028 4031
f 4029 4027 4031
f 3875 4032 3876
f 3874 3877 4030
f 4030 3877 4033
f 4032 4034 3876
f 3877 4035 4033
f 3878 4035 3877
f 3876 4034 3879
f 4034 4036 3879
f 4037 4038 4039
f 4037 3878 3880
f 4037 4039 3878
f 4039 4035 3878
f 3879 4036 3881
f 3881 4036 3882
f 3883 3882 4040
f 3882 4036 4040
f 3884 3883 4041
f 3883 4040 4041
f 3886 3884 4038
f 3884 4041 4038
f 4038 4037 3880
f 4038 3880 3886
f 3888 4042 3889
f 4042 4043 3890
f 3889 4042 3890
f 3888 3891 4042
f 4042 3891 4043
f 3890 4043 3892
f 3893 3892 4043
f 3893 4043 3891
f 4044 3893 3891
f 3894 3898 4044
f 3894 4044 3891
f 4045 3893 4044
f 3760 3893 4045
f 4046 4044 3898
f 4045 4044 4046
f 3898 3897 4046
f 3760 4047 3773
f 4048 3760 4045
f 4047 3760 4048
f 4046 3897 4049
f 4050 4049 3897
f 3902 4050 3897
f 3902 3900 4051
f 3901 3903 4051
f 3900 3901 4051
f 3773 4047 3904
f 4048 4052 4047
f 4052 3904 4047
f 4048 4053 4052
f 4049 4054 4046
f 4050 4054 4049
f 3902 4055 4050
f 4055 3902 4056
f 3902 4051 4056
f 3905 3904 4057
f 4057 3904 4052
f 4058 4052 4053
f 4057 4052 4058
f 4056 4059 4055
f 4051 3908 4056
f 3903 3906 3908
f 3903 3908 4051
f 3905 4058 3921
f 3905 4057 4058
f 3921 4060 4059
f 4058 4060 3921
f 3908 3787 4061
f 4059 4062 3921
f 4056 4063 4059
f 3908 4064 4056
f 4064 4063 4056
f 4061 4064 3908
f 3787 3911 3913
f 3787 3913 4061
f 4061 3913 4064
f 4063 4062 4059
f 4065 4063 4064
f 4066 4065 4064
f 3913 4066 4064
f 4067 4066 3913
f 3913 3914 4067
f 3915 4068 3914
f 3914 4068 4067
f 3915 3916 4068
f 4069 3920 4062
f 3920 3921 4062
f 4070 4069 4062
f 4063 4070 4062
f 4071 4070 4063
f 4072 4071 4063
f 4065 4072 4063
f 3916 3922 4073
f 3923 4074 3924
f 3923 3926 4074
f 4075 3920 4069
f 3919 3920 4075
f 3928 3927 4076
f 3928 4076 3930
f 4073 3922 4077
f 3924 4074 3931
f 3926 3931 4074
f 3919 4075 3937
f 4075 4078 3937
f 4076 3938 4079
f 3927 3938 4076
f 3930 4076 4079
f 3930 4079 4080
f 3930 4080 3929
f 4080 4079 4081
f 3929 4080 4082
f 4082 3939 3929
f 4083 3941 4084
f 4083 4077 3941
f 4077 3922 3941
f 4083 4084 4085
f 4078 3943 3937
f 4078 4086 3943
f 4079 3938 4087
f 3939 4082 4088
f 3944 4088 4089
f 3944 3939 4088
f 3945 4090 3946
f 3946 4084 3941
f 3946 4090 4084
f 4090 4091 4084
f 4092 4085 4084
f 4091 4092 4084
f 3932 4093 3947
f 3932 3933 4093
f 3943 4094 3948
f 4086 4094 3943
f 4087 3938 4095
f 3945 3944 4089
f 4096 3945 4089
f 4096 4097 3945
f 3945 4097 4090
f 4091 4090 4098
f 4098 4090 4097
f 4099 4092 4091
f 4098 4099 4091
f 3947 4093 3949
f 3933 3949 4093
f 3933 4100 3949
f 3933 3951 4100
f 3948 4094 3953
f 4094 4101 3953
f 3938 3954 4095
f 4095 3954 4102
f 4103 4098 4097
f 4099 4098 4103
f 3949 4100 3956
f 3951 3956 4100
f 3957 4104 3956
f 3957 3958 4105
f 4104 3957 4105
f 3960 3953 4101
f 4102 3954 4106
f 3961 3956 4104
f 3961 4104 4105
f 3958 3962 4105
f 4105 3962 3961
f 3954 3963 4106
f 4106 3963 4107
f 3961 4108 3964
f 3962 3968 3961
f 3968 4108 3961
f 3960 3970 3962
f 3970 3968 3962
f 4109 4110 3960
f 4110 3970 3960
f 4111 3965 4112
f 4111 4107 3965
f 4107 3963 3965
f 4111 4112 4113
f 3964 4108 3967
f 3968 3967 4108
f 3965 3971 4112
f 4112 3971 3972
f 4112 3972 4113
f 4113 3972 4114
f 3974 3970 4115
f 4115 3970 4116
f 4110 4116 3970
f 4117 4110 4109
f 3972 4118 4114
f 3975 4118 3972
f 3976 4119 4120
f 3976 4120 3975
f 3975 4120 4118
f 4120 4119 4121
f 3974 4115 3823
f 4116 4122 4115
f 4122 3823 4115
f 4110 4122 4116
f 4117 4123 4110
f 4117 4124 4123
f 3976 3977 4119
f 4119 4125 4121
f 4119 3977 4125
f 3977 4126 4125
f 3979 3978 3823
f 3979 3823 4127
f 4127 3823 4122
f 4110 4128 4122
f 4128 4127 4122
f 4123 4128 4110
f 4129 4123 4124
f 3977 3980 4126
f 3980 3981 4126
f 3982 3979 4127
f 3982 4127 4128
f 4123 3984 4128
f 3984 3982 4128
f 3984 4123 4129
f 3981 3983 4130
f 3981 4130 4126
f 4131 3984 4129
f 4131 4132 3984
f 4132 3987 3984
f 4131 4133 4132
f 4130 3983 3988
f 4130 3988 4134
f 3989 3987 4135
f 4135 3987 4132
f 4136 4132 4133
f 4135 4132 4136
f 3995 4137 4138
f 4139 4137 3995
f 4139 3995 3994
f 4139 3994 3997
f 4139 3997 4140
f 3989 4136 4000
f 3989 4135 4136
f 3991 3990 4141
f 4142 3991 4141
f 4142 4143 3991
f 4143 3992 3991
f 4144 3992 4143
f 3988 3993 4134
f 3997 4145 4140
f 3996 4145 3997
f 4146 4145 3996
f 4141 3990 4147
f 4147 4142 4141
f 3992 4144 4148
f 4001 3992 4148
f 4149 4134 4002
f 4134 3993 4002
f 4150 4003 4138
f 4003 3995 4138
f 3996 4004 4146
f 4146 4004 4151
f 3999 4152 4005
f 3990 4006 4147
f 4153 4007 4148
f 4148 4007 4001
f 4002 4154 4149
f 4003 4150 4008
f 4008 4150 4155
f 4004 4009 4151
f 4151 4009 4156
f 4005 4152 4010
f 4147 4006 4157
f 4153 4018 4007
f 4012 4013 4158
f 4012 4158 4154
f 4012 4154 4002
f 4021 4159 4020
f 4021 4155 4159
f 4021 4014 4155
f 4014 4008 4155
f 4156 4009 4160
f 4015 4010 4152
f 4152 4016 4015
f 4161 4016 4152
f 4006 4017 4157
f 4013 4019 4158
f 4158 4019 4020
f 4009 4022 4160
f 4160 4022 4162
f 4163 4164 4023
f 4163 4023 4161
f 4161 4023 4016
f 4025 4163 4017
f 4025 4164 4163
f 4017 4163 4157
f 4165 4166 4163
f 4157 4163 4166
f 4166 4167 4157
f 4018 4168 3875
f 4169 4162 4026
f 4026 4162 4022
f 4164 4170 4028
f 4023 4164 4028
f 4025 4029 4164
f 4029 4170 4164
f 4165 4171 4166
f 4165 4172 4171
f 4173 4167 4166
f 4171 4173 4166
f 4026 4030 4169
f 4030 4174 4169
f 4028 4170 4031
f 4171 4172 4175
f 4029 4031 4170
f 4173 4171 4175
f 4176 4032 4168
f 4168 4032 3875
f 4033 4177 4174
f 4033 4174 4030
f 4032 4178 4034
f 4032 4176 4178
f 4035 4179 4177
f 4033 4035 4177
f 4034 4180 4036
f 4034 4181 4180
f 4034 4178 4181
f 4036 4182 4183
f 4180 4182 4036
f 4183 4184 4185
f 4182 4184 4183
f 4185 4186 4187
f 4184 4186 4185
f 4187 4039 4038
f 4187 4186 4039
f 4186 4179 4039
f 4179 4035 4039
f 4183 4040 4036
f 4041 4040 4183
f 4185 4041 4183
f 4038 4041 4185
f 4187 4038 4185
f 4045 4046 4054
f 4045 4054 4048
f 4053 4048 4054
f 4054 4050 4060
f 4050 4055 4060
f 4054 4060 4053
f 4060 4058 4053
f 4055 4059 4060
f 4068 4188 4067
f 4067 4188 4066
f 3916 4189 4068
f 4068 4189 4188
f 4072 4190 4071
f 4065 4190 4072
f 4191 4065 4066
f 3916 4192 4189
f 4073 4192 3916
f 4069 4193 4075
f 4193 4070 4194
f 4193 4069 4070
f 4071 4194 4070
f 4195 4194 4071
f 4190 4195 4071
f 4196 4192 4077
f 4192 4073 4077
f 4075 4193 4078
f 4078 4193 4197
f 4080 4081 4198
f 4080 4199 4082
f 4198 4199 4080
f 4077 4083 4196
f 4196 4083 4085
f 4196 4085 4200
f 4078 4197 4086
f 4197 4201 4086
f 4079 4087 4202
f 4079 4202 4203
f 4081 4079 4203
f 4081 4203 4204
f 4081 4204 4198
f 4199 4198 4204
f 4205 4199 4204
f 4206 4205 4207
f 4088 4205 4206
f 4088 4199 4205
f 4088 4082 4199
f 4088 4206 4089
f 4200 4092 4208
f 4200 4085 4092
f 4200 4208 4209
f 4210 4086 4201
f 4210 4094 4086
f 4210 4211 4094
f 4210 4212 4211
f 4202 4095 4213
f 4087 4095 4202
f 4214 4203 4202
f 4213 4214 4202
f 4089 4206 4207
f 4089 4207 4215
f 4216 4096 4215
f 4096 4089 4215
f 4096 4216 4097
f 4208 4099 4217
f 4092 4099 4208
f 4218 4209 4208
f 4218 4208 4219
f 4219 4208 4217
f 4218 4219 4220
f 4101 4094 4211
f 4101 4211 4212
f 4095 4102 4213
f 4221 4214 4213
f 4102 4221 4213
f 4097 4216 4222
f 4223 4103 4222
f 4103 4097 4222
f 4103 4217 4099
f 4103 4223 4217
f 4223 4224 4217
f 4219 4217 4225
f 4225 4217 4224
f 4226 4220 4219
f 4225 4226 4219
f 4227 4101 4212
f 3960 4101 4227
f 4102 4106 4228
f 4229 4221 4102
f 4228 4229 4102
f 4223 4222 4230
f 4224 4223 4230
f 4231 4224 4230
f 4224 4231 4225
f 4232 4226 4225
f 4231 4232 4225
f 4109 3960 4227
f 4227 4233 4109
f 4228 4107 4234
f 4106 4107 4228
f 4235 4229 4228
f 4234 4235 4228
f 4232 4231 4236
f 4237 4109 4233
f 4107 4111 4234
f 4113 4238 4239
f 4111 4113 4239
f 4111 4239 4235
f 4111 4235 4234
f 4239 4238 4240
f 4117 4109 4237
f 4238 4114 4241
f 4113 4114 4238
f 4242 4240 4238
f 4242 4238 4241
f 4114 4118 4241
f 4120 4241 4118
f 4242 4241 4120
f 4121 4125 4243
f 4120 4121 4243
f 4120 4243 4242
f 4243 4125 4244
f 4117 4245 4124
f 4125 4246 4244
f 4125 4126 4246
f 4126 4247 4246
f 4245 4129 4124
f 4245 4248 4129
f 4126 4249 4247
f 4250 4129 4248
f 4126 4130 4249
f 4249 4130 4251
f 4131 4129 4250
f 4252 4130 4253
f 4252 4251 4130
f 4254 4255 4256
f 4254 4257 4258
f 4255 4254 4258
f 4258 4257 4259
f 4131 4260 4133
f 4253 4130 4134
f 4253 4134 4252
f 4252 4134 4261
f 4256 4262 4254
f 4254 4262 4137
f 4139 4257 4137
f 4257 4254 4137
f 4257 4139 4259
f 4259 4139 4263
f 4260 4136 4133
f 4260 4264 4136
f 4265 4261 4134
f 4137 4262 4138
f 4266 4140 4145
f 4266 4263 4140
f 4263 4139 4140
f 4266 4145 4267
f 4136 4264 4000
f 4264 4268 4000
f 4143 4142 4269
f 4143 4269 4144
f 4134 4270 4265
f 4271 4138 4262
f 4145 4146 4267
f 4267 4146 4272
f 4268 3999 4000
f 4269 4273 4274
f 4269 4142 4273
f 4142 4147 4273
f 4144 4269 4274
f 4144 4274 4148
f 4148 4274 4275
f 4276 4148 4275
f 4134 4149 4270
f 4270 4149 4277
f 4138 4271 4278
f 4138 4278 4150
f 4146 4151 4272
f 4272 4151 4279
f 3999 4280 4152
f 4273 4147 4281
f 4153 4148 4276
f 4277 4154 4158
f 4277 4149 4154
f 4158 4020 4282
f 4277 4158 4282
f 4283 4282 4020
f 4283 4020 4278
f 4278 4020 4284
f 4150 4284 4155
f 4278 4284 4150
f 4151 4156 4279
f 4279 4156 4285
f 4280 4286 4152
f 4287 4286 4280
f 4147 4157 4281
f 4281 4157 4288
f 4153 4276 4018
f 4276 4289 4018
f 4159 4284 4020
f 4155 4284 4159
f 4156 4160 4285
f 4285 4160 4290
f 4161 4152 4286
f 4161 4286 4291
f 4291 4286 4287
f 4292 4287 4293
f 4291 4287 4292
f 4288 4157 4294
f 4295 4290 4162
f 4162 4290 4160
f 4161 4291 4163
f 4165 4292 4296
f 4163 4292 4165
f 4163 4291 4292
f 4296 4292 4294
f 4296 4294 4167
f 4167 4294 4157
f 4018 4289 4168
f 4169 4297 4295
f 4169 4298 4297
f 4162 4169 4295
f 4296 4299 4172
f 4165 4296 4172
f 4167 4173 4299
f 4296 4167 4299
f 4300 4168 4289
f 4300 4301 4168
f 4302 4298 4174
f 4174 4298 4169
f 4172 4299 4175
f 4173 4175 4299
f 4176 4301 4303
f 4176 4168 4301
f 4302 4304 4305
f 4302 4177 4304
f 4302 4174 4177
f 4176 4303 4178
f 4181 4306 4307
f 4178 4306 4181
f 4178 4303 4306
f 4306 4308 4307
f 4309 4310 4311
f 4305 4309 4311
f 4304 4309 4305
f 4304 4179 4309
f 4304 4177 4179
f 4181 4307 4180
f 4307 4308 4180
f 4180 4308 4182
f 4184 4182 4312
f 4182 4308 4312
f 4186 4184 4310
f 4184 4312 4310
f 4310 4309 4179
f 4310 4179 4186
f 4188 4313 4066
f 4189 4314 4188
f 4188 4314 4313
f 4315 4314 4189
f 4190 4316 4317
f 4190 4065 4316
f 4189 4318 4315
f 4192 4318 4189
f 4319 4318 4192
f 4320 4193 4194
f 4320 4194 4321
f 4321 4194 4195
f 4317 4195 4190
f 4321 4195 4317
f 4192 4322 4319
f 4196 4322 4192
f 4323 4322 4196
f 4193 4324 4197
f 4325 4193 4320
f 4324 4193 4325
f 4323 4196 4200
f 4323 4200 4326
f 4324 4327 4201
f 4197 4324 4201
f 4325 4328 4324
f 4328 4327 4324
f 4325 4329 4328
f 4204 4330 4205
f 4203 4330 4204
f 4205 4330 4207
f 4200 4209 4326
f 4201 4327 4210
f 4212 4210 4327
f 4212 4327 4328
f 4331 4328 4329
f 4212 4328 4331
f 4203 4214 4332
f 4330 4203 4333
f 4333 4203 4332
f 4207 4330 4334
f 4330 4333 4334
f 4207 4335 4215
f 4334 4335 4207
f 4215 4335 4216
f 4218 4326 4209
f 4326 4218 4220
f 4336 4326 4220
f 4332 4221 4337
f 4214 4221 4332
f 4338 4333 4337
f 4337 4333 4332
f 4334 4333 4338
f 4339 4334 4338
f 4335 4334 4339
f 4340 4335 4339
f 4341 4340 4342
f 4216 4340 4341
f 4216 4335 4340
f 4341 4222 4216
f 4336 4226 4343
f 4336 4220 4226
f 4336 4343 4344
f 4227 4212 4331
f 4337 4229 4345
f 4221 4229 4337
f 4346 4338 4337
f 4345 4346 4337
f 4341 4347 4222
f 4222 4347 4230
f 4343 4232 4348
f 4226 4232 4343
f 4344 4343 4348
f 4227 4349 4233
f 4345 4235 4350
f 4229 4235 4345
f 4351 4346 4345
f 4351 4345 4350
f 4352 4230 4347
f 4352 4236 4230
f 4230 4236 4231
f 4236 4348 4232
f 4236 4353 4348
f 4344 4348 4354
f 4354 4348 4353
f 4354 4355 4344
f 4349 4237 4233
f 4349 4356 4237
f 4235 4239 4350
f 4240 4350 4239
f 4240 4357 4350
f 4357 4351 4350
f 4358 4359 4351
f 4357 4358 4351
f 4236 4352 4360
f 4360 4361 4236
f 4353 4236 4361
f 4354 4353 4362
f 4362 4353 4361
f 4362 4355 4354
f 4363 4237 4356
f 4117 4237 4363
f 4240 4242 4357
f 4242 4364 4358
f 4242 4358 4357
f 4361 4360 4365
f 4365 4366 4361
f 4362 4361 4366
f 4367 4355 4362
f 4367 4362 4368
f 4368 4362 4366
f 4242 4243 4364
f 4244 4364 4243
f 4244 4246 4364
f 4369 4364 4370
f 4370 4364 4246
f 4371 4372 4366
f 4368 4366 4373
f 4373 4366 4372
f 4373 4374 4368
f 4375 4117 4363
f 4245 4117 4375
f 4370 4246 4247
f 4247 4249 4376
f 4247 4376 4370
f 4376 4249 4377
f 4378 4372 4371
f 4379 4378 4371
f 4373 4372 4380
f 4380 4372 4378
f 4381 4374 4373
f 4381 4373 4382
f 4382 4373 4380
f 4245 4375 4248
f 4375 4383 4248
f 4249 4384 4377
f 4378 4385 4386
f 4378 4386 4380
f 4382 4380 4387
f 4387 4380 4386
f 4387 4388 4382
f 4383 4250 4248
f 4383 4389 4250
f 4384 4251 4390
f 4249 4251 4384
f 4390 4391 4384
f 4392 4386 4385
f 4393 4392 4385
f 4387 4386 4255
f 4255 4386 4392
f 4394 4388 4387
f 4394 4387 4395
f 4395 4387 4255
f 4394 4395 4396
f 4397 4250 4389
f 4131 4250 4397
f 4251 4252 4390
f 4252 4398 4399
f 4252 4399 4391
f 4252 4391 4390
f 4399 4398 4400
f 4401 4393 4402
f 4393 4401 4392
f 4392 4401 4403
f 4255 4403 4256
f 4255 4392 4403
f 4395 4255 4258
f 4395 4258 4259
f 4395 4259 4396
f 4396 4259 4404
f 4405 4131 4397
f 4260 4131 4405
f 4252 4261 4398
f 4406 4400 4398
f 4261 4406 4398
f 4407 4401 4402
f 4408 4407 4402
f 4262 4403 4407
f 4403 4401 4407
f 4256 4403 4262
f 4259 4263 4404
f 4404 4263 4409
f 4260 4405 4264
f 4405 4410 4264
f 4265 4411 4406
f 4265 4406 4261
f 4411 4412 4413
f 4408 4413 4412
f 4408 4412 4407
f 4407 4412 4262
f 4414 4263 4266
f 4414 4415 4263
f 4415 4409 4263
f 4266 4267 4414
f 4268 4264 4410
f 4416 4417 4418
f 4418 4419 4416
f 4411 4270 4420
f 4265 4270 4411
f 4412 4411 4420
f 4262 4412 4421
f 4262 4421 4271
f 4414 4422 4415
f 4422 4414 4267
f 4422 4267 4272
f 4268 4423 3999
f 4274 4273 4424
f 4416 4425 4417
f 4416 4274 4425
f 4416 4275 4274
f 4424 4425 4274
f 4275 4419 4276
f 4275 4416 4419
f 4419 4426 4276
f 4270 4277 4420
f 4412 4420 4427
f 4427 4420 4277
f 4278 4427 4283
f 4278 4421 4427
f 4421 4412 4427
f 4271 4421 4278
f 4272 4279 4422
f 4422 4279 4428
f 4429 3999 4423
f 4280 3999 4429
f 4273 4281 4424
f 4430 4425 4424
f 4281 4430 4424
f 4276 4426 4431
f 4427 4277 4282
f 4283 4427 4282
f 4279 4285 4428
f 4428 4285 4432
f 4287 4433 4293
f 4287 4429 4433
f 4287 4280 4429
f 4281 4433 4434
f 4281 4288 4433
f 4288 4293 4433
f 4430 4281 4434
f 4276 4431 4289
f 4289 4431 4435
f 4436 4432 4290
f 4290 4432 4285
f 4288 4294 4292
f 4293 4288 4292
f 4289 4437 4438
f 4289 4435 4437
f 4295 4297 4436
f 4297 4439 4436
f 4290 4295 4436
f 4289 4438 4440
f 4441 4439 4298
f 4298 4439 4297
f 4301 4442 4443
f 4300 4442 4301
f 4300 4440 4442
f 4300 4289 4440
f 4441 4444 4445
f 4441 4302 4444
f 4298 4302 4441
f 4301 4443 4303
f 4303 4443 4446
f 4447 4448 4449
f 4445 4447 4449
f 4444 4447 4445
f 4444 4305 4447
f 4302 4305 4444
f 4303 4446 4306
f 4306 4450 4308
f 4306 4451 4450
f 4306 4446 4451
f 4308 4452 4453
f 4450 4452 4308
f 4453 4448 4454
f 4452 4448 4453
f 4447 4454 4448
f 4447 4310 4454
f 4447 4311 4310
f 4305 4311 4447
f 4453 4312 4308
f 4310 4312 4453
f 4454 4310 4453
f 4455 4066 4313
f 4314 4456 4313
f 4313 4456 4455
f 4456 4314 4315
f 4457 4316 4065
f 4065 4458 4457
f 4191 4458 4065
f 4066 4459 4191
f 4459 4458 4191
f 4455 4459 4066
f 4315 4460 4456
f 4318 4460 4315
f 4460 4318 4319
f 4461 4460 4319
f 4317 4320 4321
f 4317 4462 4320
f 4316 4462 4317
f 4463 4462 4316
f 4457 4463 4316
f 4461 4319 4322
f 4322 4323 4461
f 4323 4464 4461
f 4323 4326 4464
f 4325 4465 4329
f 4465 4331 4329
f 4465 4466 4331
f 4326 4467 4464
f 4467 4326 4336
f 4338 4468 4339
f 4339 4342 4340
f 4468 4342 4339
f 4467 4336 4344
f 4331 4469 4227
f 4470 4331 4466
f 4469 4331 4470
f 4468 4338 4471
f 4471 4338 4346
f 4342 4468 4472
f 4472 4468 4471
f 4342 4473 4341
f 4342 4472 4473
f 4341 4473 4347
f 4344 4474 4467
f 4469 4475 4349
f 4227 4469 4349
f 4470 4476 4469
f 4476 4475 4469
f 4470 4477 4476
f 4359 4346 4351
f 4359 4478 4346
f 4478 4471 4346
f 4472 4471 4479
f 4479 4471 4478
f 4473 4472 4480
f 4480 4472 4479
f 4347 4473 4481
f 4473 4480 4481
f 4481 4352 4347
f 4344 4355 4474
f 4474 4355 4482
f 4483 4475 4476
f 4483 4356 4475
f 4483 4484 4356
f 4349 4475 4356
f 4477 4483 4476
f 4359 4358 4478
f 4479 4478 4369
f 4369 4478 4358
f 4480 4479 4369
f 4481 4480 4485
f 4352 4481 4486
f 4486 4481 4485
f 4352 4486 4360
f 4482 4355 4487
f 4482 4487 4488
f 4484 4363 4356
f 4484 4489 4363
f 4369 4358 4364
f 4485 4480 4490
f 4490 4480 4369
f 4486 4485 4490
f 4360 4486 4491
f 4491 4486 4490
f 4360 4491 4365
f 4355 4367 4487
f 4487 4367 4368
f 4487 4368 4488
f 4492 4363 4489
f 4370 4376 4369
f 4376 4490 4369
f 4493 4490 4376
f 4491 4490 4494
f 4494 4490 4493
f 4365 4491 4371
f 4371 4491 4494
f 4366 4365 4371
f 4495 4374 4496
f 4495 4488 4374
f 4488 4368 4374
f 4363 4497 4375
f 4497 4363 4492
f 4377 4493 4376
f 4494 4493 4498
f 4498 4493 4377
f 4371 4494 4499
f 4499 4494 4498
f 4500 4371 4499
f 4371 4500 4379
f 4374 4381 4496
f 4496 4381 4382
f 4496 4382 4495
f 4497 4501 4383
f 4375 4497 4383
f 4492 4502 4497
f 4502 4501 4497
f 4492 4503 4502
f 4384 4504 4377
f 4504 4498 4377
f 4499 4498 4505
f 4505 4498 4504
f 4500 4499 4506
f 4506 4499 4505
f 4379 4385 4378
f 4379 4500 4385
f 4500 4506 4385
f 4382 4388 4495
f 4495 4388 4507
f 4389 4383 4501
f 4389 4501 4502
f 4389 4502 4503
f 4504 4391 4508
f 4384 4391 4504
f 4505 4504 4509
f 4509 4504 4508
f 4506 4505 4509
f 4385 4506 4393
f 4394 4507 4388
f 4507 4394 4396
f 4510 4389 4503
f 4397 4389 4510
f 4391 4399 4508
f 4400 4508 4399
f 4400 4509 4508
f 4506 4509 4511
f 4511 4509 4400
f 4393 4511 4402
f 4393 4506 4511
f 4396 4404 4507
f 4507 4404 4512
f 4510 4513 4397
f 4513 4405 4397
f 4510 4514 4513
f 4400 4406 4411
f 4511 4400 4515
f 4515 4400 4411
f 4402 4515 4408
f 4511 4515 4402
f 4404 4409 4512
f 4512 4409 4516
f 4410 4405 4513
f 4517 4513 4514
f 4410 4513 4517
f 4515 4411 4413
f 4408 4515 4413
f 4409 4415 4516
f 4516 4415 4518
f 4519 4410 4517
f 4268 4410 4519
f 4520 4418 4417
f 4520 4521 4418
f 4419 4418 4521
f 4521 4522 4419
f 4523 4415 4422
f 4523 4518 4415
f 4268 4519 4423
f 4519 4524 4423
f 4417 4425 4525
f 4417 4525 4526
f 4417 4526 4520
f 4426 4527 4528
f 4419 4527 4426
f 4419 4522 4527
f 4428 4518 4523
f 4529 4518 4428
f 4523 4422 4428
f 4524 4530 4423
f 4530 4429 4423
f 4430 4524 4425
f 4430 4530 4524
f 4425 4524 4525
f 4531 4532 4524
f 4525 4524 4532
f 4533 4526 4525
f 4532 4533 4525
f 4426 4534 4431
f 4426 4528 4534
f 4535 4529 4428
f 4536 4529 4535
f 4428 4432 4535
f 4434 4433 4429
f 4530 4434 4429
f 4430 4434 4530
f 4533 4532 4531
f 4431 4534 4435
f 4435 4534 4537
f 4535 4538 4536
f 4535 4436 4538
f 4535 4432 4436
f 4438 4537 4539
f 4437 4537 4438
f 4437 4435 4537
f 4540 4538 4541
f 4436 4439 4541
f 4538 4436 4541
f 4539 4442 4440
f 4438 4539 4440
f 4542 4543 4539
f 4543 4442 4539
f 4544 4545 4540
f 4541 4544 4540
f 4541 4441 4544
f 4541 4439 4441
f 4443 4442 4543
f 4546 4543 4542
f 4546 4547 4543
f 4547 4443 4543
f 4546 4548 4547
f 4548 4549 4550
f 4550 4545 4551
f 4549 4545 4550
f 4544 4551 4545
f 4544 4445 4551
f 4441 4445 4544
f 4451 4446 4443
f 4451 4443 4552
f 4552 4443 4547
f 4548 4553 4547
f 4553 4552 4547
f 4550 4554 4548
f 4554 4553 4548
f 4449 4448 4554
f 4449 4554 4551
f 4551 4554 4550
f 4445 4449 4551
f 4451 4552 4450
f 4452 4450 4552
f 4553 4452 4552
f 4448 4452 4553
f 4554 4448 4553
f 4455 4456 4555
f 4458 4459 4556
f 4555 4459 4455
f 4557 4459 4555
f 4558 4559 4557
f 4460 4558 4557
f 4460 4557 4555
f 4460 4555 4456
f 4460 4461 4558
f 4560 4320 4462
f 4560 4462 4561
f 4561 4462 4463
f 4457 4562 4463
f 4562 4561 4463
f 4458 4562 4457
f 4563 4562 4458
f 4556 4563 4458
f 4558 4564 4559
f 4564 4558 4461
f 4320 4565 4325
f 4566 4320 4560
f 4565 4320 4566
f 4564 4461 4464
f 4565 4567 4465
f 4325 4565 4465
f 4566 4568 4565
f 4568 4567 4565
f 4566 4569 4568
f 4464 4570 4564
f 4466 4465 4567
f 4466 4567 4568
f 4571 4568 4569
f 4466 4568 4571
f 4467 4572 4570
f 4467 4570 4464
f 4571 4573 4466
f 4571 4574 4573
f 4467 4575 4572
f 4573 4477 4466
f 4477 4470 4466
f 4477 4573 4574
f 4474 4576 4575
f 4474 4575 4467
f 4577 4477 4574
f 4474 4578 4576
f 4578 4474 4482
f 4483 4579 4484
f 4483 4477 4579
f 4579 4477 4580
f 4580 4477 4577
f 4581 4578 4482
f 4482 4488 4581
f 4489 4484 4579
f 4489 4579 4580
f 4577 4582 4580
f 4582 4489 4580
f 4577 4583 4582
f 4584 4581 4488
f 4584 4488 4585
f 4582 4492 4489
f 4495 4586 4488
f 4586 4585 4488
f 4582 4503 4492
f 4503 4582 4583
f 4587 4586 4495
f 4587 4495 4588
f 4588 4495 4507
f 4589 4588 4507
f 4510 4503 4583
f 4590 4589 4507
f 4591 4589 4590
f 4507 4512 4590
f 4510 4592 4514
f 4593 4591 4590
f 4512 4516 4593
f 4590 4512 4593
f 4594 4595 4517
f 4594 4517 4592
f 4592 4517 4514
f 4595 4596 4597
f 4594 4596 4595
f 4596 4598 4597
f 4599 4600 4601
f 4601 4602 4599
f 4516 4518 4603
f 4593 4516 4603
f 4517 4595 4519
f 4597 4604 4595
f 4604 4519 4595
f 4605 4597 4598
f 4605 4606 4597
f 4606 4604 4597
f 4606 4521 4520
f 4606 4605 4521
f 4607 4521 4608
f 4608 4521 4605
f 4599 4522 4521
f 4599 4521 4600
f 4607 4609 4521
f 4600 4521 4609
f 4610 4599 4602
f 4611 4603 4612
f 4603 4518 4612
f 4524 4519 4613
f 4613 4519 4604
f 4606 4526 4604
f 4526 4613 4604
f 4520 4526 4606
f 4608 4614 4607
f 4522 4599 4527
f 4607 4614 4609
f 4528 4527 4599
f 4528 4599 4610
f 4529 4611 4612
f 4615 4611 4529
f 4612 4518 4529
f 4531 4524 4613
f 4531 4613 4616
f 4616 4613 4526
f 4526 4533 4616
f 4528 4610 4534
f 4534 4610 4617
f 4534 4617 4618
f 4615 4529 4619
f 4529 4536 4619
f 4533 4531 4616
f 4618 4620 4534
f 4620 4537 4534
f 4618 4621 4620
f 4622 4619 4623
f 4538 4623 4536
f 4536 4623 4619
f 4539 4537 4624
f 4624 4537 4620
f 4625 4620 4621
f 4625 4626 4620
f 4626 4624 4620
f 4626 4627 4628
f 4625 4627 4626
f 4627 4629 4628
f 4629 4622 4630
f 4622 4623 4630
f 4623 4540 4630
f 4623 4538 4540
f 4539 4624 4542
f 4542 4624 4631
f 4631 4624 4626
f 4628 4632 4626
f 4632 4631 4626
f 4629 4633 4628
f 4633 4632 4628
f 4630 4545 4629
f 4545 4633 4629
f 4540 4545 4630
f 4542 4631 4546
f 4548 4546 4631
f 4632 4548 4631
f 4549 4548 4632
f 4633 4549 4632
f 4545 4549 4633
f 4459 4557 4559
f 4561 4562 4634
f 4560 4561 4634
f 4635 4634 4562
f 4635 4562 4636
f 4636 4562 4563
f 4563 4637 4636
f 4637 4563 4556
f 4638 4637 4556
f 4459 4638 4556
f 4559 4638 4459
f 4639 4638 4559
f 4564 4640 4639
f 4564 4639 4559
f 4634 4566 4560
f 4641 4640 4564
f 4642 4640 4641
f 4569 4566 4634
f 4643 4634 4635
f 4569 4634 4643
f 4564 4644 4642
f 4564 4642 4641
f 4564 4570 4644
f 4643 4645 4569
f 4574 4571 4569
f 4645 4646 4569
f 4646 4574 4569
f 4572 4647 4570
f 4570 4647 4648
f 4572 4575 4647
f 4575 4649 4647
f 4647 4649 4648
f 4575 4576 4649
f 4646 4650 4574
f 4650 4577 4574
f 4651 4646 4645
f 4650 4646 4651
f 4648 4652 4653
f 4648 4649 4652
f 4576 4578 4654
f 4576 4654 4649
f 4649 4654 4652
f 4652 4655 4653
f 4655 4652 4656
f 4652 4654 4656
f 4578 4581 4656
f 4654 4578 4656
f 4583 4577 4650
f 4651 4657 4650
f 4657 4583 4650
f 4651 4658 4657
f 4659 4655 4656
f 4581 4584 4660
f 4581 4660 4656
f 4656 4660 4659
f 4584 4585 4660
f 4659 4661 4662
f 4659 4660 4661
f 4585 4586 4661
f 4660 4585 4661
f 4657 4596 4583
f 4596 4657 4658
f 4663 4662 4661
f 4586 4587 4663
f 4661 4586 4663
f 4587 4664 4663
f 4663 4664 4665
f 4587 4588 4664
f 4666 4596 4658
f 4667 4665 4668
f 4665 4664 4668
f 4588 4589 4668
f 4664 4588 4668
f 4669 4667 4668
f 4670 4667 4669
f 4589 4591 4669
f 4668 4589 4669
f 4583 4594 4592
f 4510 4583 4592
f 4596 4594 4583
f 4671 4666 4672
f 4672 4673 4671
f 4674 4675 4676
f 4677 4675 4674
f 4678 4676 4679
f 4678 4674 4676
f 4680 4670 4669
f 4681 4670 4680
f 4591 4593 4680
f 4669 4591 4680
f 4596 4666 4598
f 4666 4671 4598
f 4671 4600 4598
f 4600 4673 4601
f 4600 4671 4673
f 4602 4674 4682
f 4602 4673 4674
f 4602 4601 4673
f 4673 4677 4674
f 4678 4682 4674
f 4683 4684 4678
f 4683 4685 4684
f 4686 4687 4681
f 4681 4680 4686
f 4593 4603 4680
f 4608 4605 4598
f 4608 4598 4688
f 4688 4598 4600
f 4600 4609 4688
f 4602 4682 4610
f 4610 4682 4689
f 4689 4682 4678
f 4684 4689 4678
f 4685 4690 4684
f 4687 4686 4691
f 4686 4692 4691
f 4680 4693 4686
f 4693 4692 4686
f 4603 4611 4693
f 4680 4603 4693
f 4608 4688 4614
f 4609 4614 4688
f 4610 4689 4617
f 4617 4689 4694
f 4694 4689 4684
f 4690 4695 4684
f 4695 4694 4684
f 4696 4695 4690
f 4691 4696 4690
f 4692 4697 4691
f 4697 4696 4691
f 4693 4615 4692
f 4615 4697 4692
f 4693 4611 4615
f 4694 4698 4618
f 4617 4694 4618
f 4695 4699 4694
f 4699 4698 4694
f 4696 4700 4695
f 4700 4699 4695
f 4701 4700 4696
f 4697 4702 4696
f 4702 4701 4696
f 4619 4702 4615
f 4615 4702 4697
f 4621 4618 4698
f 4621 4698 4703
f 4703 4698 4699
f 4700 4704 4699
f 4704 4703 4699
f 4701 4705 4700
f 4705 4704 4700
f 4702 4622 4701
f 4622 4705 4701
f 4702 4619 4622
f 4621 4703 4625
f 4627 4625 4703
f 4704 4627 4703
f 4629 4627 4704
f 4705 4629 4704
f 4622 4629 4705
f 4636 4637 4706
f 4635 4636 4706
f 4706 4637 4638
f 4638 4639 4707
f 4639 4640 4707
f 4706 4708 4635
f 4709 4708 4706
f 4638 4709 4706
f 4710 4709 4638
f 4707 4710 4638
f 4711 4710 4707
f 4711 4707 4640
f 4711 4640 4712
f 4712 4640 4642
f 4708 4645 4635
f 4645 4643 4635
f 4709 4713 4708
f 4644 4714 4642
f 4714 4712 4642
f 4708 4715 4645
f 4713 4715 4708
f 4716 4714 4644
f 4644 4570 4716
f 4717 4645 4715
f 4717 4715 4713
f 4718 4714 4716
f 4719 4714 4718
f 4570 4648 4716
f 4648 4718 4716
f 4720 4719 4718
f 4648 4720 4718
f 4717 4651 4645
f 4721 4717 4713
f 4720 4722 4723
f 4720 4648 4722
f 4724 4722 4648
f 4648 4653 4724
f 4721 4725 4717
f 4721 4726 4725
f 4727 4723 4722
f 4653 4728 4724
f 4653 4655 4728
f 4658 4651 4717
f 4725 4658 4717
f 4729 4727 4722
f 4724 4729 4722
f 4655 4730 4728
f 4655 4659 4730
f 4725 4731 4658
f 4731 4725 4726
f 4729 4732 4733
f 4724 4732 4729
f 4728 4734 4724
f 4730 4735 4728
f 4735 4734 4728
f 4659 4736 4730
f 4730 4736 4735
f 4659 4662 4736
f 4724 4734 4732
f 4735 4737 4734
f 4736 4738 4735
f 4738 4737 4735
f 4662 4663 4738
f 4736 4662 4738
f 4739 4740 4733
f 4732 4741 4733
f 4741 4739 4733
f 4734 4741 4732
f 4742 4741 4734
f 4737 4742 4734
f 4663 4665 4738
f 4731 4666 4658
f 4743 4740 4739
f 4744 4740 4743
f 4741 4745 4739
f 4745 4743 4739
f 4746 4745 4741
f 4742 4746 4741
f 4737 4746 4742
f 4738 4747 4737
f 4747 4746 4737
f 4665 4667 4738
f 4738 4667 4747
f 4731 4672 4666
f 4672 4731 4748
f 4676 4744 4743
f 4676 4675 4744
f 4675 4749 4744
f 4679 4676 4743
f 4679 4743 4750
f 4750 4743 4745
f 4746 4751 4745
f 4751 4750 4745
f 4747 4752 4746
f 4752 4751 4746
f 4667 4670 4747
f 4670 4752 4747
f 4672 4748 4673
f 4673 4748 4749
f 4673 4749 4677
f 4677 4749 4675
f 4679 4750 4678
f 4683 4678 4750
f 4683 4750 4751
f 4685 4683 4751
f 4753 4685 4751
f 4752 4754 4751
f 4754 4753 4751
f 4670 4681 4752
f 4681 4754 4752
f 4753 4755 4685
f 4754 4756 4753
f 4756 4755 4753
f 4681 4687 4756
f 4681 4756 4754
f 4755 4690 4685
f 4691 4690 4755
f 4756 4691 4755
f 4687 4691 4756
f 4709 4710 4757
f 4757 4710 4711
f 4757 4758 4709
f 4758 4713 4709
f 4711 4759 4757
f 4759 4758 4757
f 4712 4714 4759
f 4711 4712 4759
f 4759 4760 4758
f 4760 4713 4758
f 4759 4714 4760
f 4760 4761 4713
f 4714 4719 4761
f 4760 4714 4761
f 4761 4762 4713
f 4719 4720 4762
f 4761 4719 4762
f 4762 4763 4713
f 4763 4721 4713
f 4762 4720 4763
f 4726 4721 4763
f 4720 4727 4763
f 4727 4726 4763
f 4720 4723 4727
f 4727 4729 4726
f 4733 4740 4726
f 4733 4726 4729
f 4731 4726 4748
f 4726 4740 4748
f 4740 4744 4748
f 4744 4749 4748
