# Supplementary material for: Validation of morphological ear classification devised by principal component analysis using three-dimensional images for human identification
Source: PLoS One. 2024 Oct 21;19(10):e0306843. doi: 10.1371/journal.pone.0306843 (PMC11493302; doi:10.1371/journal.pone.0306843)
Supplement: S1 Data — (ZIP) [file pone.0306843.s001.zip › raw_data_f - r/fig4_scree_plot_upper auricle.xlsx]

## Sheet: Sheet1
	EV
PC	123	242	300	363	414
1	1517.1	1315.4	1275	1399.6	1437.6
2	1156.2	1140.2	1117.8	1182.3	1212.3
3	1013.9	964.53	1023.5	1019.9	1000.8
4	797.78	743.47	790.93	849.48	900.33
5	680.52	652.61	683.11	715.3	709.02
6	624.7	611.04	598.13	571.89	572.04
7	575.66	586.37	550.14	496.98	483.43
8	485.9	488.21	467.15	464.71	449.47
9	472.01	424.74	401.49	376.86	390.25
10	411.37	409.4	385.68	365.02	358.17
11	368.23	354.76	375.1	355.93	347.39
12	352.31	327.35	345	338.5	335.71
13	324.44	307.9	315.58	286.87	277.14
14	297.68	283.97	287.27	277.52	269.57
15	282.49	278.13	273.29	259.02	258.1
16	266.99	256.73	255.55	244.48	241.02
17	243.01	244.49	237.11	228.12	221.18
18	223.42	226.22	218.23	206.84	205.93
19	205.5	210.65	203.92	204.24	198.83
20	202.22	201.01	192.26	189.81	183.96
21	180.72	181.32	183.1	172.13	170.4
22	175.18	172.8	173.58	161.86	158.12
23	154.52	164.37	155.95	158.51	153.06
24	153.06	150.25	147.85	147.66	144.23
