# Supplementary material for: Validation of morphological ear classification devised by principal component analysis using three-dimensional images for human identification
Source: PLoS One. 2024 Oct 21;19(10):e0306843. doi: 10.1371/journal.pone.0306843 (PMC11493302; doi:10.1371/journal.pone.0306843)
Supplement: S1 Data — (ZIP) [file pone.0306843.s001.zip › raw_data_f - r/fig5_DBV_upper auricle.xlsx]

## Sheet: Sheet1
	DBV
PC	123	242	300	363	414
1	6.4	5.9	5.405	6.066	6.375
2	5.3	4.806	5.645	5.29998	5.335
3	5.4	5.07	4.598	5.175	5.198
4	4.8	4.604	4.746	4.944	4.944
5	4.3	3.826	4.258	4.36	4.372
6	4.1	4.004	3.442	3.37	3.3
7	3.9	3.829	3.662	3.618	3.57
8	3.6	3.821	3.691	3.642	3.598
9	3.6	3.6	3.33	3.267	3.267
10	3.4	3.33	3.2	3.225	3.214
11	3.2	3.001	3.287	3.084	3.084
12	3	2.975	2.933	3.122	3.122
13	2.7	2.967	2.937	2.817	2.817
14	2.7	2.789	2.814	2.73	2.763
15	2.8	2.757	2.586	2.69	2.69
16	2.6	2.482	2.543	2.583	2.559
17	2.6	2.52	2.457	2.36	2.36
18	2.5	2.513	2.324	2.329	2.301
19	2.4	2.4	2.302	2.308	2.308
20	2.4	2.29	2.297	2.247	2.26
21	2.2	2.097	2.265	2.197	2.197
22	2.2	2.174	2.117	2.046	2.021
23	2.1	2.1	2.026	2.131	2.131
24	2	1.976	1.995	2.045	1.955
