# Supplementary material for: Validation of morphological ear classification devised by principal component analysis using three-dimensional images for human identification
Source: PLoS One. 2024 Oct 21;19(10):e0306843. doi: 10.1371/journal.pone.0306843 (PMC11493302; doi:10.1371/journal.pone.0306843)
Supplement: S1 Data — (ZIP) [file pone.0306843.s001.zip › raw_data_f - r/fig6_scree_plot_lobule.xlsx]

## Sheet: Sheet1
	EV
PC	123	242	300	363	414
1	441.7	393.6	406.2	401.65	398.88
2	338.4	333.5	321.5	325.43	314.34
3	239.9	268	254.5	249.03	253.54
4	201.4	210.7	211.6	223.92	219.7
5	169	150.5	153.6	152.48	147.17
6	116.3	110.3	108.4	112.63	109.62
7	90.3	89.8	95.3	94.888	99.099
8	79	85.7	84.2	79.808	75.819
9	69.6	70.4	70.2	73.248	71.733
10	62.9	59.7	60.3	58.17	58.288
11	55.7	53.5	52.2	52.656	49.766
12	50.5	51	50.1	48.456	48.048
13	37.7	36.2	34.5	34.359	38.344
14	31.1	30.8	33.6	32.845	34.268
15	24.3	27.9	31.8	30.68	31.796
16		24.3	25.8	25.56	28.9
17				23.385	24.989
18					22.463
