# Supplementary material for: Validation of morphological ear classification devised by principal component analysis using three-dimensional images for human identification
Source: PLoS One. 2024 Oct 21;19(10):e0306843. doi: 10.1371/journal.pone.0306843 (PMC11493302; doi:10.1371/journal.pone.0306843)
Supplement: S1 Data — (ZIP) [file pone.0306843.s001.zip › raw_data_f - r/fig7_DBV_lobule.xlsx]

## Sheet: Sheet1
	DBV
PC	123	242	300	363	414
1	6.89	6.153	6.138	6.039	5.973
2	5.681	5.562	5.305	5.324	5.328
3	4.579	5.08	4.81	4.703	4.871
4	4.314	4.215	4.088	4.202	4.136
5	3.806	3.606	3.563	3.529	3.486
6	2.995	3.043	2.883	3.032	3.046
7	2.838	2.834	2.92	2.906	2.851
8	2.686	2.576	2.553	2.571	2.459
9	2.485	2.449	2.368	2.476	2.368
10	2.543	2.4	2.341	2.238	2.178
11	2.21	2.22	2.13	2.139	2.155
12	2.215	2.095	2.033	1.981	1.998
13	1.902	1.704	1.645	1.636	1.693
14	1.727	1.671	1.672	1.696	1.664
15	1.501	1.566	1.618	1.529	1.516
16		1.499	1.527	1.498	1.525
17				1.408	1.38
18					1.388
