# Supplementary material for: Validation of morphological ear classification devised by principal component analysis using three-dimensional images for human identification
Source: PLoS One. 2024 Oct 21;19(10):e0306843. doi: 10.1371/journal.pone.0306843 (PMC11493302; doi:10.1371/journal.pone.0306843)
Supplement: S1 Data — (ZIP) [file pone.0306843.s001.zip › raw_data_f - r/point for analysis_louble(2,140 points).txt]

v 3.773103 -32.236504 7.096000
v 3.890297 -31.912270 7.870235
v 3.675710 -31.967794 7.855746
v 3.554399 -32.269371 7.156125
v 4.465589 -32.110279 6.076541
v 3.882164 -32.287495 6.191031
v 4.305563 -32.101608 5.628376
v 4.730217 -31.952087 6.806699
v 4.831592 -31.694227 7.542577
v 3.794616 -31.492754 8.567521
v 4.911346 -31.353815 8.280679
v 4.901252 -30.879421 9.003693
v 5.278944 -31.678764 5.687473
v 5.029847 -31.647684 5.161463
v 5.545906 -31.552469 6.437515
v 5.723457 -31.320314 7.194489
v 5.831085 -31.015905 7.938747
v 5.865329 -30.633192 8.665675
v 5.584456 -30.127401 9.407417
v 5.795587 -30.125261 9.322433
v 5.727746 -30.007416 9.449300
v 6.014295 -31.137907 5.310424
v 5.717784 -31.113895 4.851727
v 6.324707 -31.056442 6.070110
v 6.545441 -30.872906 6.833670
v 6.685462 -30.603687 7.586506
v 6.756804 -30.263990 8.326674
v 6.728657 -29.825951 9.034943
v 6.576115 -29.502153 9.448298
v 6.626274 -30.468428 4.878338
v 7.032605 -30.494253 5.692423
v 7.289063 -30.346539 6.463152
v 7.477063 -30.130684 7.228572
v 7.585961 -29.832111 7.982748
v 7.604144 -29.438694 8.722113
v 7.460318 -28.929190 9.403015
v 7.555103 -29.843992 5.289658
v 7.957131 -29.753698 6.065978
v 8.212230 -29.598042 6.867615
v 8.359997 -29.343792 7.636065
v 8.419338 -28.995466 8.397409
v 8.306838 -28.521706 9.115956
v 7.678025 -29.630560 5.211920
v 8.467102 -29.081327 5.726513
v 8.854015 -28.987324 6.505354
v 9.065566 -28.783369 7.291045
v 9.137169 -28.506935 8.052244
v 9.103282 -28.035416 8.814297
v 9.272686 -28.411957 6.235524
v 9.686735 -28.162382 6.986374
v 9.792203 -27.930344 7.764914
v 10.021862 -27.687996 7.644068
v 2.235974 -32.823082 5.913109
v 1.558066 -32.909119 6.035351
v 1.897907 -32.886288 5.299446
v 2.379596 -32.648594 6.704186
v 1.409273 -32.716682 6.903589
v 2.601018 -32.373711 7.428839
v 1.566422 -32.441738 7.625351
v 2.671976 -31.992554 8.193700
v 1.749862 -32.042168 8.309935
v 2.685031 -31.480433 8.909059
v 2.041743 -31.491314 8.964446
v 2.437695 -31.006119 9.386334
v 2.766315 -32.601391 4.861810
v 1.760708 -32.859875 5.128174
v 2.581805 -32.499687 4.464526
v 3.940918 -32.162670 5.280071
v 3.399585 -32.420856 6.386233
v 3.301459 -30.298191 9.870832
v 3.712269 -30.910299 9.291141
v 3.434401 -30.170586 9.942643
v 3.613729 -32.130207 4.482444
v 3.318112 -31.995110 4.010360
v 4.613818 -30.247082 9.646628
v 4.482303 -29.378052 10.212995
v 4.373894 -31.595081 4.124846
v 4.040959 -31.447222 3.672730
v 4.768277 -31.673784 4.884564
v 5.528653 -29.320286 10.016631
v 5.165914 -28.833298 10.339660
v 4.994014 -30.959969 3.734225
v 6.534626 -29.127590 9.754844
v 5.948113 -28.357519 10.364022
v 6.072050 -28.290918 10.349669
v 5.179558 -30.512125 3.477951
v 5.437909 -30.042933 3.298731
v 6.031026 -30.379894 4.078997
v 7.161524 -28.145906 10.085067
v 6.872591 -27.706144 10.351413
v 6.435615 -29.597095 3.720461
v 7.085855 -29.684891 4.481528
v 6.537992 -29.437019 3.691850
v 8.099723 -27.804232 9.786711
v 7.734704 -27.265455 10.199942
v 7.332816 -28.906399 4.126063
v 8.031714 -28.865057 4.870265
v 7.447336 -28.750059 4.141261
v 8.973088 -27.355139 9.519011
v 8.597958 -26.809561 10.029141
v 9.855299 -27.427893 8.509636
v 9.730278 -26.854887 9.270810
v 9.428834 -26.368181 9.766643
v 10.136207 -26.846434 5.317439
v 10.809305 -26.754692 6.288975
v 10.423375 -27.226061 7.409842
v 10.532887 -26.806244 8.247493
v 10.436827 -26.345461 8.988155
v 10.225438 -25.941961 9.429722
v 11.096905 -26.540758 7.155338
v 11.149913 -26.274473 7.949465
v 11.137375 -25.751038 8.708549
v 10.987370 -25.530071 9.023037
v 11.678039 -25.975693 6.863714
v 11.425981 -26.034067 6.024422
v 11.797362 -25.644678 7.717313
v 11.764652 -25.242264 8.311844
v 11.701208 -24.954906 8.569990
v 12.202896 -25.294062 6.706879
v 12.208772 -25.099422 7.614491
v 0.457202 -32.853062 5.432629
v 0.948726 -32.919930 6.193500
v -0.122580 -32.816265 6.408720
v 0.019507 -32.583340 7.118341
v 1.288362 -32.378494 7.744597
v 0.129775 -32.216167 7.829290
v 1.311569 -31.920303 8.443871
v 0.339499 -31.706774 8.520884
v 0.774828 -31.182962 9.099032
v 1.075384 -32.658875 4.419754
v 0.501678 -32.966644 4.587826
v 0.939976 -32.713692 3.960760
v 0.305624 -33.012268 4.886659
v 1.375037 -30.454891 9.635571
v 0.917441 -30.892929 9.308537
v 1.838063 -29.985949 9.956270
v 2.117199 -32.430412 4.062895
v 1.761824 -32.230549 3.438168
v 2.091649 -29.753487 10.087059
v 2.776232 -29.179680 10.355346
v 2.920192 -31.946447 3.686089
v 2.490595 -31.662550 3.075977
v 3.042325 -28.974140 10.430849
v 3.606225 -28.497108 10.536866
v 3.624747 -31.359905 3.314268
v 3.225187 -31.032003 2.819246
v 4.614440 -27.917454 10.635870
v 4.335801 -28.113628 10.602593
v 4.221208 -30.617487 2.954461
v 3.965014 -30.362534 2.649580
v 5.441817 -27.354988 10.680177
v 4.779308 -29.810972 2.730672
v 6.111631 -26.927574 10.707250
v 6.377330 -26.772564 10.703430
v 5.589605 -29.079729 2.840338
v 7.550528 -26.715937 10.441385
v 7.132628 -26.235449 10.657643
v 6.636829 -28.292063 3.283211
v 8.513852 -26.416315 10.212525
v 7.989110 -25.776894 10.545502
v 9.343655 -25.968050 9.965447
v 8.834634 -25.317020 10.361897
v 10.099363 -25.442812 9.725034
v 9.662901 -24.835920 10.105584
v 9.388352 -26.241796 4.392321
v 10.757039 -24.849041 9.492971
v 10.478064 -24.469080 9.768161
v 10.812949 -25.791447 5.032609
v 11.233921 -24.023804 9.414428
v 11.944263 -25.277779 5.782110
v 12.411212 -24.775553 7.517978
v 11.832724 -23.332876 9.145840
v 11.824001 -24.405283 4.552132
v 12.982451 -24.034218 5.340182
v 12.802848 -24.445162 6.458665
v 12.738058 -23.382147 8.359882
v 13.452718 -23.693869 6.276158
v 13.635767 -23.129087 7.190829
v 13.013311 -23.261610 8.133775
v -0.897651 -32.710510 5.675010
v -1.329821 -32.711693 5.758660
v -1.032143 -32.659843 5.547640
v -1.319435 -32.485909 6.538712
v -0.325061 -32.466095 7.235203
v -1.212801 -32.155972 7.270987
v -0.299509 -32.017883 7.954911
v -1.050421 -31.731356 7.963701
v -0.490185 -31.343729 8.587631
v -0.762170 -31.209641 8.597754
v -0.416330 -32.751961 3.990633
v -1.730453 -32.571365 4.171483
v -0.431061 -32.709873 3.843172
v 0.121482 -32.972672 4.698504
v -0.606862 -32.528439 4.706391
v -0.244080 -30.638983 9.147861
v 0.332709 -29.934557 9.666550
v 0.306815 -32.371395 3.128717
v 1.052171 -29.300909 10.078514
v 1.221253 -29.007765 10.191192
v 1.501239 -32.187099 3.276508
v 1.006845 -31.824545 2.706439
v 2.185538 -28.348619 10.472419
v 1.952327 -28.498262 10.414287
v 2.196288 -31.620865 2.916752
v 1.713319 -31.167601 2.404819
v 2.907868 -27.694681 10.615618
v 1.728435 -31.919325 1.249658
v 2.162807 -31.541355 0.238882
v 2.443925 -31.665112 0.492964
v 2.466882 -31.506996 1.155720
v 2.257718 -31.204491 1.217468
v 1.601084 -31.646225 1.612384
v 2.765848 -30.881371 2.531951
v 2.433817 -30.524763 2.180923
v 3.295210 -27.546745 10.664605
v 3.906105 -27.058769 10.722618
v 2.752553 -31.133867 -0.710128
v 2.938568 -31.410149 -0.404321
v 3.577363 -31.436747 0.283085
v 2.570924 -31.086905 0.997313
v 3.506056 -31.521931 0.619319
v 2.379265 -29.975882 0.735589
v 3.188352 -29.911957 2.133509
v 4.888993 -26.453741 10.784016
v 3.565178 -30.382145 0.232123
v 4.498013 -29.559282 2.465680
v 3.961786 -29.231199 2.107624
v 5.686038 -25.920115 10.811400
v 4.465700 -28.839088 2.196753
v 4.810414 -28.453381 2.262809
v 6.554109 -25.392761 10.761648
v 5.431669 -28.061304 2.491700
v 5.746270 -27.760679 2.619704
v 7.387695 -24.872782 10.680540
v 6.236632 -27.339926 2.882212
v 8.268210 -24.403532 10.554215
v 7.933691 -26.104809 3.670261
v 9.059307 -23.891163 10.383643
v 9.841085 -23.382113 10.136584
v 9.704947 -25.279423 4.063904
v 8.716470 -24.564564 3.582729
v 10.731859 -23.059860 9.771631
v 9.948709 -24.818687 3.871857
v 11.491608 -22.751402 9.448483
v 10.681884 -23.767750 3.545439
v 12.205304 -22.365950 9.044642
v 12.520264 -23.690100 4.355231
v 12.008201 -23.440062 3.761592
v 13.255552 -22.557299 8.092454
v 12.324411 -22.349909 8.956666
v 13.625704 -23.178286 5.203613
v 14.029677 -22.491922 7.077211
v 13.689803 -21.639977 8.046205
v 13.610258 -22.389343 3.950628
v 14.456480 -22.284206 5.979385
v -1.838291 -32.858917 3.412808
v -1.965690 -32.556667 4.197479
v -1.667337 -32.368675 4.940632
v -2.100510 -32.463192 5.026380
v -2.378079 -32.189896 5.844796
v -2.684227 -31.691566 6.628493
v -2.146394 -31.577015 7.292686
v -1.930270 -31.130352 7.951942
v -1.623958 -30.618681 8.570662
v -1.149792 -29.996811 9.113614
v -1.098978 -32.387085 3.146527
v -0.576196 -29.296486 9.611580
v -0.373149 -32.127998 2.177140
v -0.028747 -32.260895 2.905941
v 0.231080 -28.535210 10.020294
v 0.359277 -31.843958 1.278189
v 0.713506 -31.937620 1.963564
v 0.740312 -31.787292 2.578242
v 1.266850 -27.773544 10.346532
v 0.803512 -31.399679 0.213475
v 1.085702 -31.073582 1.646027
v 1.318307 -31.008627 2.190240
v 2.419960 -26.849367 10.566277
v 1.522111 -30.848003 -0.008760
v 1.335323 -29.960678 1.147302
v 1.628053 -29.977234 1.745106
v 1.746317 -29.990158 1.811887
v 3.240948 -26.227419 10.648034
v 2.061430 -30.480730 -0.896092
v 3.065912 -29.836672 2.053999
v 2.439931 -29.323971 1.720456
v 4.157612 -25.649328 10.736454
v 2.649886 -28.817583 -1.473459
v 3.526899 -29.180929 -0.174579
v 2.931720 -28.931973 1.762621
v 3.257877 -28.598499 1.795722
v 5.022119 -25.101974 10.744818
v 4.015656 -28.013493 1.915858
v 4.103436 -27.868801 1.934397
v 5.887036 -24.571083 10.719378
v 5.001945 -27.180159 2.319922
v 6.245507 -24.354269 10.716736
v 6.787232 -24.037050 10.697604
v 6.363266 -26.045370 3.106526
v 7.624378 -23.565138 10.586058
v 8.406704 -23.081570 10.446025
v 7.683166 -24.908306 3.514766
v 9.228542 -22.664867 10.273254
v 10.055573 -22.193020 10.007022
v 9.893469 -24.276819 3.643007
v 11.520297 -21.513296 9.346791
v 10.997728 -22.993622 3.068648
v 12.328578 -21.084032 8.910622
v 11.750183 -22.480791 2.924810
v 12.582037 -22.043907 2.910687
v 14.198418 -21.605749 3.781945
v 13.092042 -21.643873 2.881090
v 13.471485 -21.385769 2.902511
v 14.200464 -20.825907 2.992153
v -3.022991 -32.741249 3.656095
v -3.126350 -32.344639 4.404650
v -3.496206 -32.477203 4.521207
v -3.231333 -32.070744 4.922810
v -3.194479 -31.342653 6.648814
v -2.818290 -31.144918 7.306715
v -3.085414 -30.950336 7.308607
v -2.476684 -32.524666 2.584707
v -3.080462 -31.990854 5.086158
v -2.768176 -30.484936 7.906084
v -2.434258 -29.936111 8.513320
v -1.975696 -29.330082 9.050705
v -1.713097 -32.033947 2.325591
v -1.354828 -28.673855 9.485227
v -1.060089 -28.239555 9.660946
v -1.115311 -31.717066 1.326842
v -0.540359 -27.871742 9.877851
v -0.149960 -27.417633 10.013009
v -0.438222 -31.383003 0.396111
v -1.200779 -31.873060 0.517437
v 0.768320 -26.795492 10.226627
v -0.001552 -30.954557 -0.674155
v 1.801641 -26.018209 10.392854
v 0.751326 -30.393847 -0.869278
v 2.568933 -25.435556 10.478512
v 2.282086 -28.685814 0.260732
v 1.323102 -29.264824 0.906395
v 1.507347 -28.557787 1.236866
v 3.273324 -25.048969 10.552222
v 3.539885 -24.837179 10.573780
v 2.434694 -27.956366 1.493931
v 4.420292 -24.337236 10.598701
v 3.034181 -28.950565 -1.251873
v 3.450508 -27.152325 1.799698
v 5.432167 -23.706270 10.586749
v 3.611389 -28.259525 -1.563543
v 3.408754 -28.128565 -1.793982
v 3.624804 -27.957457 -0.957285
v 3.532367 -27.949608 -0.685582
v 6.132494 -23.259275 10.580947
v 3.593761 -26.772663 -2.077289
v 4.902769 -25.962450 2.564410
v 6.970623 -22.775707 10.496601
v 6.039979 -24.907505 3.108013
v 7.809007 -22.305567 10.352866
v 8.630497 -21.841644 10.201480
v 7.952017 -23.802731 3.284302
v 9.373814 -21.381254 10.005860
v 9.340206 -22.885962 2.915056
v 10.204694 -20.931782 9.680964
v 11.013114 -20.607332 9.349920
v 9.742074 -22.100100 2.393863
v 12.032521 -20.014658 8.830312
v 11.267040 -21.110273 2.040964
v 12.369260 -19.877831 8.664972
v 13.264355 -20.399765 2.245859
v -5.649182 -32.931656 5.046737
v -5.509683 -32.943356 5.075043
v -5.640934 -32.803093 5.280081
v -5.397788 -32.763973 4.119991
v -4.948975 -32.915504 4.013373
v -4.943582 -32.549416 4.849437
v -5.101579 -32.334408 5.158525
v -4.050952 -32.577614 4.627247
v -4.204893 -32.492645 3.683231
v -4.499237 -31.833958 5.020247
v -3.944458 -32.524509 1.965131
v -4.134553 -31.474617 5.246760
v -3.959429 -30.700089 6.564520
v -3.833595 -30.248074 7.273153
v -3.542354 -29.738846 7.871295
v -3.215464 -32.020550 1.594464
v -4.784425 -31.936811 0.718903
v -3.143762 -29.162767 8.419875
v -2.659667 -28.544481 8.936033
v -2.786356 -31.629036 0.396078
v -2.483471 -31.754385 0.638343
v -2.457680 -31.568880 1.451472
v -1.969064 -27.871040 9.349995
v -1.671587 -27.448902 9.489050
v -2.135773 -31.348734 -0.506496
v -1.088316 -27.028198 9.705459
v -0.797882 -26.623304 9.781699
v -1.191924 -30.646412 -0.781252
v -0.005996 -26.089382 9.940074
v 0.214829 -25.925659 9.982461
v 1.812652 -24.768860 10.211037
v 1.253646 -28.447083 0.553981
v 2.774889 -24.201200 10.297070
v 1.314030 -28.509096 -1.535777
v 2.275080 -27.423653 -0.291814
v 3.741280 -23.636011 10.373317
v 2.134854 -27.963591 -1.729511
v 2.715798 -26.483799 1.613522
v 4.972411 -22.823179 10.339528
v 2.706846 -27.645063 -2.653512
v 5.506635 -22.502743 10.341293
v 3.571745 -26.628677 -1.391793
v 3.489189 -26.606459 -1.307120
v 4.846967 -24.694275 2.759001
v 6.358565 -22.051582 10.281309
v 7.141390 -21.559690 10.157829
v 5.400707 -23.050894 2.858180
v 7.958363 -21.094017 10.007801
v 7.044047 -23.131510 2.986307
v 8.755455 -20.644623 9.817727
v 7.795268 -22.548515 2.707329
v 9.448378 -20.212988 9.587739
v 10.377924 -19.760324 9.189111
v 9.656608 -20.103508 9.493793
v 9.147849 -21.743385 2.088601
v -6.417690 -32.227238 5.036593
v -6.253456 -31.945133 5.506969
v -5.710267 -31.323668 5.445361
v -5.968254 -32.364910 3.127161
v -5.460359 -32.188557 2.006001
v -4.847781 -31.198742 5.321504
v -5.156066 -30.673779 5.621300
v -4.885663 -30.326273 5.933752
v -4.579187 -29.472668 7.192276
v -4.233021 -28.944338 7.801662
v -4.095004 -31.395357 0.378329
v -3.760113 -28.380932 8.294749
v -3.266617 -27.688246 8.755262
v -3.374631 -30.909355 0.105993
v -2.485573 -26.915026 9.149548
v -2.717071 -30.576632 -0.808172
v -1.541186 -26.121950 9.451863
v -1.463880 -25.908613 9.441968
v -0.585107 -25.255085 9.547793
v -0.893752 -28.969809 -1.356215
v -0.171756 -24.983484 9.625429
v 0.365837 -24.604958 9.713267
v 1.082906 -24.058287 9.794747
v 1.297849 -23.940939 9.832829
v -0.030854 -28.407837 -1.539437
v 2.829756 -23.043577 9.990965
v 0.599620 -28.067276 -2.441673
v 1.030531 -26.976183 -0.009276
v 0.963880 -26.989374 0.659005
v 1.077632 -26.760872 0.785070
v 1.341474 -27.548258 -2.651558
v 1.407824 -26.300041 1.128415
v 4.699363 -21.860210 9.997459
v 2.561126 -26.386436 -3.056067
v 2.198510 -26.231787 -0.869981
v 3.595218 -24.389908 2.382822
v 5.659895 -21.336641 10.008502
v 3.619826 -25.695372 -2.445173
v 3.510200 -25.542887 -2.606075
v 3.538225 -25.391613 -2.045150
v 3.311704 -25.640442 -1.760443
v 4.573482 -23.624033 2.834527
v 6.518727 -20.857000 9.906635
v 4.161299 -25.077518 -2.665681
v 4.128032 -24.978607 -2.724116
v 4.128528 -25.002266 -2.577217
v 7.275733 -20.383381 9.727344
v 4.171816 -24.935247 -2.695807
v 6.117484 -22.434418 2.621416
v 8.062093 -19.937283 9.537728
v 8.706652 -19.615639 9.347051
v 7.089388 -21.314793 1.663089
v 8.856502 -19.497786 9.271789
v 9.506907 -19.092211 8.993670
v 8.446100 -21.081636 1.599273
v 10.170694 -18.757055 8.696990
v 9.190937 -20.609016 1.408293
v 10.900051 -18.362282 8.274859
v 10.386332 -18.644196 8.564386
v -6.934909 -30.991730 5.813818
v -7.110688 -31.435066 4.874048
v -6.600904 -31.309351 3.792303
v -6.641533 -31.557508 2.882633
v -6.420020 -30.314453 5.817533
v -6.202515 -31.655985 0.929554
v -6.183318 -31.400923 1.808565
v -5.590770 -29.945854 5.948285
v -6.042347 -31.634388 0.643377
v -5.412534 -31.216450 0.388809
v -5.464422 -29.131025 6.551672
v -5.797786 -29.476761 6.174108
v -5.214473 -28.647676 7.170024
v -4.792870 -28.102034 7.721249
v -4.909182 -30.931747 -0.575388
v -4.320045 -27.483051 8.159857
v -3.879527 -26.909407 8.430793
v -4.118541 -30.275169 -0.888044
v -3.528880 -26.637724 8.593684
v -2.986074 -26.015280 8.765259
v -2.563906 -25.761627 8.899829
v -2.085863 -25.283970 8.985532
v -1.258228 -24.617752 9.096116
v -2.125103 -28.786232 -1.429434
v 0.059856 -21.930351 8.634773
v -1.515546 -28.443607 -2.319689
v -0.691714 -27.864147 -2.555908
v 1.510108 -22.692333 9.477455
v 0.601734 -25.916086 0.296420
v 0.773971 -25.873852 -0.455704
v 0.738762 -25.609308 0.840656
v 1.161332 -25.086885 1.299187
v 3.186092 -21.705360 9.612179
v 2.403209 -24.002066 2.081588
v 4.058300 -21.179726 9.611130
v 2.897819 -24.709003 -2.042240
v 2.881968 -23.514231 2.365263
v 4.902040 -20.653978 9.564237
v 1.682661 -25.778040 -4.110109
v 3.418849 -24.390070 -3.009931
v 3.778979 -22.895826 2.613261
v 5.825386 -20.201843 9.535155
v 3.469217 -24.269894 -2.609033
v 4.566555 -22.322636 2.467846
v 6.624727 -19.719439 9.367225
v 3.925867 -23.983875 -3.069638
v 5.299922 -21.880184 2.156315
v 7.382113 -19.282658 9.136404
v 4.983528 -21.779221 1.970259
v 8.103850 -18.844301 8.900514
v 8.948218 -18.408550 8.601291
v 8.199683 -20.925898 1.480189
v 10.224284 -17.691322 7.872407
v -7.749153 -30.281151 5.583454
v -7.568201 -29.995462 6.077801
v -7.429768 -30.292204 3.537927
v -7.292508 -30.161512 4.506434
v -7.054635 -29.384367 6.050338
v -6.953567 -30.504807 1.527135
v -6.843875 -30.299625 2.430660
v -6.836689 -29.223734 6.095437
v -6.317257 -28.478828 6.440648
v -6.545816 -30.287296 0.395962
v -6.112118 -30.535248 0.168206
v -5.710562 -27.751657 7.133863
v -5.622197 -30.201384 -0.870129
v -4.634802 -26.394701 7.981678
v -3.667087 -25.521902 8.329665
v -2.284184 -23.953125 8.289157
v -2.841105 -28.128725 -1.678590
v -2.361284 -27.722685 -2.620601
v -2.671408 -25.876299 -3.342446
v 0.277851 -25.039927 -0.078803
v 0.232675 -24.818789 0.546281
v 0.490153 -24.389042 1.068606
v 2.518437 -21.038563 9.113036
v 1.540374 -21.569588 9.057272
v 0.990432 -24.605391 -1.294481
v 0.455322 -24.833061 -0.782725
v 0.201517 -24.827620 -0.109948
v 1.058846 -23.884972 1.523186
v 1.290634 -23.668955 1.677483
v 3.451153 -20.532206 9.193985
v 1.772164 -23.225836 1.957952
v 2.082176 -22.889292 2.067297
v 4.278543 -19.968832 9.140704
v 2.224839 -24.716850 -4.223582
v 1.993637 -24.625048 -4.521540
v 2.916544 -22.357704 2.039671
v 5.802638 -19.145702 8.923483
v 2.821880 -24.208300 -4.459799
v 2.651273 -23.945330 -4.751464
v 2.945057 -23.947561 -3.737275
v 4.076690 -22.137280 2.165688
v 3.645741 -21.859066 1.756704
v 3.465990 -23.303308 -4.263685
v 3.552525 -23.496553 -4.038465
v 3.757430 -23.398859 -3.368713
v 3.422989 -23.114630 -3.302436
v 4.319667 -21.433712 1.394209
v 6.650575 -18.632421 8.694473
v 4.175257 -22.944744 -4.285287
v 4.083816 -22.783619 -4.469633
v 4.107194 -22.713554 -3.985915
v 4.940863 -20.942242 0.990463
v 7.480267 -18.204119 8.447539
v 4.490570 -22.449509 -4.510502
v 5.779685 -20.477453 0.842293
v 9.245527 -17.179495 7.372564
v 6.608934 -19.949629 0.696438
v -7.994023 -29.282274 6.304019
v -8.246999 -29.169096 6.228868
v -8.988768 -28.811396 5.329144
v -8.245303 -28.955774 6.287899
v -8.555683 -28.648117 4.172905
v -7.597351 -28.434351 6.331358
v -9.831600 -26.870054 1.540123
v -6.951832 -27.579620 6.550593
v -6.988906 -27.737904 6.500341
v -7.039735 -30.014330 -0.616911
v -6.314112 -26.875711 6.974502
v -7.021001 -29.808552 -0.956886
v -6.254769 -28.346094 -1.600927
v -5.576374 -26.099243 7.412644
v -4.553735 -25.026287 7.723082
v -5.337994 -27.818157 -1.814791
v -2.065256 -22.867468 7.943315
v 0.064038 -21.503510 8.475331
v 1.769438 -20.403795 8.658298
v 0.273124 -23.720476 -1.318946
v -0.099964 -23.920603 -0.488411
v -0.194078 -23.867596 0.238968
v 0.032165 -23.583628 0.857440
v 0.496886 -23.167099 1.219513
v 4.185854 -18.957254 8.585775
v 0.732168 -22.911953 1.296739
v 1.300636 -22.415161 1.404540
v 1.115397 -23.951811 -4.810078
v 2.329964 -22.125870 1.572136
v 2.005988 -21.933929 1.169458
v 1.951814 -23.377106 -5.022127
v 2.583428 -22.451767 -3.459496
v 3.141889 -21.715668 1.369386
v 2.575673 -21.386681 0.618740
v 5.186947 -18.401636 8.412116
v 3.448697 -22.162270 -4.755527
v 3.431959 -22.024605 -4.194414
v 3.889755 -20.700237 0.026297
v 4.223897 -20.710392 0.285701
v 6.973578 -17.904938 8.170329
v 4.007654 -21.682528 -4.831444
v 4.971161 -20.205769 0.088152
v 7.305716 -17.185314 7.574549
v 5.745078 -19.692575 -0.065130
v -8.452240 -27.841526 5.943168
v -8.155200 -27.491482 6.565734
v -9.278131 -27.834225 0.740500
v -7.496974 -26.687651 6.688498
v -9.576763 -27.173180 -1.392169
v -5.890023 -25.033035 7.162475
v -4.251759 -23.507450 7.333388
v -3.380694 -22.869362 7.348879
v -0.538696 -20.736368 7.975630
v -2.149561 -25.467833 -4.291214
v 1.886107 -19.164360 8.230348
v -0.213899 -23.414484 -0.686918
v -0.384612 -22.921886 -0.142768
v -0.053785 -22.885830 0.608161
v 0.019757 -22.733826 -1.790966
v -0.081114 -22.646427 -1.669026
v -0.289834 -22.836634 -0.913285
v 0.843256 -22.262794 0.974955
v 0.308638 -22.085522 0.230121
v 2.899793 -18.585297 8.222948
v 0.550402 -22.485823 -2.455064
v 1.164125 -21.642410 0.090390
v 1.105521 -21.596241 -0.053832
v 1.577533 -21.806778 0.788736
v 3.664700 -18.164927 8.122952
v 1.273462 -22.171743 -3.172823
v 4.402889 -17.756081 7.961770
v 1.416878 -22.025810 -3.375797
v 5.182034 -17.339621 7.787152
v -10.384522 -26.874468 2.884290
v -9.138845 -27.521954 4.917956
v -9.052414 -27.129229 5.812847
v -8.410596 -27.087233 6.699143
v -8.874775 -26.765911 6.585183
v -8.765479 -26.519659 6.691261
v -7.442157 -25.180553 6.867970
v -8.697097 -27.887463 -1.631551
v -6.513301 -24.266409 6.922996
v -7.070038 -27.815243 -2.597120
v -4.946055 -22.893860 6.862232
v -6.115756 -27.274084 -2.843899
v -4.002025 -22.152573 6.852440
v -4.594501 -25.643745 -3.520038
v -3.120093 -21.516083 6.945577
v -3.500220 -25.084784 -3.717861
v 0.350044 -19.073595 7.763724
v -0.518077 -19.544390 7.616726
v 0.497584 -18.911572 7.756738
v -0.266381 -22.150990 -1.146141
v -0.137252 -22.052095 -0.482813
v 2.302504 -18.163923 7.926748
v 0.521499 -21.545244 -0.704905
v 1.474748 -21.161839 -0.911140
v -9.650050 -26.300444 5.605215
v -8.917282 -25.492250 6.323962
v -8.646204 -25.065010 6.947326
v -8.908681 -27.616398 -0.346071
v -8.437984 -24.771713 6.977918
v -7.835484 -24.213848 6.973842
v -8.259027 -27.507038 -2.684120
v -10.393309 -26.033255 4.408542
v -9.520779 -26.545504 0.261192
v -8.786119 -24.344938 6.018607
v -9.290842 -26.745674 -2.598636
v -10.562165 -25.543619 2.259479
v -10.589391 -25.920113 1.204296
v -10.305620 -24.856297 4.123046
v -10.161234 -25.755938 0.084294
v -9.827513 -26.120562 -2.877032
v -9.499485 -26.096474 -3.195909
v -8.267955 -25.109720 -3.722998
v -7.529117 -24.810101 -4.707883
v -10.645514 -24.756416 0.822640
v -10.946857 -24.475554 2.634815
v -11.031822 -24.526369 3.002741
v -10.568156 -24.429596 1.725141
v -10.707132 -24.231314 -1.789612
v -10.663393 -23.985342 -0.784395
v -9.629585 -24.844072 -3.666882
v -8.928112 -24.394699 -4.065264
v -8.283769 -24.052147 -5.067549
v -5.705829 -23.216999 -5.395525
v -6.998355 -22.982170 -5.504270
v -6.353991 -22.670643 -6.420788
v -10.060791 -24.536503 -4.619966
v -10.370964 -24.446495 -4.617511
v -10.234575 -24.369806 -4.895223
v -10.315325 -23.836535 -2.902165
v -9.450930 -24.073122 -4.814319
v -9.550284 -23.877445 -5.133096
v -9.738872 -23.755852 -4.036902
v -8.339866 -22.786043 -5.591141
v -7.525104 -22.243464 -5.845417
v -6.862993 -21.911203 -6.778798
v -11.212295 -23.003275 -0.960970
v -10.348777 -23.185358 -5.023929
v -10.800680 -23.342020 -3.976396
v -11.337287 -22.227917 -3.419658
v -10.099013 -23.111284 -5.352223
v -10.603250 -22.216421 -5.623518
v -8.918311 -22.212404 -6.591792
v -8.163765 -21.684727 -6.832094
v -11.259535 -22.530552 -4.309371
v -9.951885 -21.840479 -6.692427
f 1 2 3
f 4 1 3
f 5 6 7
f 1 6 5
f 1 5 8
f 2 1 9
f 9 1 8
f 10 3 2
f 10 2 11
f 11 2 9
f 10 11 12
f 13 5 7
f 14 13 7
f 8 5 15
f 15 5 13
f 9 8 16
f 16 8 15
f 11 9 17
f 17 9 16
f 12 11 18
f 18 11 17
f 19 12 20
f 20 12 18
f 19 20 21
f 22 13 14
f 23 22 14
f 15 13 24
f 24 13 22
f 16 15 25
f 25 15 24
f 17 16 26
f 26 16 25
f 18 17 27
f 27 17 26
f 20 18 28
f 28 18 27
f 29 21 20
f 28 29 20
f 30 22 23
f 24 22 31
f 31 22 30
f 25 24 32
f 32 24 31
f 26 25 33
f 33 25 32
f 27 26 34
f 34 26 33
f 28 27 35
f 35 27 34
f 36 29 28
f 35 36 28
f 30 37 31
f 32 31 38
f 38 31 37
f 33 32 39
f 39 32 38
f 34 33 40
f 40 33 39
f 35 34 41
f 41 34 40
f 36 35 42
f 42 35 41
f 38 37 43
f 44 38 43
f 44 45 38
f 38 45 39
f 40 39 46
f 46 39 45
f 41 40 47
f 47 40 46
f 42 41 48
f 48 41 47
f 45 44 49
f 49 50 45
f 45 50 46
f 47 46 51
f 51 46 50
f 51 48 47
f 52 51 50
f 53 54 55
f 53 56 57
f 54 53 57
f 56 58 59
f 57 56 59
f 58 60 61
f 59 58 61
f 60 62 63
f 61 60 63
f 63 62 64
f 65 66 67
f 55 66 65
f 55 65 53
f 53 65 68
f 56 53 69
f 69 53 68
f 4 69 1
f 4 58 69
f 58 56 69
f 3 58 4
f 60 58 3
f 3 10 60
f 10 62 60
f 70 64 62
f 70 62 71
f 71 62 10
f 71 72 70
f 73 65 67
f 74 73 67
f 68 65 73
f 6 68 7
f 6 69 68
f 1 69 6
f 71 10 12
f 12 75 71
f 75 72 71
f 75 76 72
f 77 73 74
f 78 77 74
f 68 73 79
f 79 73 77
f 7 79 14
f 68 79 7
f 12 19 75
f 21 80 76
f 19 21 76
f 19 76 75
f 76 80 81
f 82 77 78
f 79 77 23
f 23 77 82
f 79 23 14
f 80 29 83
f 21 29 80
f 84 81 80
f 84 80 85
f 85 80 83
f 86 87 88
f 86 88 82
f 82 88 23
f 23 88 30
f 29 36 83
f 85 83 89
f 89 83 36
f 89 90 85
f 88 87 91
f 92 91 93
f 30 91 92
f 30 88 91
f 30 92 37
f 42 94 36
f 94 89 36
f 95 90 89
f 94 95 89
f 92 93 96
f 97 96 98
f 43 96 97
f 43 92 96
f 43 37 92
f 97 44 43
f 94 48 99
f 42 48 94
f 100 95 94
f 99 100 94
f 97 49 44
f 48 51 101
f 48 101 99
f 101 102 99
f 103 100 99
f 102 103 99
f 49 97 104
f 104 105 49
f 50 49 106
f 49 105 106
f 50 106 52
f 52 101 51
f 52 106 101
f 106 107 101
f 102 101 108
f 108 101 107
f 109 103 102
f 108 109 102
f 110 106 105
f 107 106 111
f 111 106 110
f 108 107 112
f 112 107 111
f 113 109 108
f 112 113 108
f 110 105 114
f 114 105 115
f 111 110 116
f 116 110 114
f 117 118 112
f 117 112 116
f 116 112 111
f 113 112 118
f 119 114 115
f 116 114 119
f 120 116 119
f 117 116 120
f 121 122 123
f 122 57 124
f 123 122 124
f 57 125 126
f 124 57 126
f 125 127 128
f 126 125 128
f 128 127 129
f 130 131 132
f 133 131 130
f 133 130 121
f 121 130 66
f 54 66 55
f 54 122 66
f 122 121 66
f 57 122 54
f 125 57 59
f 61 125 59
f 127 125 61
f 63 127 61
f 129 127 63
f 63 64 134
f 63 134 135
f 63 135 129
f 134 64 136
f 137 130 132
f 138 137 132
f 66 137 67
f 66 130 137
f 64 139 136
f 64 70 139
f 139 70 72
f 140 139 72
f 141 137 138
f 142 141 138
f 67 141 74
f 137 141 67
f 143 140 76
f 140 72 76
f 143 76 144
f 145 141 142
f 146 145 142
f 74 145 78
f 141 145 74
f 81 147 148
f 76 81 148
f 76 148 144
f 149 145 146
f 150 149 146
f 78 149 82
f 145 149 78
f 81 84 147
f 147 84 85
f 147 85 151
f 149 150 152
f 86 152 87
f 86 149 152
f 86 82 149
f 153 90 154
f 153 151 90
f 151 85 90
f 87 152 155
f 91 155 93
f 91 87 155
f 154 95 156
f 90 95 154
f 156 157 154
f 93 155 158
f 96 158 98
f 96 93 158
f 156 100 159
f 95 100 156
f 160 157 156
f 159 160 156
f 97 98 158
f 159 103 161
f 100 103 159
f 162 160 159
f 161 162 159
f 104 97 158
f 161 109 163
f 103 109 161
f 164 162 161
f 163 164 161
f 165 104 158
f 163 113 166
f 109 113 163
f 167 164 163
f 166 167 163
f 165 168 104
f 105 168 115
f 104 168 105
f 118 166 113
f 118 169 166
f 169 167 166
f 115 168 170
f 170 119 115
f 119 171 120
f 120 118 117
f 120 171 118
f 172 169 118
f 168 173 174
f 168 174 170
f 119 170 175
f 175 170 174
f 171 119 175
f 118 171 176
f 176 172 118
f 175 174 177
f 171 175 178
f 178 175 177
f 178 179 176
f 178 176 171
f 180 181 182
f 180 123 183
f 181 180 183
f 123 184 185
f 183 123 185
f 184 186 187
f 185 184 187
f 186 188 189
f 187 186 189
f 190 191 192
f 190 193 194
f 191 190 194
f 182 194 193
f 180 182 193
f 180 193 133
f 180 133 121
f 123 180 121
f 184 123 124
f 126 184 124
f 186 184 126
f 128 186 126
f 188 186 128
f 188 195 189
f 188 128 195
f 128 129 195
f 195 129 135
f 196 195 135
f 132 190 192
f 197 132 192
f 131 193 132
f 193 190 132
f 133 193 131
f 134 196 135
f 136 139 198
f 136 198 134
f 134 198 196
f 198 139 199
f 200 132 197
f 201 200 197
f 132 200 138
f 140 202 203
f 139 140 203
f 139 203 199
f 204 200 201
f 205 204 201
f 138 204 142
f 200 204 138
f 140 143 202
f 202 143 144
f 202 144 206
f 207 208 209
f 207 209 210
f 211 212 207
f 210 211 207
f 213 204 205
f 214 213 205
f 142 213 146
f 204 213 142
f 144 215 206
f 148 215 144
f 215 148 147
f 216 215 147
f 208 217 218
f 209 208 218
f 209 218 219
f 220 210 209
f 220 209 221
f 220 221 222
f 219 221 209
f 211 210 220
f 213 214 223
f 223 146 213
f 223 150 146
f 147 151 216
f 216 151 224
f 219 218 217
f 219 225 221
f 221 225 222
f 226 152 150
f 226 150 227
f 227 150 223
f 153 224 151
f 224 153 154
f 228 224 154
f 226 227 229
f 155 229 230
f 155 226 229
f 155 152 226
f 154 157 228
f 228 157 231
f 155 230 232
f 158 232 233
f 158 155 232
f 157 160 231
f 231 160 234
f 158 233 235
f 236 234 162
f 234 160 162
f 158 235 237
f 236 164 238
f 162 164 236
f 237 165 158
f 238 164 239
f 164 167 239
f 240 165 241
f 241 165 237
f 165 240 168
f 167 169 239
f 239 169 242
f 240 241 243
f 243 168 240
f 169 172 244
f 169 244 242
f 173 168 245
f 245 168 243
f 172 176 246
f 246 244 172
f 247 173 245
f 248 247 245
f 173 247 174
f 179 178 249
f 176 179 249
f 176 249 250
f 176 250 246
f 174 247 251
f 251 177 174
f 177 252 178
f 178 252 249
f 252 253 249
f 254 247 248
f 177 251 255
f 252 177 255
f 256 191 257
f 191 258 259
f 257 191 259
f 258 182 181
f 258 181 259
f 259 181 260
f 183 261 181
f 181 261 260
f 185 262 183
f 183 262 261
f 187 263 185
f 185 263 262
f 189 264 187
f 187 264 263
f 265 264 189
f 191 266 192
f 191 256 266
f 258 191 194
f 182 258 194
f 195 265 189
f 196 267 195
f 195 267 265
f 266 268 269
f 192 269 197
f 266 269 192
f 196 270 267
f 196 198 270
f 270 198 199
f 268 271 272
f 269 268 273
f 273 268 272
f 197 273 201
f 269 273 197
f 199 274 270
f 203 274 199
f 274 203 202
f 271 275 207
f 212 271 207
f 212 276 271
f 276 272 271
f 273 272 277
f 277 272 276
f 201 277 205
f 273 277 201
f 202 206 274
f 274 206 278
f 208 275 279
f 207 275 208
f 276 212 280
f 212 211 280
f 277 276 280
f 281 277 280
f 281 205 277
f 281 282 205
f 282 214 205
f 215 278 206
f 278 215 216
f 283 278 216
f 279 217 208
f 284 217 279
f 220 222 211
f 211 222 280
f 285 223 214
f 285 214 286
f 286 214 282
f 287 283 224
f 283 216 224
f 288 217 284
f 222 225 289
f 285 286 290
f 290 223 285
f 290 291 223
f 291 227 223
f 224 228 287
f 287 228 292
f 219 289 225
f 227 291 293
f 229 227 293
f 293 230 229
f 294 230 293
f 228 231 292
f 292 231 295
f 230 294 296
f 232 230 296
f 296 233 232
f 297 295 234
f 295 231 234
f 297 234 298
f 235 233 296
f 299 235 296
f 234 236 298
f 298 236 300
f 299 237 235
f 236 238 300
f 300 238 301
f 237 299 302
f 238 239 303
f 238 303 301
f 237 302 241
f 239 242 304
f 304 303 239
f 305 243 241
f 304 242 306
f 242 244 306
f 305 245 243
f 244 246 306
f 245 307 248
f 250 249 308
f 250 308 246
f 246 308 306
f 307 309 248
f 248 310 254
f 309 310 248
f 311 312 313
f 254 312 311
f 254 310 312
f 314 311 313
f 315 316 317
f 317 316 318
f 260 261 319
f 261 320 321
f 319 261 321
f 315 322 256
f 257 315 256
f 316 315 257
f 316 323 318
f 316 257 323
f 257 259 323
f 323 259 260
f 320 261 262
f 320 324 321
f 320 262 324
f 262 263 324
f 264 325 263
f 263 325 324
f 265 326 264
f 264 326 325
f 256 327 266
f 322 327 256
f 326 265 328
f 265 267 328
f 329 328 267
f 327 330 268
f 266 327 268
f 267 331 329
f 270 331 267
f 332 331 270
f 271 330 333
f 330 334 333
f 268 330 271
f 270 335 332
f 274 335 270
f 333 336 275
f 271 333 275
f 274 278 335
f 335 278 337
f 275 338 279
f 336 338 275
f 337 278 283
f 339 337 283
f 279 338 284
f 280 340 341
f 280 222 340
f 281 280 341
f 342 281 341
f 342 282 281
f 342 286 282
f 283 343 339
f 287 343 283
f 344 343 287
f 284 338 288
f 289 340 222
f 286 342 345
f 290 286 345
f 345 291 290
f 287 292 344
f 344 292 346
f 347 217 288
f 217 347 219
f 348 293 291
f 348 291 345
f 293 348 294
f 292 295 346
f 346 295 349
f 350 347 288
f 351 350 288
f 219 347 352
f 347 350 352
f 219 352 353
f 219 353 289
f 289 353 340
f 294 348 296
f 297 349 295
f 349 297 298
f 354 349 298
f 350 351 355
f 352 350 355
f 296 348 356
f 356 299 296
f 298 300 354
f 354 300 357
f 299 356 358
f 300 301 357
f 357 301 359
f 299 358 302
f 301 303 359
f 359 303 360
f 302 361 241
f 303 304 360
f 360 304 362
f 241 361 305
f 361 363 305
f 304 306 364
f 304 364 362
f 305 363 245
f 364 306 365
f 245 363 307
f 363 366 307
f 306 308 365
f 365 308 367
f 307 366 309
f 366 368 309
f 308 369 367
f 309 368 310
f 312 310 368
f 370 312 368
f 313 370 314
f 312 370 313
f 371 372 373
f 371 374 375
f 371 375 372
f 372 375 376
f 377 373 372
f 376 377 372
f 376 375 378
f 378 375 379
f 380 377 376
f 378 380 376
f 375 381 379
f 317 379 315
f 378 379 317
f 318 323 382
f 317 318 382
f 317 382 380
f 317 380 378
f 323 260 382
f 382 260 383
f 319 383 260
f 321 384 319
f 319 384 383
f 321 385 384
f 386 381 387
f 322 379 386
f 379 381 386
f 315 379 322
f 321 324 385
f 385 324 388
f 324 325 388
f 326 389 325
f 325 389 388
f 386 390 391
f 386 391 392
f 322 392 327
f 386 392 322
f 326 393 389
f 328 393 326
f 393 328 329
f 394 393 329
f 391 390 395
f 391 395 334
f 330 391 334
f 392 391 330
f 327 392 330
f 329 396 394
f 331 396 329
f 396 331 332
f 397 396 332
f 334 398 333
f 395 398 334
f 332 399 397
f 335 399 332
f 400 399 335
f 333 398 336
f 335 337 400
f 400 337 401
f 336 398 338
f 401 337 339
f 341 340 402
f 402 342 341
f 403 339 343
f 403 401 339
f 343 344 403
f 338 398 288
f 398 404 288
f 402 340 405
f 403 344 406
f 406 344 346
f 404 407 288
f 408 348 345
f 346 349 406
f 406 349 409
f 410 351 407
f 351 288 407
f 340 353 405
f 409 349 354
f 411 409 354
f 355 351 410
f 355 412 352
f 352 412 413
f 352 413 353
f 353 413 405
f 356 348 414
f 354 357 411
f 411 357 415
f 358 356 414
f 357 359 415
f 415 359 416
f 302 358 417
f 359 360 416
f 416 360 418
f 302 417 419
f 419 361 302
f 360 362 418
f 418 362 420
f 361 419 363
f 419 421 363
f 362 364 420
f 420 364 422
f 364 423 424
f 365 423 364
f 424 422 364
f 425 366 421
f 421 366 363
f 365 367 423
f 368 366 425
f 369 423 367
f 426 371 373
f 427 426 373
f 426 374 371
f 373 377 427
f 427 377 428
f 429 430 375
f 374 429 375
f 428 380 431
f 428 377 380
f 428 431 432
f 430 387 381
f 375 430 381
f 380 382 431
f 431 433 432
f 431 382 433
f 382 383 433
f 383 434 433
f 384 434 383
f 385 435 384
f 384 435 434
f 387 436 386
f 385 437 435
f 388 437 385
f 389 438 388
f 388 438 437
f 390 436 439
f 386 436 390
f 389 440 438
f 393 440 389
f 440 393 394
f 439 395 390
f 441 395 439
f 394 442 440
f 396 442 394
f 442 396 397
f 443 442 397
f 395 441 398
f 399 444 397
f 444 443 397
f 441 445 398
f 399 446 444
f 446 399 400
f 446 400 447
f 447 400 401
f 401 448 447
f 449 448 401
f 445 450 398
f 401 403 449
f 449 403 451
f 452 404 450
f 404 398 450
f 402 405 453
f 453 454 402
f 454 342 402
f 454 345 342
f 455 345 454
f 451 403 406
f 404 456 407
f 452 456 404
f 345 455 457
f 457 408 345
f 406 409 451
f 451 409 458
f 410 456 459
f 407 456 410
f 405 460 453
f 348 408 461
f 408 457 461
f 409 411 458
f 410 459 355
f 460 405 413
f 414 348 461
f 458 411 462
f 462 411 415
f 463 459 464
f 355 459 463
f 465 355 463
f 465 466 355
f 466 412 355
f 466 413 412
f 414 461 467
f 467 358 414
f 415 416 462
f 462 416 468
f 469 463 464
f 470 469 464
f 471 465 463
f 469 471 463
f 358 467 417
f 416 418 468
f 468 418 472
f 469 470 473
f 471 469 473
f 474 419 417
f 418 420 472
f 472 420 475
f 474 421 419
f 476 475 422
f 422 475 420
f 421 474 477
f 424 478 476
f 424 423 478
f 423 479 478
f 422 424 476
f 421 477 425
f 477 480 425
f 479 423 481
f 425 480 368
f 480 482 368
f 423 483 484
f 484 481 423
f 427 485 426
f 426 485 486
f 374 487 429
f 429 487 488
f 486 374 426
f 487 374 486
f 427 428 485
f 428 489 485
f 490 430 491
f 488 430 429
f 491 430 488
f 428 432 492
f 428 492 489
f 387 490 493
f 387 493 494
f 430 490 387
f 432 433 492
f 492 495 496
f 492 433 495
f 433 434 495
f 434 497 495
f 435 498 434
f 434 498 497
f 499 436 494
f 436 387 494
f 435 500 498
f 437 500 435
f 438 501 500
f 438 500 437
f 436 502 439
f 499 502 436
f 438 503 501
f 440 504 503
f 440 503 438
f 439 502 441
f 440 505 504
f 443 506 505
f 442 443 505
f 442 505 440
f 443 507 506
f 507 443 444
f 441 502 445
f 502 508 445
f 509 444 446
f 509 507 444
f 446 447 509
f 510 445 508
f 448 449 509
f 448 509 447
f 445 511 450
f 510 511 445
f 449 512 509
f 512 449 451
f 450 511 452
f 452 511 456
f 511 459 456
f 454 453 513
f 513 453 514
f 455 454 513
f 455 513 457
f 457 513 515
f 516 457 515
f 451 517 512
f 517 451 458
f 453 460 514
f 461 457 518
f 457 516 518
f 517 458 519
f 413 520 460
f 520 514 460
f 521 461 518
f 522 519 458
f 458 462 522
f 459 523 524
f 459 524 464
f 466 465 520
f 466 520 413
f 461 521 525
f 467 461 525
f 526 522 462
f 526 462 468
f 524 470 464
f 520 465 527
f 465 471 527
f 467 525 417
f 525 528 417
f 468 472 526
f 526 472 529
f 470 524 530
f 473 470 530
f 527 471 473
f 530 527 473
f 417 528 474
f 528 531 474
f 532 529 475
f 475 529 472
f 477 531 533
f 477 474 531
f 476 478 532
f 478 534 532
f 475 476 532
f 478 479 534
f 534 479 535
f 477 536 480
f 481 535 479
f 484 535 481
f 484 483 535
f 483 537 535
f 538 486 485
f 539 538 485
f 540 488 487
f 486 541 487
f 541 540 487
f 538 541 486
f 485 489 539
f 539 489 542
f 543 490 491
f 488 544 491
f 544 543 491
f 540 544 488
f 489 545 542
f 492 545 489
f 545 492 496
f 546 545 496
f 490 547 548
f 490 548 493
f 493 548 494
f 543 547 490
f 495 546 496
f 497 549 495
f 495 549 546
f 498 549 497
f 548 499 494
f 550 499 548
f 498 500 549
f 500 551 549
f 551 500 501
f 499 550 502
f 501 552 551
f 503 552 501
f 552 503 504
f 553 504 505
f 553 552 504
f 505 506 553
f 507 553 506
f 502 554 508
f 507 509 553
f 554 510 508
f 555 510 554
f 510 555 511
f 555 556 511
f 511 556 459
f 514 557 513
f 558 513 557
f 558 515 513
f 558 516 515
f 559 516 558
f 517 560 512
f 560 561 512
f 523 459 556
f 514 562 563
f 557 514 563
f 564 557 563
f 558 557 564
f 518 516 565
f 516 559 565
f 566 518 565
f 517 567 560
f 567 517 519
f 520 562 514
f 518 566 568
f 568 521 518
f 569 521 568
f 519 522 567
f 567 522 570
f 571 523 572
f 523 571 524
f 525 521 573
f 573 521 569
f 526 574 522
f 574 570 522
f 575 571 572
f 576 575 572
f 524 571 577
f 571 575 577
f 527 562 520
f 578 525 573
f 579 578 573
f 525 578 528
f 529 574 526
f 576 580 581
f 576 581 575
f 575 581 577
f 524 582 530
f 524 577 582
f 577 581 582
f 530 582 583
f 530 583 527
f 527 583 562
f 533 578 579
f 584 533 579
f 528 533 531
f 578 533 528
f 529 532 574
f 532 585 574
f 586 581 580
f 587 586 580
f 588 583 582
f 588 582 586
f 586 582 581
f 533 584 477
f 477 584 589
f 532 534 585
f 585 534 590
f 586 587 591
f 588 586 591
f 592 477 589
f 535 593 590
f 535 590 534
f 592 594 477
f 537 593 535
f 539 595 596
f 539 596 538
f 538 596 597
f 596 595 598
f 541 599 540
f 597 541 538
f 599 541 597
f 539 542 595
f 600 598 595
f 542 600 595
f 544 601 543
f 601 544 540
f 546 602 603
f 545 546 603
f 545 603 600
f 545 600 542
f 604 548 547
f 602 546 605
f 546 549 605
f 550 604 606
f 550 606 607
f 548 604 550
f 549 608 605
f 551 608 549
f 550 607 502
f 551 609 608
f 552 609 551
f 607 610 502
f 552 553 609
f 553 611 609
f 555 554 610
f 554 502 610
f 509 611 553
f 611 509 612
f 561 613 612
f 561 612 509
f 561 509 512
f 613 561 560
f 563 562 614
f 614 615 563
f 615 564 563
f 558 564 616
f 616 564 615
f 559 558 616
f 559 616 617
f 618 565 617
f 565 559 617
f 565 618 566
f 567 619 560
f 619 613 560
f 569 620 621
f 568 620 569
f 568 618 620
f 568 566 618
f 567 570 619
f 523 622 572
f 623 569 621
f 624 623 621
f 569 623 573
f 619 570 574
f 572 622 576
f 622 625 576
f 626 614 562
f 627 623 624
f 628 627 624
f 573 627 579
f 623 627 573
f 619 574 629
f 562 583 626
f 627 628 584
f 627 584 579
f 585 629 574
f 576 630 580
f 630 587 580
f 588 631 583
f 631 626 583
f 632 633 628
f 584 628 589
f 589 628 633
f 585 590 634
f 629 585 634
f 587 630 635
f 591 587 635
f 631 588 591
f 635 631 591
f 636 633 632
f 592 589 636
f 589 633 636
f 593 637 634
f 590 593 634
f 592 638 594
f 636 638 592
f 598 597 596
f 598 639 597
f 639 598 640
f 640 598 600
f 543 601 641
f 603 640 600
f 640 603 602
f 642 640 602
f 604 643 606
f 604 547 643
f 641 547 543
f 605 642 602
f 644 642 605
f 644 605 608
f 609 644 608
f 609 645 644
f 646 645 609
f 609 611 646
f 612 647 611
f 612 613 647
f 556 648 523
f 613 649 647
f 615 614 650
f 615 651 616
f 650 651 615
f 616 652 617
f 651 652 616
f 617 652 618
f 649 613 619
f 614 653 654
f 650 614 655
f 655 614 654
f 651 650 655
f 656 652 657
f 620 652 656
f 620 618 652
f 620 656 621
f 649 619 658
f 659 653 614
f 660 657 661
f 657 660 656
f 656 660 662
f 621 662 624
f 656 662 621
f 663 658 619
f 626 664 614
f 614 664 659
f 632 660 661
f 662 660 628
f 628 660 632
f 662 628 624
f 665 663 619
f 619 629 665
f 664 626 666
f 629 667 665
f 629 634 667
f 599 668 540
f 597 669 599
f 669 668 599
f 597 639 669
f 639 670 669
f 640 671 672
f 640 672 639
f 639 672 670
f 672 671 673
f 668 601 540
f 671 640 642
f 671 642 673
f 673 642 674
f 606 643 675
f 674 642 644
f 606 675 607
f 674 644 676
f 677 607 675
f 644 678 676
f 607 679 610
f 677 679 607
f 645 678 644
f 610 679 555
f 645 680 678
f 680 645 646
f 555 679 556
f 679 681 556
f 682 680 646
f 646 611 682
f 681 683 556
f 683 648 556
f 647 684 685
f 684 647 649
f 686 684 649
f 654 687 655
f 655 688 651
f 687 688 655
f 651 657 652
f 688 657 651
f 689 686 649
f 649 658 689
f 688 687 690
f 657 690 661
f 657 688 690
f 661 691 632
f 690 691 661
f 669 692 668
f 670 692 669
f 673 692 672
f 672 692 670
f 673 693 692
f 693 673 694
f 694 673 674
f 547 695 643
f 695 547 641
f 674 696 694
f 697 696 674
f 674 676 697
f 675 698 677
f 677 698 679
f 692 699 668
f 641 700 695
f 700 643 695
f 601 700 641
f 693 701 692
f 694 701 693
f 694 696 701
f 643 698 675
f 702 698 643
f 698 681 679
f 668 703 601
f 703 704 601
f 699 703 668
f 705 703 699
f 692 705 699
f 700 706 643
f 704 700 601
f 706 700 704
f 702 707 708
f 698 702 708
f 698 708 681
f 708 709 681
f 710 681 709
f 711 704 703
f 712 703 713
f 705 713 703
f 711 706 704
f 714 711 703
f 712 714 703
f 715 708 707
f 715 707 702
f 643 716 702
f 716 715 702
f 715 717 708
f 708 717 709
f 717 718 709
f 718 710 709
f 719 710 718
f 710 719 720
f 719 721 720
f 722 720 721
f 723 724 725
f 715 726 717
f 727 723 725
f 728 727 725
f 717 729 718
f 718 729 727
f 724 723 729
f 727 729 723
f 726 729 717
f 719 727 728
f 719 728 730
f 718 727 719
f 719 730 721
f 730 731 721
f 731 722 721
f 732 722 731
f 716 733 715
f 724 734 725
f 735 726 736
f 734 737 725
f 725 737 728
f 734 729 735
f 724 729 734
f 726 735 729
f 728 737 730
f 737 738 730
f 739 730 738
f 730 740 731
f 739 740 730
f 731 740 732
f 734 735 741
f 735 736 741
f 737 734 738
f 738 734 741
f 738 742 739
f 739 742 740
