# Supplementary material for: Validation of morphological ear classification devised by principal component analysis using three-dimensional images for human identification
Source: PLoS One. 2024 Oct 21;19(10):e0306843. doi: 10.1371/journal.pone.0306843 (PMC11493302; doi:10.1371/journal.pone.0306843)
Supplement: S1 Data — (ZIP) [file pone.0306843.s001.zip › raw_data_f - r/point for analysis_upper_aruricle(16,521points).txt]

v  3.66615 -33.00542  7.00678
v  3.77818 -32.65685  7.82352
v  3.55745 -32.71357  7.81061
v  3.44073 -33.03780  7.07281
v  4.39027 -32.88494  5.92552
v  3.79067 -33.06641  6.05208
v  4.23272 -32.87693  5.45573
v  4.65241 -32.71517  6.69273
v  4.74890 -32.43717  7.46871
v  3.67366 -32.20687  8.56313
v  4.82581 -32.07394  8.24833
v  4.81121 -31.56739  9.01528
v  5.22738 -32.43722  5.50994
v  4.97889 -32.40494  4.95935
v  5.49234 -32.30081  6.29823
v  5.66738 -32.05112  7.09540
v  5.77340 -31.72546  7.88083
v  5.80561 -31.31706  8.65039
v  5.51317 -30.76890  9.43950
v  5.73121 -30.77025  9.34765
v  5.66083 -30.64301  9.48299
v  5.98203 -31.87488  5.10992
v  5.68405 -31.84999  4.63121
v  6.29198 -31.78560  5.90768
v  6.51249 -31.58824  6.71029
v  6.65202 -31.30027  7.50390
v  6.72379 -30.93859  8.28609
v  6.69382 -30.47040  9.03641
v  6.53632 -30.12247  9.47619
v  6.60798 -31.17718  4.65997
v  7.01753 -31.20237  5.50999
v  7.27538 -31.04403  6.31823
v  7.46551 -30.81411  7.12251
v  7.57744 -30.49745  7.91776
v  7.59724 -30.07962  8.70017
v  7.45083 -29.53568  9.42445
v  7.55044 -30.52566  5.09428
v  7.96108 -30.43290  5.90446
v  8.22166 -30.26879  6.74335
v  8.37434 -29.99933  7.55141
v  8.43779 -29.63019  8.35538
v  8.32619 -29.12531  9.11855
v  7.67543 -30.30416  5.01664
v  8.48473 -29.74032  5.55867
v  8.88228 -29.64351  6.36936
v  9.10148 -29.42752  7.19223
v  9.17819 -29.13309  7.99398
v  9.14973 -28.63218  8.80105
v  9.31388 -29.05351  6.09932
v  9.74369 -28.79304  6.88143
v  9.85415 -28.54459  7.69732
v 10.09156 -28.29746  7.57449
v  2.11191 -33.63374  5.77286
v  1.41404 -33.72163  5.91054
v  1.77785 -33.70742  5.13020
v  2.24339 -33.43971  6.60782
v  1.24338 -33.50705  6.83115
v  2.45797 -33.14106  7.37187
v  1.39138 -33.20674  7.59248
v  2.52075 -32.73097  8.18051
v  1.56976 -32.77686  8.31608
v  2.52704 -32.18217  8.93829
v  1.86333 -32.18811  9.00650
v  2.26787 -31.67153  9.44867
v  2.67536 -33.41125  4.66116
v  1.64162 -33.68126  4.95321
v  2.49722 -33.30733  4.24848
v  3.86618 -32.94262  5.09266
v  3.29356 -33.20394  6.26240
v  3.15678 -30.92331  9.95219
v  3.58429 -31.58372  9.33173
v  3.29391 -30.78827 10.02711
v  3.54809 -32.91566  4.25675
v  3.25824 -32.77731  3.76839
v  4.51259 -30.88493  9.70133
v  4.37583 -29.95395 10.30451
v  4.32772 -32.35571  3.87733
v  3.99817 -32.20349  3.41183
v  4.71629 -32.43310  4.67063
v  5.45543 -29.90903 10.08749
v  5.08118 -29.38366 10.43453
v  4.96271 -31.69220  3.46908
v  6.49438 -29.72416  9.80239
v  5.88992 -28.89332 10.45552
v  6.01821 -28.82512 10.43954
v  5.15225 -31.22291  3.20884
v  5.41390 -30.73289  3.03120
v  6.00903 -31.08475  3.83042
v  7.14659 -28.69769 10.15227
v  6.85028 -28.22424 10.43909
v  6.41805 -30.26820  3.47169
v  7.07526 -30.36076  4.25836
v  6.52144 -30.10195  3.44601
v  8.11911 -28.35913  9.83295
v  7.74628 -27.77849 10.27565
v  7.32628 -29.55348  3.90880
v  8.03890 -29.51555  4.67785
v  7.44371 -29.39233  3.92935
v  9.02490 -27.90795  9.55070
v  8.64445 -27.31981 10.09569
v  9.92818 -28.01384  8.48555
v  9.81193 -27.40270  9.29262
v  9.50883 -26.87967  9.82117
v 10.20568 -27.45443  5.19220
v 10.90704 -27.36086  6.18929
v 10.50842 -27.82773  7.33950
v 10.63302 -27.38271  8.21985
v 10.54739 -26.88999  9.00252
v 10.33749 -26.45714  9.47212
v 11.21101 -27.13342  7.08894
v 11.27644 -26.84672  7.91978
v 11.27930 -26.28951  8.72237
v 11.13030 -26.05046  9.05550
v 11.81898 -26.56241  6.80002
v 11.55044 -26.62825  5.93313
v 11.95493 -26.20801  7.69394
v 11.93344 -25.77786  8.32339
v 11.87521 -25.47251  8.60016
v 12.37385 -25.86543  6.65717
v 12.39070 -25.64977  7.60301
v  0.30382 -33.66969  5.30119
v  0.78596 -33.73186  6.08842
v -0.31747 -33.62191  6.33972
v -0.18851 -33.36169  7.08704
v  1.10346 -33.13699  7.72373
v -0.08907 -32.95985  7.83832
v  1.11668 -32.64285  8.46614
v  0.11500 -32.40908  8.56853
v  0.55514 -31.84629  9.17372
v  0.96247 -33.47824  4.22846
v  0.37185 -33.81033  4.40969
v  0.83748 -33.55635  3.75015
v  0.16332 -33.85410  4.72703
v  1.16824 -31.06735  9.73357
v  0.69965 -31.53463  9.39407
v  1.64452 -30.56886 10.06628
v  2.03533 -33.24229  3.83748
v  1.69257 -33.04989  3.19675
v  1.90602 -30.32248 10.20144
v  2.61338 -29.71571 10.47574
v  2.86220 -32.73283  3.43740
v  2.44245 -32.45085  2.81704
v  2.88835 -29.49917 10.55273
v  3.47032 -28.99821 10.66001
v  3.58318 -32.11726  3.04753
v  3.18842 -31.78423  2.55033
v  4.51205 -28.39878 10.75767
v  4.22353 -28.60139 10.72373
v  4.18947 -31.33883  2.67946
v  3.93403 -31.07691  2.37624
v  5.37112 -27.82107 10.80119
v  4.75220 -30.49449  2.46000
v  6.06780 -27.38390 10.82793
v  6.34440 -27.22639 10.82331
v  5.56471 -29.73173  2.58705
v  7.56062 -27.19422 10.53768
v  7.13232 -26.67915 10.77520
v  6.61552 -28.91840  3.06872
v  8.56198 -26.90319 10.29435
v  8.02626 -26.21890 10.65833
v  9.42674 -26.45623 10.03685
v  8.90956 -25.75948 10.46806
v 10.21671 -25.92791  9.79180
v  9.77540 -25.27948 10.20484
v  9.43132 -26.82766  4.27445
v 10.90680 -25.32647  9.56232
v 10.62530 -24.91988  9.85952
v 10.90937 -26.37675  4.92841
v 11.41443 -24.47787  9.50410
v 12.09784 -25.85456  5.70534
v 12.60627 -25.31775  7.51362
v 12.04531 -23.77489  9.24567
v 11.97550 -24.95873  4.47239
v 13.19695 -24.58413  5.28468
v 13.01056 -24.99503  6.42819
v 12.97845 -23.85836  8.43167
v 13.70191 -24.22651  6.26368
v 13.91057 -23.62889  7.23081
v 13.26614 -23.74195  8.20213
v -1.08928 -33.52068  5.59172
v -1.53476 -33.52760  5.68970
v -1.22166 -33.46960  5.46337
v -1.54557 -33.27264  6.51103
v -0.54479 -33.23487  7.21945
v -1.45412 -32.90581  7.28293
v -0.53294 -32.74522  7.98265
v -1.30313 -32.44048  8.01324
v -0.74047 -32.01632  8.66057
v -1.01978 -31.87334  8.67905
v -0.54278 -33.61478  3.81579
v -1.88712 -33.43675  4.04290
v -0.55257 -33.57669  3.66312
v -0.01924 -33.81745  4.53505
v -0.75410 -33.34477  4.57662
v -0.49462 -31.26005  9.25163
v  0.09321 -30.50691  9.79116
v  0.22585 -33.23844  2.90909
v  0.83175 -29.83120 10.21472
v  1.00590 -29.51911 10.33254
v  1.43331 -33.01340  3.03655
v  0.95423 -32.66764  2.47091
v  2.00238 -28.82302 10.61510
v  1.76137 -28.98019 10.55722
v  2.14890 -32.41612  2.66089
v  1.67508 -31.97286  2.16152
v  2.74883 -28.13798 10.75778
v  1.77858 -32.94125  0.93176
v  2.24686 -32.56998 -0.15481
v  2.53917 -32.70186  0.11146
v  2.55879 -32.51215  0.83275
v  2.33271 -32.17316  0.91203
v  1.63677 -32.62218  1.33003
v  2.73041 -31.63939  2.27048
v  2.40048 -31.28396  1.92966
v  3.14930 -27.98623 10.80485
v  3.78280 -27.48210 10.86346
v  2.86984 -32.15273 -1.16807
v  3.06369 -32.44581 -0.85305
v  3.73783 -32.46546 -0.12514
v  2.66599 -32.06138  0.67359
v  3.66364 -32.55928  0.23446
v  2.44673 -30.85821  0.44259
v  3.15594 -30.62457  1.87947
v  4.80356 -26.86410 10.92465
v  3.72382 -31.33699 -0.13476
v  4.46858 -30.23495  2.20039
v  3.92841 -29.90282  1.85615
v  5.63363 -26.32012 10.95323
v  4.43072 -29.48717  1.95208
v  4.77344 -29.08456  2.03007
v  6.53965 -25.78541 10.90062
v  5.39518 -28.67682  2.27329
v  5.70980 -28.36705  2.41646
v  7.41202 -25.26043 10.81791
v  6.20299 -27.93700  2.70656
v  8.33391 -24.79146 10.69004
v  7.93217 -26.67920  3.56525
v  9.16337 -24.27762 10.51997
v  9.98234 -23.76823 10.27283
v  9.75668 -25.84048  3.97471
v  8.73759 -25.09844  3.53991
v 10.91064 -23.45704  9.90116
v 10.01138 -25.36853  3.79126
v 11.70323 -23.15610  9.57582
v 10.78570 -24.29012  3.48321
v 12.44859 -22.77460  9.16927
v 12.71130 -24.22644  4.28532
v 12.17713 -23.96449  3.68987
v 13.53008 -23.01151  8.18213
v 12.57204 -22.76167  9.07895
v 13.88505 -23.70032  5.17108
v 14.33335 -22.97081  7.13629
v 14.00060 -22.05958  8.16881
v 13.87769 -22.88145  3.89784
v 15.07027 -22.26037  4.86491
v 14.77750 -22.77001  6.00351
v 14.65214 -21.64381  7.71870
v 15.39254 -22.00678  5.86616
v 15.69331 -21.20438  6.78701
v 15.34002 -21.23888  7.23771
v 16.38301 -20.38122  5.52920
v 15.89110 -21.24884  5.75689
v -1.97855 -33.79469  3.24051
v -2.12838 -33.42442  4.07535
v -1.84482 -33.18133  4.85169
v -2.29311 -33.29200  4.94827
v -2.60201 -32.98215  5.81643
v -2.93585 -32.43591  6.65348
v -2.40528 -32.29266  7.33785
v -2.20022 -31.80340  8.02979
v -1.89973 -31.24786  8.67750
v -1.42260 -30.57701  9.24230
v -1.20941 -33.28160  2.95669
v -0.84107 -29.82667  9.75893
v -0.43904 -33.05373  1.92896
v -0.10673 -33.14025  2.68678
v -0.01411 -29.01594 10.17862
v  0.33883 -32.81420  0.97483
v  0.68497 -32.85997  1.69746
v  0.68985 -32.64476  2.34532
v  1.05426 -28.21415 10.50804
v  0.82643 -32.40023 -0.15701
v  1.06938 -31.95950  1.38588
v  1.28228 -31.83348  1.95574
v  2.24766 -27.24791 10.72546
v  1.58616 -31.82574 -0.39009
v  1.30909 -30.78654  0.89691
v  1.59036 -30.75795  1.52274
v  1.70898 -30.76391  1.58919
v  3.09912 -26.60435 10.80469
v  2.15164 -31.46023 -1.33243
v  3.03281 -30.55011  1.80359
v  2.39805 -30.04380  1.49877
v  4.05172 -26.01356 10.89311
v  2.78087 -29.71397 -1.89088
v  3.68391 -30.06268 -0.51755
v  2.88809 -29.61864  1.54392
v  3.21108 -29.26392  1.58311
v  4.95196 -25.45720 10.90012
v  3.96549 -28.64065  1.71209
v  4.05169 -28.48997  1.73645
v  5.85544 -24.91932 10.87302
v  4.94901 -27.77468  2.15540
v  6.23081 -24.70041 10.87163
v  6.79905 -24.38151 10.85572
v  6.31949 -26.61354  3.01975
v  7.67711 -23.90872 10.74487
v  8.49788 -23.42369 10.60753
v  7.67165 -25.44915  3.48150
v  9.35818 -23.00910 10.43674
v 10.22459 -22.53782 10.17147
v  9.95855 -24.80890  3.58271
v 11.75507 -21.86686  9.50633
v 11.12800 -23.49269  3.01004
v 12.60091 -21.44037  9.07098
v 11.92338 -22.96334  2.86104
v 14.02390 -20.71833  8.37191
v 12.80249 -22.51262  2.84370
v 14.50870 -22.06289  3.73966
v 13.34434 -22.09538  2.81588
v 13.74731 -21.82605  2.83931
v 14.80006 -20.15198  8.09824
v 14.52468 -21.23977  2.93836
v 16.01801 -20.61073  6.72548
v 15.60464 -19.79285  7.69754
v 15.50384 -19.73547  7.80472
v 15.53491 -20.67715  3.39834
v 16.55818 -19.91085  4.28426
v 17.13939 -18.76905  6.29658
v 16.26149 -19.24801  7.36289
v 15.73264 -20.26442  3.28330
v 16.93246 -19.51107  5.32746
v 16.85854 -18.85165  6.82056
v 17.71435 -17.94740  4.89825
v -3.20224 -33.68470  3.52035
v -3.31995 -33.21580  4.31967
v -3.69867 -33.37510  4.44985
v -3.43964 -32.90032  4.87189
v -3.45624 -32.07283  6.69247
v -3.08945 -31.83942  7.37516
v -3.36151 -31.63707  7.38646
v -2.62084 -33.48600  2.38152
v -3.29078 -32.80281  5.04127
v -3.05171 -31.12610  8.01046
v -2.72411 -30.53052  8.64520
v -2.26530 -29.87554  9.20429
v -1.82102 -32.95879  2.10808
v -1.63749 -29.16749  9.65125
v -1.33789 -28.70348  9.83309
v -1.18332 -32.66905  1.04550
v -0.80616 -28.31216 10.05288
v -0.40414 -27.83421 10.19124
v -0.46684 -32.36502  0.05540
v -1.26412 -32.88638  0.18213
v  0.54387 -27.18353 10.40326
v -0.00517 -31.95545 -1.07692
v  1.61426 -26.37729 10.56594
v  0.78586 -31.36717 -1.27795
v  2.41027 -25.77592 10.64834
v  2.32861 -29.49303 -0.00450
v  1.28302 -30.05722  0.67333
v  1.43675 -29.29091  1.05141
v  3.14130 -25.38045 10.71907
v  3.41967 -25.16475 10.74205
v  2.36298 -28.62725  1.32589
v  4.33861 -24.66047 10.76842
v  3.17973 -29.84718 -1.66198
v  3.37428 -27.76762  1.65724
v  5.39712 -24.02324 10.76072
v  3.79226 -29.12373 -1.97136
v  3.58216 -28.99345 -2.21057
v  3.79616 -28.77799 -1.30556
v  3.69285 -28.76090 -1.01157
v  6.13137 -23.57182 10.76022
v  3.78206 -27.56574 -2.44683
v  4.82949 -26.52977  2.49311
v  7.01033 -23.08430 10.67755
v  5.98284 -25.44448  3.09992
v  7.88904 -22.61207 10.53405
v  8.75023 -22.14615 10.38615
v  7.95660 -24.30704  3.28847
v  9.53024 -21.68218 10.19356
v  9.40760 -23.36747  2.90005
v 10.40053 -21.23199  9.86673
v 11.24598 -20.91259  9.53319
v  9.84116 -22.55511  2.36905
v 12.31432 -20.31851  9.01639
v 11.45374 -21.52368  1.99122
v 12.66628 -20.18262  8.85075
v 13.38005 -19.70525  8.61821
v 14.13482 -19.20825  8.42937
v 13.55311 -20.78216  2.18574
v 15.59138 -19.56779  7.80125
v 14.86461 -18.72810  8.28150
v 14.21291 -20.03742  2.07341
v 14.66284 -20.27632  2.41864
v 16.24825 -18.86536  7.56328
v 15.60389 -18.13601  8.11616
v 14.91687 -19.67910  2.27235
v 15.99589 -19.68224  3.18718
v 15.33773 -19.35283  2.39731
v 16.30595 -17.61627  7.89797
v 16.41156 -18.83471  2.98794
v 16.09315 -18.73250  2.60500
v 16.97635 -18.88808  3.99445
v 17.42942 -18.14367  6.22506
v 17.21288 -17.52993  7.18995
v 16.95804 -17.12919  7.57175
v 16.48954 -18.35933  2.80368
v 17.35556 -17.99972  3.76160
v 17.66109 -16.69278  7.01224
v 17.48058 -17.47232  3.61092
v 18.11280 -17.00635  4.58378
v 18.29966 -16.69704  5.69928
v 18.26278 -16.39812  6.23192
v 17.84957 -16.50851  6.90779
v -5.92618 -33.95294  5.04259
v -5.77956 -33.96267  5.07061
v -5.91654 -33.81092  5.29493
v -5.66401 -33.77819  4.05631
v -5.19787 -33.93012  3.93153
v -5.19193 -33.50638  4.82692
v -5.35616 -33.27173  5.16305
v -4.26870 -33.50817  4.57307
v -4.42284 -33.45034  3.57643
v -4.74022 -32.68711  5.00631
v -4.13904 -33.55048  1.74695
v -4.37337 -32.27227  5.24140
v -4.23028 -31.40591  6.63332
v -4.12062 -30.90837  7.37866
v -3.83717 -30.35081  8.00376
v -3.37278 -33.00371  1.35304
v -5.00835 -32.97789  0.44964
v -3.44183 -29.72438  8.57541
v -2.95802 -29.05609  9.11101
v -2.91401 -32.63751  0.08387
v -2.59982 -32.75675  0.33257
v -2.57777 -32.50914  1.20028
v -2.26057 -28.32833  9.53452
v -1.95785 -27.87851  9.67706
v -2.23390 -32.37202 -0.87688
v -1.36282 -27.42973  9.89353
v -1.06271 -27.00510  9.97180
v -1.24237 -31.63765 -1.16117
v -0.24621 -26.44652 10.12776
v -0.01743 -26.27720 10.17024
v  1.64153 -25.08903 10.39652
v  1.19658 -29.20742  0.33814
v  2.64151 -24.51007 10.48020
v  1.39253 -29.40240 -1.92540
v  2.31968 -28.17574 -0.53297
v  3.64981 -23.93750 10.55985
v  2.25363 -28.82526 -2.12489
v  2.61466 -27.09160  1.52118
v  4.93827 -23.11458 10.53137
v  2.85259 -28.51012 -3.09839
v  5.49697 -22.79004 10.53691
v  3.74556 -27.39011 -1.70158
v  3.65516 -27.36346 -1.60771
v  4.75769 -25.22341  2.77649
v  6.38854 -22.33389 10.47869
v  7.21023 -21.83627 10.35742
v  5.33440 -23.51939  2.95148
v  8.06678 -21.36588 10.20888
v  7.02736 -23.60787  3.03331
v  8.90245 -20.91156 10.01903
v  7.81289 -23.00705  2.74055
v  9.62949 -20.47404  9.78772
v 10.60624 -20.02281  9.38494
v  9.84807 -20.36443  9.69204
v  9.23233 -22.18043  2.07540
v 12.75374 -18.83708  8.52956
v 14.17517 -17.76337  8.39919
v 15.60842 -16.69321  8.31236
v 14.32611 -18.74194  1.78297
v 15.26558 -18.35584  2.01881
v 15.17198 -18.11469  1.90691
v 16.35709 -16.08892  8.14570
v 16.57465 -17.73090  2.71339
v 15.50726 -17.22799  1.85333
v 17.08764 -15.57688  7.89260
v 16.67451 -16.93192  2.54369
v 17.60492 -16.88302  3.54125
v 16.91951 -16.64749  2.66142
v 18.22400 -16.02549  6.67343
v 17.74183 -14.99448  7.65172
v 17.88205 -15.96657  3.34348
v 18.61046 -15.75999  5.31869
v 18.62441 -15.25713  6.45234
v 18.67417 -15.06777  4.02911
v 19.03967 -14.75506  5.05552
v 19.02682 -14.47375  6.12452
v -6.73135 -33.20304  5.06027
v -6.55871 -32.88394  5.56438
v -5.99524 -32.17480  5.49504
v -6.25801 -33.38720  3.01999
v -5.72109 -33.21948  1.82439
v -5.10528 -31.99753  5.34249
v -5.42673 -31.43622  5.67571
v -5.15619 -31.04596  6.00311
v -4.87277 -30.10948  7.32608
v -4.53248 -29.53097  7.96085
v -4.27959 -32.40419  0.09303
v -4.05941 -28.91700  8.47173
v -3.56372 -28.17222  8.94987
v -3.51978 -31.89310 -0.19087
v -2.77217 -27.34130  9.35172
v -2.83346 -31.57047 -1.16256
v -1.80967 -26.49532  9.65073
v -1.72739 -26.27416  9.64156
v -0.82080 -25.59339  9.74136
v -0.91291 -29.89710 -1.71480
v -0.39415 -25.31275  9.81883
v  0.16277 -24.92400  9.90729
v  0.90805 -24.36436  9.98994
v  1.13067 -24.24426 10.02853
v -0.00791 -29.30561 -1.90388
v  2.72763 -23.33429 10.19006
v  0.64965 -28.96979 -2.86020
v  0.94874 -27.68060 -0.18294
v  0.84793 -27.67193  0.53134
v  0.95616 -27.42633  0.67499
v  1.42762 -28.41880 -3.07495
v  1.27574 -26.93146  1.05493
v  4.68225 -22.13114 10.20574
v  2.70920 -27.18959 -3.47339
v  2.24109 -26.93676 -1.09031
v  3.47493 -24.91531  2.43196
v  5.68529 -21.59707 10.22386
v  3.81924 -26.44211 -2.78660
v  3.70792 -26.28571 -2.95315
v  3.71982 -26.10419 -2.33765
v  3.46784 -26.35237 -2.04148
v  4.47839 -24.11611  2.92366
v  6.58410 -21.11013 10.12331
v  4.40241 -25.79812 -2.99625
v  4.36745 -25.69149 -3.05553
v  4.36618 -25.71445 -2.89825
v  7.37787 -20.62990  9.94207
v  4.41347 -25.64422 -3.02365
v  6.07972 -22.87918  2.70530
v  8.20122 -20.17635  9.74968
v  8.87550 -19.85005  9.55470
v  7.10944 -21.72122  1.69614
v  9.03414 -19.73005  9.47836
v  9.72131 -19.31922  9.19706
v  8.52055 -21.48304  1.59749
v 10.41983 -18.98154  8.89518
v  9.30707 -20.98467  1.38777
v 11.18906 -18.58299  8.46659
v 10.64715 -18.86829  8.75976
v 10.27953 -18.98320  0.56656
v 12.59731 -17.59479  8.25942
v 11.67686 -19.29037  1.13439
v 13.49027 -16.86507  8.31129
v 13.78770 -17.85795  1.21662
v 15.37513 -16.28204  8.40037
v 14.82379 -15.63262  8.47805
v 14.95200 -16.89970  1.53657
v 15.63603 -15.13083  8.43629
v 16.84296 -14.00813  8.27008
v 17.79148 -15.03415  2.93675
v 18.31532 -14.37850  7.37160
v 17.61041 -13.46453  8.08952
v 18.83059 -13.67580  7.05295
v 18.30479 -12.97201  7.81260
v 17.91059 -14.36981  2.82999
v 18.92313 -13.12357  3.49478
v 19.58790 -12.79923  5.56723
v 19.24212 -12.94799  6.75989
v 18.96264 -12.55597  7.28145
v 19.46405 -12.90838  4.50736
v 19.54939 -12.11760  6.46777
v 19.67155 -12.48764  5.42656
v -7.26818 -31.87114  5.92922
v -7.45196 -32.37085  4.92145
v -6.90854 -32.25385  3.76960
v -6.95407 -32.54169  2.79570
v -6.73167 -31.10706  5.92963
v -6.49322 -32.69124  0.70648
v -6.46773 -32.39575  1.65197
v -5.87736 -30.66704  6.04741
v -6.32480 -32.67265  0.39913
v -5.65686 -32.23329  0.13193
v -5.75680 -29.78636  6.69040
v -6.09164 -30.17177  6.30075
v -5.51367 -29.26042  7.33565
v -5.09283 -28.66495  7.90733
v -5.12984 -31.95648 -0.89342
v -4.61555 -27.99550  8.36078
v -4.16795 -27.37908  8.63917
v -4.29630 -31.26620 -1.21540
v -3.81265 -27.08448  8.80320
v -3.25767 -26.42378  8.97650
v -2.82871 -26.15136  9.10889
v -2.33605 -25.65204  9.19265
v -1.48055 -24.96183  9.29900
v -2.19758 -29.71391 -1.76670
v -0.05443 -22.23854  8.84560
v -1.56190 -29.37758 -2.71127
v -0.69749 -28.76635 -2.95625
v  1.38874 -22.98586  9.68419
v  0.46055 -26.55981  0.20751
v  0.67541 -26.53393 -0.59964
v  0.57779 -26.22856  0.80198
v  0.99466 -25.67323  1.30847
v  3.13405 -21.97791  9.82741
v  2.24662 -24.52505  2.16726
v  4.04462 -21.44020  9.82989
v  3.01670 -25.36555 -2.28930
v  2.73656 -24.01021  2.48123
v  4.92768 -20.90239  9.78692
v  1.78886 -26.57496 -4.56642
v  3.61334 -25.06509 -3.33643
v  3.66235 -23.35703  2.74787
v  5.89104 -20.43928  9.76030
v  3.64266 -24.91500 -2.89051
v  4.47946 -22.75659  2.59479
v  6.72944 -19.94824  9.59001
v  4.14066 -24.62131 -3.38353
v  5.24358 -22.29815  2.25829
v  7.52400 -19.50363  9.35249
v  4.91945 -22.19259  2.07336
v  8.28311 -19.05498  9.11191
v  9.17070 -18.60982  8.80533
v  8.26989 -21.31621  1.48192
v 10.51727 -17.87952  8.05619
v 11.13179 -17.27756  7.69864
v 12.65979 -16.17309  7.90276
v 12.28209 -17.60863  0.41943
v 13.99998 -14.95130  8.25028
v 14.16126 -14.79594  8.29375
v 14.80998 -14.21982  8.39312
v 14.16412 -16.51790  0.95172
v 15.46677 -13.57333  8.44439
v 16.12727 -12.93327  8.52073
v 15.53755 -14.94710  1.45058
v 17.30716 -12.88120  8.33252
v 16.73341 -12.29636  8.56719
v 18.12859 -12.53214  8.04348
v 17.41658 -11.78219  8.46921
v 17.75391 -13.67392  2.49471
v 18.74629 -12.00033  7.70594
v 18.09852 -11.24463  8.29766
v 18.18098 -12.67723  2.55587
v 19.24405 -11.37407  7.38433
v 18.80813 -10.84579  7.91023
v 19.05183 -12.14799  3.28409
v 19.65346 -11.45998  4.04412
v 19.04121 -11.84911  3.17116
v 19.83089 -11.73562  5.15635
v 19.87883 -11.28116  6.06954
v 19.69049 -10.74846  6.98422
v 19.48397 -10.48632  7.32107
v 19.99433 -10.95998  4.91995
v 20.11206 -10.39345  5.79341
v 19.90806 -9.83698  6.75383
v -8.11359 -31.14215  5.72179
v -7.92380 -30.81897  6.25052
v -7.76723 -31.20087  3.54523
v -7.62262 -31.03296  4.57569
v -7.38663 -30.13061  6.21507
v -7.26723 -31.47350  1.39482
v -7.14763 -31.22647  2.36057
v -7.16026 -29.94827  6.25785
v -6.62388 -29.13339  6.61375
v -6.83610 -31.26801  0.19096
v -6.38353 -31.52961 -0.06712
v -6.00906 -28.34047  7.32820
v -5.87096 -31.20486 -1.17111
v -4.91454 -26.87901  8.20099
v -3.92604 -25.94501  8.54910
v -2.48628 -24.31832  8.49044
v -2.94071 -29.03469 -1.99869
v -2.44052 -28.63163 -2.99557
v -2.75155 -26.70862 -3.69987
v  0.11715 -25.64858 -0.14312
v  0.04206 -25.41089  0.53813
v  0.28977 -24.95470  1.11330
v  2.47781 -21.31111  9.33176
v  1.46046 -21.85525  9.27364
v  0.92177 -25.21609 -1.44511
v  0.32974 -25.44324 -0.89442
v  0.03360 -25.42598 -0.16500
v  0.86481 -24.41793  1.61191
v  1.10025 -24.18847  1.78175
v  3.44802 -20.78759  9.41937
v  1.59378 -23.71637  2.08918
v  1.91422 -23.35804  2.21178
v  4.31629 -20.20912  9.36930
v  2.35970 -25.44346 -4.65133
v  2.11714 -25.35106 -4.96830
v  2.77981 -22.79396  2.18206
v  5.91111 -19.36540  9.14668
v  2.98635 -24.90312 -4.88561
v  2.80604 -24.62348 -5.19081
v  3.11382 -24.60565 -4.09963
v  3.97733 -22.56343  2.29519
v  3.53933 -22.27219  1.88020
v  3.65706 -23.92134 -4.64173
v  3.74873 -24.12600 -4.40498
v  3.95573 -24.00038 -3.67921
v  3.58601 -23.68661 -3.59058
v  4.24575 -21.82985  1.48831
v  6.80100 -18.83786  8.91141
v  4.40012 -23.53220 -4.65155
v  4.30339 -23.35819 -4.84592
v  4.32260 -23.27329 -4.32116
v  4.90245 -21.31605  1.05310
v  7.66992 -18.39709  8.65438
v  4.73124 -22.99137 -4.88252
v  5.78126 -20.82793  0.88288
v  9.53080 -17.34736  7.53625
v  6.65262 -20.26887  0.71648
v  7.41768 -19.70075  0.44616
v  8.70265 -18.81645 -0.08782
v 12.23979 -16.00971  7.56518
v 10.79655 -16.09891  6.75911
v 11.36407 -15.37310  6.67259
v  9.87487 -17.25731 -0.91155
v 11.16806 -17.18272 -0.28788
v 13.06458 -14.33630  7.54256
v 13.85397 -13.56360  7.87540
v 13.03949 -16.13989  0.21464
v 14.57037 -12.75087  8.16004
v 13.46721 -15.16027  0.14642
v 15.20905 -12.07356  8.34127
v 15.47391 -11.85513  8.43557
v 15.88773 -11.33894  8.53694
v 13.84238 -13.56463 -0.12769
v 15.84170 -13.94932  1.36075
v 16.57576 -10.74366  8.61575
v 17.23547 -10.19176  8.68978
v 17.65307 -10.51553  8.55075
v 17.08990 -12.29527  1.74599
v 18.49214 -10.26446  8.25566
v 17.82663 -9.64932  8.59928
v 18.18247 -11.64288  2.30083
v 18.11459 -11.38073  2.21510
v 19.12547 -9.77914  7.89976
v 18.52835 -9.18131  8.38251
v 19.00507 -10.60291  2.84390
v 19.02155 -10.88121  2.88247
v 19.66425 -10.88627  3.81461
v 20.02480 -10.68917  4.78886
v 19.61463 -9.18423  7.56459
v 19.23536 -8.79050  7.98000
v 20.02910 -9.76298  4.34456
v 20.27199 -9.38933  5.33655
v 20.27108 -8.99164  6.34267
v 20.01694 -8.57108  7.18919
v 19.92253 -8.45942  7.33056
v 20.23765 -7.70801  6.92180
v -8.36246 -30.06693  6.51825
v -8.62603 -29.95588  6.44627
v -9.39722 -29.61752  5.50968
v -8.62207 -29.72754  6.51324
v -8.93047 -29.46835  4.28104
v -7.94335 -29.14388  6.54695
v -10.24385 -27.69548  1.55457
v -7.26951 -28.21234  6.76758
v -7.30896 -28.38013  6.71389
v -7.35732 -31.02484 -0.87287
v -6.61210 -27.45091  7.19625
v -7.33669 -30.81706 -1.22955
v -6.51723 -29.29452 -1.87910
v -5.85331 -26.61373  7.64017
v -4.79978 -25.47108  7.94678
v -5.55176 -28.73537 -2.10167
v -2.22822 -23.21905  8.14136
v -0.03458 -21.80862  8.68737
v  1.74145 -20.67568  8.88094
v  0.13345 -24.27115 -1.42037
v -0.28962 -24.47424 -0.52718
v -0.41322 -24.41398  0.25944
v -0.19428 -24.10977  0.93255
v  0.28216 -23.66405  1.32992
v  4.26596 -19.18299  8.81146
v  0.52537 -23.39145  1.41774
v  1.11497 -22.86011  1.53842
v  1.19759 -24.64150 -5.25420
v  2.18050 -22.55136  1.70525
v  1.85168 -22.34964  1.28838
v  2.06936 -24.02018 -5.46669
v  2.66231 -22.96199 -3.72074
v  3.02554 -22.12133  1.48280
v  2.45488 -21.77259  0.70047
v  5.31275 -18.60813  8.63116
v  3.62324 -22.68485 -5.14004
v  3.58180 -22.51431 -4.51617
v  3.83754 -21.05378  0.05242
v  4.17783 -21.06695  0.32281
v  7.16310 -18.09131  8.37046
v  4.20384 -22.14996 -5.20717
v  4.96422 -20.53391  0.10403
v  7.53378 -17.34928  7.75295
v  5.77752 -19.98981 -0.06967
v  8.18423 -16.99529  7.27347
v  6.12940 -19.45944 -1.02483
v  6.60424 -19.52889 -0.20449
v  8.91330 -16.63483  6.90475
v  7.42528 -19.10179 -0.39534
v  7.12832 -18.95350 -1.04202
v  9.57491 -16.21722  6.49072
v 10.21450 -15.67239  6.27535
v  8.60115 -17.87791 -1.21679
v 10.87878 -15.06251  6.25064
v 11.73912 -14.58620  6.53815
v 11.59028 -14.31644  6.38771
v 12.87934 -12.96801  6.92921
v 12.02153 -15.62038 -0.54462
v 11.78118 -15.17882 -0.89618
v 14.00682 -11.61257  7.56763
v 13.17882 -12.68655  7.09316
v 14.81074 -10.69463  8.02960
v 13.54712 -14.24031 -0.15228
v 13.17253 -13.97608 -0.47155
v 15.01300 -10.42277  8.13064
v 15.54049 -9.94286  8.35976
v 14.79041 -12.70702  0.33833
v 15.00852 -12.44075  0.47613
v 16.16953 -9.24796  8.55851
v 15.76412 -11.92483  0.97086
v 16.89931 -8.61824  8.67152
v 16.86190 -10.91692  1.50281
v 17.83064 -8.30501  8.68024
v 17.50734 -8.00876  8.78080
v 17.79131 -10.21800  1.89967
v 18.79447 -8.11596  8.37318
v 18.21473 -7.59626  8.68839
v 19.02209 -9.61426  2.64762
v 18.00400 -10.05050  2.00382
v 18.86558 -9.15027  2.45783
v 19.45895 -7.65955  8.01908
v 18.89850 -7.14782  8.43432
v 19.61646 -8.41277  3.08822
v 19.70785 -8.70569  3.28233
v 19.90601 -7.01311  7.68539
v 19.59454 -6.79509  7.98984
v 20.47045 -7.46013  4.58500
v 20.63428 -7.22807  5.64250
v 20.52978 -6.89074  6.53929
v 20.59355 -6.65737  6.43904
v -8.82125 -28.56609  6.17248
v -8.51194 -28.17519  6.82888
v -9.67802 -28.72849  0.66971
v -7.82242 -27.30133  6.94262
v -9.99240 -28.10505 -1.57899
v -6.14916 -25.52591  7.40278
v -4.45124 -23.91646  7.54950
v -3.55182 -23.25028  7.54951
v -0.61636 -21.04329  8.18922
v -2.21080 -26.29198 -4.70578
v  1.91037 -19.41623  8.45762
v -0.41233 -23.93869 -0.71843
v -0.61507 -23.40988 -0.11201
v -0.28396 -23.36705  0.69167
v -0.14282 -23.22429 -1.88335
v -0.25530 -23.12902 -1.74687
v -0.49543 -23.32381 -0.93851
v  0.64599 -22.69939  1.09165
v  0.09974 -22.51126  0.30680
v  2.96777 -18.81516  8.45131
v  0.43821 -22.96718 -2.60004
v  0.99439 -22.04029  0.15807
v  0.93625 -21.99107  0.00561
v  1.41333 -22.21434  0.89330
v  3.76483 -18.37506  8.34533
v  1.30158 -23.62495 -6.50585
v  0.21742 -24.08978 -6.40849
v  1.22931 -22.64425 -3.37597
v  4.53571 -17.94920  8.17444
v  2.07711 -22.83208 -5.96747
v  2.09870 -22.19443 -4.16997
v  1.38496 -22.48924 -3.59318
v  5.34866 -17.51465  7.99025
v  2.89840 -22.22280 -6.23403
v  2.78669 -21.75963 -4.86045
v  6.13150 -17.12516  7.69204
v  3.77729 -21.80457 -6.24576
v  3.57134 -21.36929 -5.57365
v  3.17911 -20.89602 -1.31131
v  4.44674 -20.44758 -0.70776
v  4.12566 -20.44747 -1.57407
v  6.71348 -16.69654  7.23234
v  4.41458 -21.21469 -6.60413
v  4.25396 -21.13901 -6.77843
v  4.32326 -20.97355 -6.23404
v  4.72615 -19.83714 -2.49462
v  5.04460 -19.99494 -1.66704
v  5.26127 -19.96877 -0.87560
v  7.43349 -16.25323  6.84648
v  5.84823 -19.46710 -1.83848
v  8.11534 -15.81018  6.46712
v  8.79478 -15.38233  6.20366
v  7.19459 -18.27765 -2.21867
v  6.81371 -18.22317 -2.83648
v  9.43084 -14.86049  6.06866
v  7.64264 -17.41949 -2.66490
v 10.04303 -14.24347  6.07290
v  8.32265 -16.52260 -2.57345
v 10.72403 -13.51437  6.15914
v 11.30549 -13.03764  6.26928
v 11.87455 -12.18215  6.51636
v 10.97379 -14.98042 -1.52922
v 12.66414 -11.41741  6.78060
v 12.18614 -13.39554 -1.29134
v 13.61153 -9.95534  7.26793
v 12.59663 -13.50351 -0.96412
v 14.43728 -9.22213  7.63348
v 13.51418 -12.23611 -0.58757
v 13.78041 -12.97984 -0.32134
v 13.99343 -11.82117 -0.27037
v 15.02701 -8.38539  7.93760
v 14.49066 -11.48009  0.09328
v 15.39048 -11.26466  0.77873
v 15.54105 -7.91859  8.17781
v 15.84019 -10.21765  1.09899
v 16.42183 -7.17608  8.55459
v 16.16697 -9.97500  1.26915
v 16.76660 -9.44824  1.51210
v 17.21187 -6.60934  8.74123
v 17.42423 -9.02472  1.75832
v 17.71757 -8.68237  1.87091
v 18.12119 -6.22903  8.74784
v 17.85355 -5.99238  8.82712
v 18.70738 -8.20306  2.27669
v 18.51268 -8.00351  2.15002
v 19.10089 -6.01509  8.42900
v 18.61017 -5.58132  8.71711
v 19.61837 -7.41299  2.87362
v 19.47009 -6.97375  2.65486
v 20.21214 -6.18761  7.30828
v 19.72391 -5.42568  8.07762
v 19.33030 -5.12386  8.36321
v 20.22991 -6.38617  3.39487
v 20.64699 -6.40801  4.31021
v 20.81450 -6.22015  5.16689
v 20.79711 -5.87867  6.09490
v 20.58214 -5.36468  6.96117
v 20.24840 -4.85204  7.60464
v 20.10006 -4.64708  7.76788
v 20.72415 -5.70660  4.12215
v 20.95565 -5.28767  4.93975
v 20.97496 -4.96412  5.82414
v 20.73627 -4.77172  6.75465
v -10.82691 -27.67352  2.98588
v -9.53045 -28.27308  5.10612
v -9.43732 -27.83904  6.06014
v -8.77242 -27.75907  6.98333
v -9.25045 -27.43953  6.87904
v -9.13291 -27.17572  6.99185
v -7.74228 -25.72854  7.14826
v -9.07840 -28.84759 -1.86787
v -6.76848 -24.75556  7.18403
v -7.37122 -28.77859 -2.91574
v -5.13623 -23.30907  7.08258
v -6.36623 -28.20327 -3.17205
v -4.15898 -22.53528  7.05277
v -4.75920 -26.49006 -3.85783
v -3.24900 -21.87309  7.13807
v -2.00551 -20.04611  7.23774
v -3.61129 -25.89121 -4.06424
v -0.55321 -19.83537  7.83566
v -2.80370 -25.54623 -5.01271
v  0.34836 -19.34521  7.98723
v  0.50396 -19.17683  7.98013
v -0.47367 -22.58770 -1.16563
v -0.35328 -22.47755 -0.45188
v  2.37016 -18.38401  8.14806
v -0.16319 -22.08233 -2.28039
v -0.20368 -22.07545 -2.17315
v -0.12251 -21.92097 -2.12322
v  0.01961 -21.88319 -1.48818
v  0.33996 -21.93601 -0.68364
v  2.25694 -16.82131  7.60214
v  4.42614 -16.86467  7.49116
v  0.56125 -22.84342 -6.87626
v  0.23487 -21.97014 -3.05928
v  0.93869 -21.42094 -1.76962
v  0.39413 -21.28564 -2.49503
v  1.34086 -21.53161 -0.91262
v  1.46766 -21.98594 -6.32572
v  0.99228 -21.60745 -3.99019
v  1.28522 -20.88914 -2.77237
v  4.75800 -16.98082  7.60108
v  2.48175 -21.17584 -6.73115
v  2.13175 -20.95882 -5.15436
v  1.86675 -21.12464 -4.89333
v  2.35540 -20.62478 -2.84186
v  5.69212 -16.82099  7.47737
v  5.24765 -16.29770  7.18330
v  3.21386 -20.17550 -3.23104
v  5.94976 -15.78171  6.92501
v  3.62278 -20.25492 -6.37443
v  3.06840 -20.45915 -5.98675
v  3.75370 -19.54181 -3.95616
v  4.12451 -19.77740 -3.34734
v  7.21091 -14.79111  6.47969
v  4.57434 -19.96395 -7.10522
v  4.46970 -19.90689 -7.22482
v  4.37864 -19.76286 -6.82333
v  4.84719 -19.28362 -3.56052
v  4.46443 -19.02313 -4.28605
v  5.96036 -18.91154 -7.58893
v  5.82329 -18.92609 -7.68261
v  5.17198 -19.22436 -7.15740
v  5.62417 -18.71029 -3.72841
v  5.23828 -18.48266 -4.52530
v  8.09390 -14.25382  6.28223
v  5.88846 -18.66861 -7.34308
v  6.38780 -18.05222 -3.92442
v  6.02731 -17.88675 -4.68434
v  6.74303 -18.40041 -7.84209
v  6.55017 -18.34275 -7.99034
v  6.64777 -18.16125 -7.49652
v  7.05233 -17.33361 -4.14322
v  6.80753 -17.28760 -4.62895
v  9.44182 -13.34748  6.31375
v  6.78073 -18.13870 -7.90146
v  7.47353 -16.55674 -4.42870
v  8.22687 -15.58842 -3.79190
v 10.33622 -11.90318  6.69168
v 10.89492 -11.16635  6.91113
v 10.30550 -9.97769  7.23721
v  9.77570 -15.77523 -7.90466
v  9.37657 -16.07340 -7.80714
v  9.67666 -15.73500 -7.95534
v  9.69587 -15.70496 -7.78559
v 10.14889 -14.28576 -2.53813
v 10.53553 -13.20981 -2.71052
v 12.29079 -9.41766  7.44300
v 11.50644 -12.69002 -2.04576
v 11.53132 -12.49586 -2.10118
v 12.43740 -11.58677 -1.47290
v 13.26869 -11.04714 -0.71606
v 13.44055 -8.10578  7.78358
v 15.09778 -7.35390  8.01303
v 14.52876 -6.93400  7.86141
v 14.46321 -9.81395  0.47006
v 15.28865 -9.12388  1.10385
v 14.87474 -6.77153  7.88942
v 15.16269 -6.30770  8.00141
v 15.85229 -8.52954  1.40336
v 15.95759 -5.76307  8.20287
v 17.39615 -7.36376  1.82522
v 16.74828 -5.16804  8.54213
v 17.60153 -4.60289  8.73921
v 17.85409 -6.86719  1.97812
v 18.46963 -4.06584  8.75335
v 18.24768 -3.92207  8.77710
v 19.06803 -5.73938  2.35969
v 19.39666 -3.72054  8.44609
v 19.09905 -3.42952  8.62490
v 20.02071 -4.82985  2.91299
v 19.74898 -4.87092  2.71750
v 20.69202 -5.21447  3.90296
v 20.96644 -5.06661  4.80203
v 21.01283 -4.76601  5.68913
v 20.81875 -4.36379  6.56340
v 20.45174 -3.72960  7.36914
v 19.90641 -2.93443  8.12584
v 20.60436 -4.09127  3.56434
v 20.99859 -4.02499  4.40857
v 21.11049 -3.72994  5.28000
v 21.02030 -3.36279  6.17376
v 20.73931 -2.69420  6.96594
v 20.99004 -3.52718  4.34461
v -10.04980 -26.98759  5.86465
v -9.26956 -26.10830  6.62107
v -8.98535 -25.64349  7.27710
v -9.28938 -28.52437 -0.48575
v -8.76289 -25.33215  7.30774
v -8.12842 -24.73613  7.29012
v -8.61667 -28.47012 -2.98654
v -6.52513 -23.28974  7.01489
v -6.15426 -22.90517  6.94623
v -4.82764 -21.78872  6.62119
v -3.80065 -21.01124  6.62842
v -4.38769 -25.45943 -5.07186
v -5.21713 -25.88116 -5.00375
v -1.18058 -19.05821  7.26802
v -4.18688 -24.13602 -5.62191
v  0.68634 -17.88008  7.69724
v -0.16797 -21.93769 -2.29184
v  0.31223 -21.35185 -3.24249
v  3.02706 -16.28288  7.43209
v  0.52035 -21.63947 -7.41209
v  1.02015 -20.98609 -4.19208
v  0.91847 -20.69926 -3.51510
v  3.78173 -15.81448  7.25854
v  1.23803 -20.92645 -7.69834
v  1.83253 -20.75662 -5.04239
v  1.48892 -20.09943 -4.51706
v  1.75240 -20.30102 -3.69969
v  4.49955 -15.30774  7.09574
v  2.03408 -19.69071 -5.51435
v  1.95491 -19.78387 -5.41051
v  2.15149 -19.51289 -4.68766
v  4.85822 -13.98975  7.08615
v  3.22903 -19.69013 -6.35727
v  2.80565 -19.34359 -6.06245
v  2.07814 -19.45315 -4.86379
v  2.95389 -19.02690 -4.98006
v  3.67790 -18.86537 -6.70706
v  3.54094 -18.82303 -6.61403
v  3.75555 -18.41071 -5.32376
v  4.45721 -18.37272 -6.95460
v  4.31812 -18.23737 -6.87935
v  4.58180 -17.91164 -5.44657
v  7.56055 -11.17027  6.54462
v  5.21598 -17.77722 -7.08851
v  5.30613 -17.27297 -5.66615
v  6.39065 -17.10040 -8.57113
v  6.22202 -17.35007 -7.26906
v  6.58771 -17.13743 -5.05333
v  6.49933 -16.01597 -6.07865
v  6.88934 -17.17238 -8.29886
v  7.30952 -16.30671 -5.26917
v  9.08121 -11.20418  6.72626
v  6.95168 -16.74481 -8.44402
v  7.71232 -16.08337 -7.92563
v  7.92627 -16.62635 -7.64776
v  7.21029 -15.54412 -7.08184
v  8.88210 -16.23414 -7.72972
v  8.33007 -15.41833 -7.41198
v  8.25040 -14.86919 -5.78017
v  8.36731 -14.88598 -5.62170
v  8.56491 -14.86081 -4.84489
v  9.63133 -14.44175 -8.53153
v  9.44988 -14.40778 -7.49180
v  9.05504 -14.01911 -5.11710
v  9.46926 -13.46518 -4.36595
v  9.89167 -14.59536 -8.31922
v 10.08091 -12.74774 -3.66612
v 11.20401 -8.46128  7.85565
v  9.96099 -14.22959 -8.42244
v 10.47671 -13.53596 -7.96245
v 10.71539 -13.81561 -7.80110
v 10.50060 -13.41847 -7.59203
v 10.76323 -11.89847 -3.14996
v 10.74028 -12.26431 -3.01043
v 11.84267 -7.69878  8.16095
v 11.75435 -9.17229 -3.22351
v 13.39733 -8.56733 -0.86784
v 12.92570 -6.47908  8.41272
v 13.47569 -5.82175  8.39535
v 14.09031 -8.52674  0.13515
v 13.12757 -4.37269  8.62869
v 14.62442 -7.98517  0.82503
v 14.79224 -4.87877  8.02710
v 15.43839 -7.26481  1.43636
v 15.85583 -6.84361  1.65412
v 15.51171 -4.35964  8.03417
v 16.27323 -3.78415  8.12109
v 17.32632 -5.56496  2.01861
v 17.16401 -3.07811  8.46302
v 16.54081 -3.68895  8.18395
v 18.22012 -4.74812  2.18264
v 17.44518 -2.95971  8.58057
v 18.07775 -2.48471  8.68390
v 18.87361 -4.06769  2.29357
v 18.87516 -1.89715  8.60178
v 19.57505 -3.51938  2.54738
v 20.52155 -3.78592  3.41890
v 19.67418 -3.26967  2.57932
v 20.31214 -2.01906  7.71949
v 19.68671 -1.35252  8.28650
v 20.44108 -2.44511  3.05461
v 20.93544 -2.72234  3.98940
v 21.12976 -2.19187  5.63509
v 21.00311 -1.67703  6.50258
v 20.71096 -1.20237  7.27452
v 20.46162 -0.91627  7.60369
v 20.94609 -1.86038  3.80583
v 21.16619 -1.31244  4.52125
v 21.22997 -1.00065  5.39033
v 21.09337 -0.81074  6.28262
v 20.74290 -0.76860  7.19820
v -10.82287 -26.74717  4.61840
v -9.91224 -27.38513  0.20087
v -9.10812 -24.90936  6.31617
v -8.90179 -24.30808  7.04526
v -8.69935 -24.04580  7.16516
v -9.68932 -27.68069 -2.86076
v -7.15301 -22.66146  7.00383
v -6.64625 -22.17878  6.86942
v -6.20214 -21.71908  6.71252
v -5.36930 -20.97020  6.35035
v -4.38401 -19.14980  5.72137
v -7.82701 -25.66850 -5.07034
v -3.10025 -19.23206  6.44272
v -2.71345 -18.93841  6.56781
v -2.11423 -18.46334  6.77137
v -1.07410 -17.62671  7.11626
v -3.68324 -23.67681 -6.67992
v -3.33248 -22.28616 -7.29740
v  0.73033 -16.47263  7.52901
v  1.61658 -15.81474  7.52137
v  2.35730 -15.26174  7.46027
v  3.13879 -14.65033  7.38940
v  4.37069 -13.51287  7.22397
v  2.23150 -18.93279 -7.73251
v  2.59263 -18.89438 -5.80366
v  6.13978 -11.99254  6.82202
v  3.06319 -18.32107 -7.95763
v  3.29211 -18.20927 -6.07039
v  4.72812 -17.13038 -6.47828
v  5.56097 -16.51556 -6.67911
v  6.34454 -15.98234 -6.87760
v  8.10901 -10.38068  6.41630
v  6.58316 -15.58851 -9.11221
v  7.12877 -15.28405 -6.32124
v  8.99367 -10.11568  6.70195
v  8.69791 -9.83492  6.52123
v  7.53467 -14.60107 -8.58960
v  8.08824 -14.99691 -7.20013
v  7.81484 -14.58625 -6.49050
v  9.22564 -9.23989  6.71673
v  8.38491 -14.01555 -8.72750
v  8.58228 -13.82511 -6.77779
v  8.75334 -13.93073 -5.92076
v  9.72782 -8.45941  7.02131
v  9.20984 -13.28966 -8.11736
v  9.28230 -12.99252 -6.19829
v  9.49888 -13.06740 -5.33849
v 10.26783 -7.76389  7.50601
v  9.83505 -12.72320 -8.32241
v 10.05202 -12.70300 -7.15421
v  9.76400 -12.04199 -6.49998
v  9.89881 -12.13486 -5.65666
v 10.28187 -11.93342 -4.09105
v 10.81092 -6.92445  7.92100
v 10.09420 -12.56211 -8.15376
v 10.97913 -12.23595 -7.44771
v 10.62835 -11.81000 -7.72411
v 10.56704 -11.64089 -7.03524
v 11.84175 -5.49373  8.53071
v 11.78251 -11.74747 -7.63176
v 11.24297 -11.22727 -7.92861
v 11.34492 -11.03144 -7.12321
v 11.42331 -11.07949 -7.79636
v 12.41676 -8.52985 -2.46384
v 12.42547 -4.82987  8.64802
v 12.70732 -10.14804 -7.48661
v 12.46477 -9.76738 -7.71967
v 12.62047 -9.69448 -7.63244
v 12.51887 -9.58227 -7.22380
v 13.45458 -7.52313 -0.98568
v 13.83859 -7.16940 -0.24654
v 13.92548 -7.06120 -0.08311
v 13.76826 -3.81450  8.51631
v 14.28808 -6.73610  0.52786
v 14.70366 -6.20911  1.21466
v 14.49687 -3.29826  8.29914
v 15.35838 -5.49252  1.79585
v 15.71702 -5.20596  1.97291
v 15.28217 -2.85171  7.99436
v 16.54094 -4.52170  2.12344
v 15.88544 -2.62525  7.87686
v 16.02875 -2.27687  7.84300
v 17.82895 -3.28880  2.13570
v 16.99235 -1.77375  8.17985
v 17.09502 -1.61520  8.18258
v 17.99061 -0.84948  8.56461
v 18.57898 -2.59004  2.15524
v 19.49007 -0.93727  8.39254
v 18.68978 -0.14573  8.57469
v 18.94235 -2.29418  2.21490
v 19.35589 -1.81409  2.29621
v 20.14050 -0.24733  7.97877
v 19.45891  0.44582  8.36221
v 20.04474 -1.01071  2.52070
v 20.88253 -1.29416  3.54374
v 20.85667  0.00203  6.90141
v 20.50690  0.71481  7.56702
v 20.20723  0.93867  7.86413
v 20.22938 -0.82902  2.62165
v 20.77492 -0.00356  3.08292
v 21.21125 -0.09787  4.06435
v 21.29096  0.31496  4.86668
v 21.20008  0.76155  5.78489
v 20.89740  0.02192  3.23723
v 21.21898  0.53038  3.92803
v -10.98362 -26.27968  2.35990
v -11.02238 -26.70739  1.23293
v -10.70541 -25.50709  4.33995
v -10.57238 -26.55805  0.04035
v -9.10546 -23.65073  5.78350
v -10.24541 -27.02899 -3.13554
v -9.90131 -27.01132 -3.47767
v -8.75411 -23.16881  6.71621
v -8.23140 -22.52316  7.26128
v -8.59915 -25.97178 -4.02072
v -6.05170 -20.30074  6.24451
v -5.20315 -19.55262  5.76219
v -5.91238 -23.95691 -5.78140
v -3.46978 -18.26757  5.83253
v -5.04637 -23.31471 -6.02911
v -2.19234 -17.91096  6.60923
v -2.25702 -17.28339  6.41669
v -4.47312 -22.95044 -7.01197
v -1.34959 -16.54927  6.84747
v -0.66755 -16.09349  7.09500
v  0.22650 -15.42150  7.31800
v  0.97102 -14.82247  7.29612
v  1.69486 -14.20247  7.21516
v -0.74270 -19.91584 -8.25785
v  1.38479 -18.31527 -8.90812
v  2.98005 -13.20649  7.08524
v  1.82983 -15.46129 -1.40903
v  2.68421 -14.80798 -0.65082
v  2.74507 -15.16800 -1.59043
v  3.65208 -12.54878  6.82833
v  3.32591 -15.02626 -2.63102
v  2.83899 -15.23387 -2.57912
v  3.50988 -14.80657 -1.67154
v  3.47425 -14.39150 -0.68958
v  2.25890 -17.81499 -9.07137
v  3.57618 -14.56466 -3.71074
v  4.06358 -14.64115 -2.72350
v  4.20217 -14.48638 -1.83540
v  4.28112 -14.09541 -0.90038
v  4.24072 -13.60240  0.04049
v  3.90862 -12.42532  1.68478
v  4.83862 -11.56143  6.43250
v  3.11615 -16.94997 -8.58880
v  4.70881 -14.21720 -2.84751
v  4.21322 -14.05778 -3.85661
v  4.96026 -14.03758 -1.80084
v  5.02165 -13.30337 -0.03055
v  5.50276 -11.07584  6.19630
v  3.93576 -16.34468 -8.82762
v  5.34479 -13.72485 -2.93416
v  4.79001 -13.50491 -3.96322
v  5.64176 -13.63435 -1.95459
v  5.80046 -13.39577 -1.04671
v  5.85100 -12.98347 -0.14388
v  5.77299 -12.45378  0.83686
v  5.68910 -11.87633  1.73435
v  6.14579 -10.67383  5.96217
v  5.90943 -13.15574 -3.02498
v  5.28572 -12.89635 -4.09118
v  6.27039 -13.13619 -2.03101
v  6.47008 -12.90539 -1.03034
v  7.20079 -11.74445  0.67108
v  6.51595 -11.64117  1.63932
v  7.08288 -10.79132  2.58437
v  6.76628 -10.16441  5.47740
v  6.39432 -12.46756 -3.13367
v  6.78743 -12.51621 -2.12960
v  7.04075 -12.36754 -1.16202
v  7.17361 -12.10469 -0.26290
v  7.24012 -11.23672  1.65293
v  7.43032 -9.88116  5.42671
v  6.98151 -9.90125  4.40924
v  7.23602 -11.82000 -2.24213
v  6.86750 -11.71531 -3.07324
v  7.55119 -11.74100 -1.26860
v  7.72130 -11.53904 -0.31907
v  7.85892 -10.80484  1.54452
v  7.83490 -10.32557  2.50368
v  7.75557 -9.52706  4.34678
v  8.05435 -9.44010  5.50991
v  7.61265 -11.08212 -2.38930
v  7.97085 -11.02648 -1.41179
v  8.21618 -10.86811 -0.45279
v  8.32065 -10.59906  0.54188
v  8.42719 -9.76107  2.33197
v  8.78153 -8.84625  3.32814
v  8.58342 -8.81800  5.36682
v  9.00609 -9.07649  6.45150
v  7.62272 -10.72861 -2.50609
v  8.17366 -10.20072 -1.65745
v  8.56510 -10.08651 -0.66167
v  8.79324 -9.90428  0.32567
v  8.87054 -9.58280  1.27110
v  9.28573 -8.25475  6.35471
v  9.11126 -11.92938 -8.70931
v  8.23788 -12.79531 -9.29679
v  8.22072 -9.97989 -1.65070
v  8.79429 -9.14416 -0.86354
v  9.09775 -9.15541  0.08631
v  9.26572 -8.79126  1.00081
v  9.28517 -8.42298  2.07755
v  9.21776 -7.82785  3.86035
v  9.35383 -7.61904  4.98504
v  9.52730 -7.50151  6.07241
v  9.96172 -7.42033  7.09866
v  9.15273 -8.77500  0.01478
v  9.75132 -6.71848  5.77304
v  9.88067 -10.97035 -8.15148
v 10.36874 -11.29433 -6.80385
v 10.22784 -11.08740 -5.97361
v 10.11600 -5.95551  6.39825
v 10.57185 -5.42900  7.40758
v 10.16240 -10.76539 -7.89380
v 10.69157 -10.05198 -7.55438
v 11.09649 -10.77448 -7.12617
v 10.60573 -10.18238 -6.37414
v 10.69449 -9.98882 -5.48113
v 11.16965 -5.00396  8.11214
v 10.98748 -4.57464  7.85430
v 11.20044 -9.44162 -6.64775
v 10.89706 -8.71999 -5.79725
v 11.45616 -4.08024  8.30324
v 11.80414 -8.98657 -8.03093
v 11.71591 -8.52542 -6.58203
v 11.94091 -6.56301 -4.04757
v 11.72765 -3.73796  8.51093
v 12.15127 -3.38894  8.70122
v 12.06896 -8.73028 -7.85497
v 12.94394 -8.50066 -7.07864
v 12.59152 -7.98984 -7.37407
v 11.88099 -7.21253 -6.44672
v 12.96887 -6.88016 -2.15117
v 12.80976 -2.82042  8.80514
v 13.68295 -8.00299 -7.30523
v 13.16448 -7.37318 -7.61797
v 13.20138 -7.13252 -6.89744
v 13.80703 -5.46480 -0.88799
v 13.86193 -5.93776 -0.67408
v 14.17577 -5.22904 -0.01654
v 13.47420 -2.26707  8.78553
v 13.34080 -7.25246 -7.49064
v 14.44546 -4.75151  0.82665
v 14.84545 -4.32649  1.58423
v 14.30745 -1.83737  8.46188
v 15.56852 -3.51074  2.11923
v 15.03507 -1.26782  8.01020
v 16.36033 -2.71759  2.28296
v 16.89208 -1.58568  8.09920
v 15.92025 -0.87242  7.53740
v 16.93573 -0.38713  7.75598
v 16.66014 -0.09416  7.50533
v 17.67239 -1.47714  2.09320
v 17.47729  0.47043  8.19184
v 17.90029  0.71535  8.35991
v 18.49426 -0.85749  2.06765
v 18.47483  1.43766  8.50617
v 18.82821  1.41197  8.50336
v 18.61168  1.65354  8.54838
v 19.07995 -0.11485  2.00968
v 19.77161  1.78880  8.19143
v 19.35742  2.21130  8.40055
v 19.79064  0.44642  2.20996
v 19.85459  0.70381  2.22177
v 20.63787  1.89244  7.17612
v 20.20699  2.66890  7.78795
v 20.08279  2.85073  7.87986
v 20.66455  1.52387  2.75965
v 20.51316  1.49959  2.61424
v 21.15854  1.28619  3.62640
v 21.30194  1.60508  4.39961
v 21.29420  3.16041  4.76515
v 21.16967  2.63226  5.92279
v 20.84079  3.10966  6.76617
v 21.06352  2.24342  3.37774
v 21.28340  2.61643  4.11905
v -11.05742 -25.47696  0.85738
v -11.36549 -25.13891  2.78509
v -11.45805 -25.18572  3.17397
v -11.57984 -24.83815  0.44647
v -10.96368 -25.10562  1.82075
v -10.62478 -24.02612  3.75233
v -9.55888 -23.09793  6.85330
v -9.95013 -23.15127  6.75374
v -10.16347 -23.48070  5.87285
v -9.36371 -22.76642  7.60219
v -9.63779 -22.67112  7.54701
v -9.54832 -22.53156  7.68998
v -11.13161 -24.99029 -1.91462
v -11.07459 -24.69652 -0.83595
v -8.49334 -22.27411  7.35858
v -10.02146 -25.69360 -3.94265
v -7.96553 -20.88196  7.09475
v -9.28089 -25.22903 -4.35907
v -7.18128 -20.11557  6.68429
v -8.60979 -24.87396 -5.42790
v -6.45764 -19.46024  6.10605
v -7.26040 -23.71989 -5.88039
v -5.73037 -18.90713  5.35538
v -6.05871 -19.01973  5.59468
v -5.10539 -18.33416  4.89804
v -4.96930 -18.40868  4.99959
v -6.59406 -23.38329 -6.86563
v -4.92265 -18.25859  4.86348
v -3.81779 -17.93960  5.25789
v -4.33519 -17.63624  4.35344
v -5.81272 -22.83928 -7.07371
v -3.03086 -16.79856  4.52667
v -2.92486 -17.26020  5.64055
v -5.18082 -22.09842 -7.41962
v -2.60034 -16.42168  4.57300
v -2.06584 -16.45484  6.07439
v -4.26603 -21.61787 -8.51033
v -1.88304 -15.77750  4.79687
v -1.55832 -15.59719  5.61014
v -1.31699 -15.39241  3.63736
v -1.12778 -15.73873  6.56945
v -0.60199 -14.91505  6.20685
v -0.94919 -14.81899  5.27344
v -0.06389 -15.27502  7.09352
v -0.77994 -16.58012 -1.55191
v -1.29734 -16.64300 -0.39411
v -0.58998 -16.42846 -0.51895
v -1.11455 -16.68194 -1.50017
v -0.57121 -15.79287  1.30656
v -0.49589 -16.13163  0.35146
v -0.03964 -14.21212  5.90990
v  0.03534 -14.07084  5.78182
v  0.42886 -14.48338  6.80246
v -1.69949 -19.72739 -9.26532
v -0.38917 -16.22116 -2.79485
v  0.77529 -15.99041 -2.00759
v  0.19854 -16.12253 -0.87813
v  0.26690 -15.77742  0.10407
v -0.43147 -14.50747  3.95166
v  0.94200 -13.78065  6.50341
v  0.51608 -13.51602  5.55674
v  0.54139 -15.92937 -3.03102
v  1.08277 -15.41435 -0.23015
v  1.70020 -14.08866  1.56383
v  0.27685 -13.95474  3.72784
v  1.58355 -13.13355  6.25497
v  1.14591 -12.89762  5.27059
v  0.72897 -15.31132 -4.14094
v  1.38912 -15.65446 -3.20147
v  1.96737 -14.58190  0.41314
v  2.75249 -12.04199  5.79893
v  2.85215 -13.08222  6.97643
v  2.10946 -15.31352 -3.51601
v  1.80567 -14.80314 -4.52289
v  2.46527 -15.36047 -2.53844
v  2.35960 -14.69116 -4.51181
v  2.12217 -14.54498 -4.75097
v  2.86869 -14.98914 -3.55274
v  2.25151 -12.12369  3.84359
v  3.00662 -12.11967  2.81939
v  3.02133 -11.40679  4.64399
v  3.56001 -11.48047  5.60623
v  2.92173 -14.17407 -4.74339
v  3.83781 -11.65439  2.71640
v  3.65257 -11.25112  3.53630
v  3.77069 -11.00331  4.45288
v  2.17649 -16.51900 -9.72148
v  3.35376 -13.57393 -5.06021
v  3.62273 -13.70256 -4.81891
v  4.41587 -10.91525  3.52403
v  4.63075 -10.65797  4.44931
v  4.92494 -10.75166  5.46457
v  2.80614 -15.54965 -10.13770
v  4.00601 -13.04050 -5.04818
v  5.41212 -11.22166  2.56578
v  5.27308 -10.68292  3.45350
v  5.75583 -10.37387  5.35035
v  3.91578 -15.00228 -9.38840
v  4.18656 -12.84763 -5.03958
v  4.71080 -12.41788 -4.89375
v  6.16363 -10.43545  3.43942
v  6.13182 -10.14047  4.34603
v  5.70707 -12.13300 -4.18517
v  5.23509 -11.76982 -4.78441
v  5.31373 -13.82681 -9.82937
v  5.92690 -11.15073 -4.36703
v  6.67383 -11.69344 -3.34032
v  6.15530 -13.00946 -9.27140
v  6.90288 -10.76785 -3.43718
v  6.81467 -10.11146 -3.63838
v  6.95530 -12.32227 -9.44938
v  7.65414 -9.95931 -2.64241
v  7.19511 -9.65981 -3.26648
v  7.59039 -9.19269 -2.80316
v  8.31244 -9.00207 -1.85796
v  8.51295 -10.64952 -8.36214
v  8.71112 -7.63060 -1.48959
v  8.88515 -8.13476 -1.16667
v  9.23694 -8.10971 -0.19965
v  9.55475 -6.93805  3.79842
v  9.30181 -7.14958 -0.56932
v  9.27292 -6.82436 -0.65121
v  9.59711 -7.04270  0.39180
v  9.72485 -6.80492  1.36677
v  9.80692 -6.48657  2.37685
v  9.83237 -6.12660  3.34268
v  9.83408 -5.89199  4.33834
v  9.79810 -9.52533 -8.71798
v  9.62184 -6.37457  0.23229
v  9.82862 -5.68742  1.00066
v  9.95871 -5.54815  2.07708
v 10.02114 -5.23426  3.15096
v 10.22699 -3.81544  4.58606
v 10.59006 -8.56886 -8.14758
v 10.55473 -2.28458  6.11080
v 11.34846 -7.66772 -7.52448
v 11.22915 -7.89066 -6.19726
v 11.21393 -7.54477 -5.43562
v 11.50962 -2.89976  8.22052
v 12.00349 -7.04728 -7.71252
v 11.27789 -6.84379 -5.56343
v 11.47078 -6.13767 -5.01559
v 11.84454 -2.08120  8.51680
v 12.57720 -6.49022 -7.91385
v 12.31766 -6.11835 -6.44996
v 12.41339 -5.26845 -3.49432
v 12.90852 -4.79973 -2.72062
v 12.11206 -1.75966  8.65918
v 12.63078 -1.34453  8.79776
v 12.81811 -6.29021 -7.71434
v 13.72607 -6.11810 -6.95102
v 13.30101 -5.52957 -7.24371
v 13.11159 -5.44959 -6.63543
v 13.59531 -3.92953 -1.36750
v 14.07350 -4.29451 -0.23033
v 13.38641 -0.75204  8.76737
v 14.44635 -5.58454 -7.16247
v 13.89039 -4.87791 -7.46545
v 13.92557 -4.71848 -6.85896
v 14.44699 -2.96581  1.11286
v 14.62015 -2.68381  1.44433
v 14.16537 -0.16488  8.51397
v 14.06073 -4.77245 -7.35401
v 14.92511 -2.33039  1.88706
v 15.39410 -1.76993  2.19062
v 15.05386  0.19973  7.80851
v 16.10790 -1.15796  2.30592
v 15.79635  0.67634  7.18042
v 16.87394  1.17140  7.26168
v 16.53465  1.34625  6.95946
v 17.59953  0.05846  1.96127
v 17.19825  2.09454  7.72830
v 17.81673  2.50962  8.32579
v 18.14782  0.76329  1.80837
v 18.54964  3.27318  8.50508
v 18.91071  1.43144  1.79740
v 19.30328  4.08353  8.43999
v 19.62411  2.30275  1.95646
v 20.44354  3.86136  7.40447
v 20.05462  4.45683  7.83753
v 20.34964  2.94401  2.32369
v 21.24974  3.00642  3.96184
v 21.00967  4.36296  6.24409
v 20.64312  5.10055  6.93177
v 20.57696  4.74155  7.10948
v 20.82479  3.77736  2.87071
v 21.14621  4.22048  3.64880
v 21.27472  4.54753  4.43133
v 21.18849  4.76911  5.24771
v -11.46214 -24.84238  3.06679
v -11.49729 -24.35457  1.60363
v -10.80004 -24.38434  2.77085
v -10.87855 -23.19209  4.70879
v -10.77015 -22.86439  5.67477
v -11.03450 -22.98286  6.80584
v -10.72550 -22.60833  7.64191
v -10.58445 -22.30960  7.98581
v -9.82551 -21.59228  7.65042
v -10.76246 -23.37392  2.29763
v -10.52969 -23.03213  3.47420
v -10.47198 -25.43082 -4.94082
v -10.79989 -25.33278 -4.93385
v -10.65637 -25.24780 -5.23196
v -10.72006 -24.59834 -3.09668
v -7.81182 -19.51220  6.70344
v -9.82859 -24.90993 -5.14665
v -9.93372 -24.70239 -5.48378
v -10.12114 -24.54728 -4.30808
v -8.66211 -23.51612 -5.96081
v -7.05047 -18.74935  6.05649
v -6.28721 -18.31848  5.05463
v -6.65865 -18.47895  5.50594
v -7.80894 -22.92534 -6.22814
v -5.67126 -17.88692  4.10214
v -7.12597 -22.55847 -7.23377
v -4.75893 -17.60329  3.39077
v -5.03682 -17.53893  2.83624
v -5.43031 -17.72338  3.61674
v -4.17851 -17.35386  1.92726
v -4.41097 -17.46786  1.01529
v -4.65826 -17.41543  2.03918
v -3.88948 -17.19081  2.89980
v -3.67611 -17.07436  3.84692
v -3.59362 -17.44963 -0.52851
v -3.40294 -17.28607  0.61381
v -3.82919 -17.45445 -0.90777
v -3.20663 -16.84231  2.38023
v -2.90182 -16.57095  3.20025
v -5.55453 -20.12198 -9.09140
v -2.95813 -17.18760 -1.84925
v -2.60505 -17.11322 -0.70407
v -2.68779 -16.55690 -3.20145
v -1.29290 -16.55984 -2.49636
v -1.10527 -14.98715  4.40518
v -1.75111 -16.19241 -3.47870
v -0.35397 -14.21523  4.94631
v -1.68855 -18.31648 -9.85075
v -0.21702 -15.61733 -3.98477
v  0.28029 -13.64055  4.63828
v  0.99573 -13.10163  4.29797
v -0.42102 -15.16244 -4.49552
v -0.65511 -17.38110 -9.32267
v -0.02890 -13.62904 -5.61817
v  2.30736 -11.92638  4.80581
v  0.10541 -15.47795 -10.10794
v  1.36208 -13.83638 -5.40019
v  2.97094 -11.59980  3.72808
v  1.94162 -13.35490 -5.59091
v  2.53875 -12.81687 -5.74373
v  3.13753 -12.24691 -5.78500
v  3.76863 -11.81669 -5.68058
v  3.83867 -13.61428 -10.03062
v  4.34693 -11.21016 -5.58843
v  4.69940 -10.84969 -5.44007
v  5.01336 -10.48197 -5.26597
v  5.97915 -11.61374 -9.91221
v  5.13624 -12.46569 -10.46764
v  5.65171 -9.83039 -4.81466
v  6.47075 -8.86183 -3.95374
v  5.81889 -9.63883 -4.65939
v  6.74757 -10.90889 -10.10081
v  6.99196 -8.17946 -3.27427
v  7.58574 -10.07542 -9.50744
v  7.67136 -7.29569 -2.51989
v  7.14200 -7.98231 -3.10144
v  8.41995 -9.15817 -8.90615
v  8.48952 -6.68798 -1.69362
v  8.35970 -6.32552 -1.83938
v  9.15593 -8.48478 -9.06804
v  9.02887 -5.74212 -1.07750
v  8.92119 -5.45977 -1.20971
v  9.55180 -5.78068 -0.07597
v  9.88693 -7.59172 -8.49004
v  9.38689 -4.85760 -0.45450
v  9.80457 -4.62254  0.45395
v  9.75478 -4.25080  0.29631
v 10.00171 -4.36095  1.44706
v 10.10771 -4.20522  2.48284
v 10.14791 -3.94491  3.42004
v 10.57490 -7.06848 -8.60338
v 10.01010 -2.31408  1.83367
v 11.20820 -6.41068 -8.77466
v 11.29493 -6.24240 -5.83001
v 11.12896 -1.27181  7.64245
v 11.97173 -5.52600 -8.17096
v 11.66069 -5.19461 -6.14033
v 11.50945 -4.88084 -5.78971
v 11.39589 -4.63764 -5.33416
v 11.83117 -4.34082 -4.60488
v 11.62829 -0.70521  8.31802
v 11.79612 -0.49032  8.42186
v 12.64660 -4.53697 -7.57439
v 12.42588 -4.45015 -6.43027
v 12.26364 -4.35216 -6.35122
v 12.32843 -3.69535 -3.90410
v 12.86200 -3.99478 -2.96933
v 12.52935  0.14547  8.77775
v 13.21881 -3.80349 -7.78935
v 13.17467 -3.65758 -6.51742
v 12.80930 -3.20101 -3.11559
v 13.62748 -2.22838 -0.95652
v 12.68128  0.21562  8.79156
v 13.35527  0.82805  8.76084
v 13.57495 -3.75313 -7.56432
v 14.26508 -3.38111 -6.86395
v 14.06811 -2.91300 -7.04179
v 14.02615 -2.89395 -6.67110
v 14.09721 -1.54545  0.71465
v 14.42668 -1.05158  1.58754
v 14.18670  1.34864  8.34413
v 14.17117 -2.86729 -6.93666
v 15.08365 -0.38108  2.18925
v 15.32317 -0.12564  2.26805
v 15.04786  1.79045  7.52309
v 16.07585  0.58053  2.18705
v 15.78015  2.32508  6.76412
v 16.78663  2.91032  6.69094
v 16.51664  2.89409  6.49058
v 17.39190  1.73712  1.71766
v 17.41487  3.75013  7.99074
v 17.69475  4.18547  8.20392
v 18.05818  2.52069  1.55899
v 18.10369  4.61465  8.41342
v 18.49247  5.06924  8.52156
v 18.77877  3.24297  1.55027
v 19.85194  4.96641  7.99300
v 19.23410  5.67316  8.33582
v 20.22009  3.29180  2.19053
v 19.49506  3.95343  1.68147
v 20.20510  5.98561  7.54011
v 19.95063  6.28332  7.80306
v 19.92436  4.37931  1.92623
v 20.49265  5.15889  2.44824
v 21.06118  4.60133  3.44477
v 21.23972  4.84084  4.22889
v 21.19579  5.29092  4.98263
v 20.99300  5.88955  5.76422
v 20.75645  6.35719  6.51012
v 20.72794  6.61582  6.49592
v 20.22408  6.43479  7.45121
v 20.85433  5.72065  3.14212
v 21.05059  6.09565  3.92303
v 21.07736  6.38564  4.70265
v -11.79858 -22.55410  5.59984
v -11.67983 -22.18786  6.46142
v -11.38444 -21.87407  7.39523
v -11.04347 -21.39442  8.02230
v -12.09544 -23.83776  0.32609
v -12.03938 -22.83149  4.50380
v -11.59691 -22.75627  3.41130
v -9.75537 -20.10243  7.33487
v -11.64319 -23.63638 -1.00497
v -12.15294 -23.13328 -2.21733
v -11.72795 -23.04541  2.40537
v -10.76495 -23.94314 -5.35372
v -11.23289 -24.09157 -4.23646
v -11.78302 -22.85750 -3.62463
v -8.41090 -18.65574  6.69580
v -10.50483 -23.86652 -5.70551
v -11.02973 -22.88740 -5.98684
v -9.27330 -22.89121 -7.02904
v -6.80694 -17.66511  5.03467
v -6.97518 -17.61760  5.22067
v -8.48461 -22.31396 -7.28177
v -6.03875 -17.57230  3.69854
v -6.36578 -17.36066  3.48853
v -5.85435 -17.45085  1.12835
v -6.10712 -17.32516  2.39745
v -5.38442 -17.45630  2.27691
v -7.11084 -21.13080 -7.80454
v -5.15622 -17.62367 -1.24507
v -5.73845 -17.55645 -0.13605
v -4.81480 -17.59503 -0.24024
v -5.51326 -17.59156 -1.32631
v -6.36244 -20.55216 -8.04878
v -4.53667 -17.32408 -2.46343
v -4.74699 -17.16229 -2.87182
v -4.06352 -17.42551 -1.58024
v -3.58225 -16.98795 -2.82765
v -3.99417 -16.63147 -3.55553
v -3.50308 -16.04993 -4.14776
v -2.64194 -15.56670 -4.42549
v -2.99711 -17.89888 -10.02179
v -1.35329 -14.59830 -5.00406
v -1.98351 -16.96569 -9.52661
v -0.75660 -14.02989 -5.38167
v  0.50240 -13.09257 -5.90657
v  1.06740 -12.58613 -6.07551
v  1.64739 -12.05766 -6.18924
v  2.28920 -11.57316 -6.23534
v  2.60165 -11.30057 -6.24179
v  2.97715 -11.00016 -6.20013
v  3.66580 -12.05575 -10.64729
v  2.71530 -12.82004 -11.22499
v  3.55441 -10.41800 -6.07804
v  4.14174 -9.82023 -5.82313
v  4.60421 -11.16110 -10.08341
v  4.32650 -9.62132 -5.69441
v  4.79645 -9.06333 -5.28130
v  5.38386 -10.61508 -10.23833
v  5.21035 -8.74440 -4.93404
v  5.48380 -8.26103 -4.59845
v  6.16619 -9.74100 -9.72200
v  5.87593 -7.89773 -4.17785
v  6.29611 -7.38892 -3.66842
v  6.91739 -9.06775 -9.86046
v  7.74968 -8.15216 -9.27260
v  7.66110 -5.35351 -2.28018
v  8.00723 -4.80384 -2.02272
v  9.03220 -6.99335 -9.57538
v  8.52865 -4.36385 -1.61266
v  9.23773 -4.37878 -0.69381
v  8.66761 -4.08023 -1.48964
v  9.88133 -6.07598 -8.94264
v  9.04892 -3.56560 -1.03801
v  9.57291 -3.19945 -0.15259
v  9.50862 -2.91969 -0.30124
v  9.90066 -3.13935  0.85343
v 10.64567 -5.14905 -8.33895
v  9.80033 -2.46093  0.62200
v 10.30747 -0.90818  5.18811
v 10.68285 -3.61513 -8.70805
v 10.51225 -0.54595  6.32286
v 10.81708  0.05109  7.20850
v 11.44338 -2.69725 -8.09239
v 11.61536 -3.32405 -5.88586
v 11.47556 -3.32217 -5.67543
v 11.69193 -2.91374 -4.94421
v 11.56168 -2.99120 -5.44331
v 12.01065  1.07832  8.53552
v 11.37713 -1.11512 -8.49729
v 12.46806 -2.64310 -6.31630
v 12.52000 -1.87430 -3.65176
v 12.69076  1.76941  8.73256
v 12.74338 -1.13126 -7.63415
v 13.31316 -1.88005 -6.52303
v 12.82251 -1.24123 -2.78890
v 13.78799 -0.48458  0.46132
v 13.44995  2.39155  8.56546
v 14.20464 -1.43479 -7.36595
v 14.01915 -1.50701 -7.50566
v 14.10311 -1.37611 -6.76288
v 14.34979  0.69213  1.92153
v 14.47403  0.88770  2.03400
v 14.25579  2.90234  8.02395
v 15.17378  1.56306  2.13260
v 15.21816  3.43889  6.95409
v 15.00188  3.27260  7.22670
v 16.45772  2.68700  1.63847
v 15.86311  5.15502  5.90754
v 16.58757  4.31423  6.31057
v 16.90662  4.42518  6.99704
v 16.61205  4.51799  6.30820
v 17.09620  5.04621  7.61941
v 17.17621  3.41565  1.37848
v 16.85341  4.94155  6.87359
v 17.47960  5.67914  8.18424
v 17.81277  5.96227  8.36940
v 17.82058  4.09186  1.23434
v 18.53592  6.76519  8.51846
v 18.08192  4.22944  1.25906
v 18.65124  4.88867  1.28839
v 19.30243  7.47604  8.26429
v 19.42341  5.52684  1.57692
v 20.35078  7.29895  7.13592
v 20.03778  7.87819  7.49860
v 20.05420  6.38048  2.10702
v 20.56452  6.69101  2.81996
v 20.46140  7.07353  2.72501
v 20.88957  6.73648  3.61456
v 20.83028  7.74757  4.20607
v 20.80301  7.94369  5.07084
v 20.67152  8.00978  5.96836
v 20.37650  8.02863  6.88796
v 20.70637  7.57665  3.42732
v -12.75593 -21.80819  6.46763
v -12.22750 -21.59611  7.46503
v -12.60277 -21.51841  7.39663
v -11.73777 -21.71800  8.34281
v -12.37374 -21.13623  8.18128
v -12.21191 -20.91600  8.49857
v -13.01947 -21.19338  4.19908
v -11.27303 -20.94789  8.10349
v -12.38060 -22.54268  1.07746
v -12.31064 -22.24080  2.16893
v -10.38407 -19.09567  7.42449
v -12.68015 -23.22633 -1.02646
v -11.97763 -22.46711 -0.17267
v -11.70996 -23.20925 -4.58288
v -9.61680 -18.54920  6.99803
v -8.08822 -17.41613  6.22178
v -10.35539 -22.47979 -7.13292
v -7.53540 -16.78707  5.53023
v -8.52599 -20.77406 -7.89822
v -6.95821 -16.70758  4.02617
v -6.80590 -17.22375  0.06454
v -6.79888 -16.78244  2.15046
v -6.85989 -16.62129  3.39421
v -7.80212 -20.45139 -8.92268
v -5.86778 -17.36558 -2.37710
v -6.30571 -17.16142 -2.81804
v -6.50483 -17.30528 -2.25291
v -6.70197 -17.34244 -1.15476
v -6.78609 -17.29232 -0.42247
v -7.07501 -19.86349 -9.16746
v -5.71078 -16.62952 -3.86997
v -4.86914 -16.02495 -4.45275
v -4.34952 -16.46068 -3.86134
v -4.57565 -15.17224 -5.09968
v -5.04006 -17.93023 -10.01290
v -2.80181 -16.40943 -10.59041
v -0.86730 -12.82980 -5.92453
v -0.86533 -14.83537 -11.23662
v  0.23357 -11.86971 -6.27938
v  0.03399 -13.91840 -10.76567
v  0.87687 -11.30817 -6.41490
v  0.71334 -13.31000 -10.99012
v  2.11894 -10.33786 -6.43555
v -0.68529 -8.87796 -12.44690
v  2.74762 -9.69118 -6.33175
v  2.14321 -10.15218 -11.24146
v  3.32657 -8.99511 -6.12673
v  3.68557 -10.57615 -11.10455
v  3.69208 -8.78107 -5.89187
v  4.00854 -8.25177 -5.53660
v  4.59766 -9.65791 -10.57969
v  4.45279 -7.93497 -5.15280
v  4.99018 -7.05364 -4.41724
v  5.49747 -8.75810 -10.00445
v  5.71257 -6.24042 -3.63715
v  6.71963 -7.53010 -10.41969
v  7.53755 -6.51713 -9.81881
v  5.97766 -2.91610 -2.99702
v  8.50113 -5.68478 -9.13483
v  8.31461 -3.85412 -1.86099
v  7.92546 -3.42159 -2.22070
v  8.86568 -2.86697 -1.34516
v  8.71733 -2.36586 -1.59488
v  9.79109 -4.50039 -9.38807
v  9.15843 -1.47038 -0.85877
v  9.63284 -1.00513  1.22794
v  9.91697  0.20817  4.98190
v 11.51962 -3.04608 -5.82084
v 11.43659  2.05204  8.25505
v 12.00016 -1.93023 -6.12531
v 11.55469 -1.51397 -5.32267
v 11.72672 -1.35446 -5.76350
v 11.90256 -0.95097 -4.63162
v 12.01462  2.76986  8.59323
v 12.90808 -1.18999 -6.41605
v 12.57404 -0.84609 -6.28126
v 12.84936  3.43096  8.61298
v 13.02959 -0.91419 -7.34650
v 13.53161 -0.08851 -6.81992
v 13.71531 -0.50456 -6.60138
v 12.68161  0.22135 -2.45037
v 12.53107  0.00626 -3.16822
v 12.85250  0.51123 -1.46799
v 13.33893  1.30841  0.91124
v 13.53409  1.92221  1.67884
v 13.56339  4.08005  8.19960
v 14.19518  0.53913 -7.01016
v 14.51152  0.12966 -6.84763
v 14.13435  0.60360 -6.68309
v 14.28382  2.64990  2.10287
v 14.42715  4.36549  7.38922
v 14.81841  1.03207 -7.12094
v 14.67541  1.13479 -7.21438
v 14.74737  1.17374 -6.89601
v 15.05945  3.25803  1.91743
v 15.12038  4.78365  6.44215
v 14.74360  1.22335 -7.14310
v 15.78119  3.75347  1.55197
v 16.53750  4.55690  6.20192
v 16.41664  4.41917  1.25599
v 16.30219  5.62268  5.95279
v 16.62439  6.15495  6.50391
v 16.67683  6.80489  7.18388
v 17.17884  6.59437  8.00227
v 16.93908  6.71529  7.70983
v 16.43995  5.88724  0.85807
v 17.01684  6.96774  7.91765
v 17.63831  7.51215  8.45332
v 17.87869  7.77063  8.55555
v 17.85890  5.84405  0.98882
v 18.57777  8.46684  8.50429
v 18.70444  6.57868  1.16385
v 19.70474  8.47057  7.81059
v 19.32492  9.07615  8.08808
v 19.54609  7.64617  1.74305
v 20.37509  8.94554  6.56596
v 20.09382  9.44001  7.04890
v 19.86819  9.73768  7.37558
v 19.92884  9.71993  2.65149
v 20.18598 10.18520  3.48102
v 20.30773 10.45319  4.32823
v 20.42969  9.99168  5.35365
v -14.26526 -20.64674  4.15876
v -13.24390 -20.64805  7.10243
v -13.25848 -21.84514  2.19336
v -13.33957 -21.35808  2.87561
v -12.47242 -19.73445  7.82407
v -12.21015 -19.41732  8.29317
v -13.52509 -21.97663  0.87087
v -12.61771 -21.84583 -1.34752
v -13.17983 -22.52352 -2.31141
v -12.26779 -22.48441 -5.63586
v -10.18985 -17.72241  7.09253
v -12.13410 -22.39281 -6.00328
v -11.54517 -21.89090 -6.32955
v -10.88887 -21.52077 -7.42174
v -8.79335 -16.67356  6.41186
v -8.18746 -16.03254  5.98440
v -7.42985 -15.68535  4.74229
v -7.64552 -16.90633 -1.10249
v -7.48052 -16.37980  0.82113
v -7.54132 -14.90322  2.48531
v -8.93438 -18.76485 -9.50101
v -7.29670 -16.74924 -3.35864
v -7.60313 -16.93322 -2.21317
v -8.26133 -18.08301 -9.85414
v -7.18714 -16.65314 -3.65529
v -5.40548 -15.70854 -4.83069
v -5.88750 -15.37272 -5.20629
v -6.38039 -16.00437 -4.67726
v -5.16365 -14.87026 -5.43405
v -2.91739 -13.00108 -5.85294
v -3.10759 -13.07229 -5.86378
v -2.17169 -12.35817 -5.97334
v -1.07218 -13.51726 -11.75820
v  0.72255 -10.06784 -6.55393
v -0.20205 -12.68074 -12.04085
v  0.57115 -11.87081 -11.49865
v  1.97510 -8.89672 -6.41888
v  2.58066 -8.25589 -6.23376
v  3.09334 -9.35892 -10.70125
v  2.91046 -8.05619 -6.04682
v  3.26629 -7.52182 -5.65681
v  4.39587 -8.16656 -11.12472
v  3.62197 -7.22530 -5.31582
v  5.24865 -7.27207 -10.56507
v  5.30073 -5.03804 -3.38667
v  4.54254 -4.85530 -11.21801
v  7.50561 -4.91200 -10.24929
v  7.20599 -2.73560 -2.76007
v  8.43290 -4.15732 -9.55455
v  7.80124 -2.17694 -2.59885
v  7.88350 -2.03922 -2.57374
v  9.23659 -3.20067 -8.91733
v  8.58546 -1.14307 -1.95289
v 10.51815 -1.97112 -9.16505
v  8.94157 -0.67211 -1.20717
v  9.10740 -0.27409 -0.14466
v  9.42142  1.12988  4.12681
v  9.48609  1.27041  4.62378
v  9.74308  1.63629  5.53891
v 10.81007  3.03163  7.86290
v 11.53726 -1.01977 -5.49963
v 11.87811  0.15237 -6.05781
v 11.57585  0.04808 -5.70466
v 11.65675  0.33776 -4.91205
v 12.09349  1.25576 -3.63588
v 11.03508  5.98144  8.27447
v 12.80367  0.49712 -7.96307
v 12.70111  0.87979 -6.39908
v 12.25458  1.53364 -2.55713
v 12.63595  2.30093  0.54498
v 12.82473  5.35127  8.23091
v 13.49356  1.41880 -7.33408
v 13.55004  1.57913 -6.64253
v 12.15151  3.84217  1.34213
v 13.85916  5.43451  7.50489
v 13.69686  5.53733  7.61349
v 13.64339  1.65836 -7.16709
v 14.29963  4.10212  1.95244
v 15.16961  6.18592  5.88698
v 14.98127  4.70398  1.53859
v 15.60445  5.32698  1.16027
v 15.81640  6.65384  5.70589
v 16.52673  6.69143  6.38131
v 15.94809  7.02054  5.69441
v 16.29919  9.00882  7.44492
v 17.01974  8.45264  8.29581
v 17.22186  8.67668  8.43664
v 16.78104  6.43253  0.77301
v 17.15428  6.77030  0.75327
v 17.93748  9.48781  8.63404
v 17.88831  7.49407  0.80619
v 18.68400 10.25642  8.48416
v 18.32259  7.81816  0.95866
v 18.77020  8.42010  1.21217
v 19.41529 10.65035  7.81136
v 19.08111  8.76440  1.43843
v 19.54477  9.26748  2.00703
v 20.20075 10.93362  6.04866
v 19.86428 10.87953  7.01701
v 20.26189 10.92659  5.11747
v -14.02634 -19.96973  5.99825
v -14.35756 -20.92672  3.00203
v -13.29435 -19.18160  6.75725
v -13.18778 -18.83249  7.64193
v -12.94835 -18.44238  8.44484
v -14.17948 -21.16535 -4.55255
v -13.59220 -21.30328 -1.56071
v -12.86297 -17.10479  8.25740
v -12.80873 -21.48006 -5.83287
v -12.15377 -16.38756  7.78732
v -12.61049 -21.41484 -6.24699
v -10.71571 -16.67721  7.10101
v -12.06015 -21.08731 -7.38122
v -10.29388 -19.54813 -8.21637
v -8.80370 -15.22121  6.13726
v -8.00654 -14.80758  5.54143
v -9.52605 -19.00121 -8.50727
v -8.53804 -16.27210 -1.30268
v -7.46128 -14.68934  3.89510
v -7.66957 -14.62418  4.93987
v -8.35649 -15.93405 -4.48193
v -8.43777 -16.35226 -3.46685
v -8.58423 -16.46220 -2.42660
v -6.64192 -16.06044 -4.62816
v -7.41697 -15.57024 -5.13618
v -7.57728 -17.54121 -10.06948
v -8.24366 -16.91024 -11.15793
v -5.87585 -14.29881 -5.88125
v -5.84430 -17.39442 -11.09866
v -5.55607 -13.30091 -6.25340
v -5.85807 -14.82046 -12.00121
v -4.97211 -15.20929 -11.00185
v -2.78773 -11.33440 -6.26479
v -3.60992 -13.95742 -11.46876
v -2.00655 -10.82303 -6.31980
v -1.59775 -12.39170 -12.11041
v -1.31208 -10.24629 -6.40506
v -0.83339 -11.41148 -11.61798
v  0.30330 -8.95533 -6.51836
v  1.32709 -8.12689 -6.40711
v  2.00927 -7.51704 -6.12264
v  2.07732 -8.72370 -11.71428
v  2.68728 -6.63160 -5.44748
v  2.94450 -7.87620 -11.21150
v  3.32299 -6.01831 -4.76976
v  3.71416 -7.18063 -11.36762
v  4.03171 -5.04555 -3.85947
v  3.39919 -5.88463 -4.64912
v  4.47348 -6.27423 -10.83025
v  4.68637 -4.17727 -3.30064
v  5.37866 -3.86559 -10.62809
v  7.62710 -3.08989 -9.86747
v  7.19839 -1.40587 -3.10527
v  8.53831 -2.17420 -9.18158
v  7.85378 -0.50794 -2.84940
v  9.22021 -1.48374 -9.31013
v  8.22052 -0.18166 -2.45085
v  8.47169  0.44079 -1.43143
v  8.68376  1.68953  3.04565
v  8.91365  2.17775  4.28251
v 10.02630 -0.64944 -8.65826
v  9.73714  3.32518  6.79328
v  9.98337  1.05588 -8.99900
v 10.65005  4.49439  8.03244
v 10.94552  1.90941 -8.25429
v 11.63394  0.64945 -5.92612
v 11.55908  0.91351 -5.23263
v 12.22964  1.56511 -8.16910
v 12.12652  1.72683 -6.25192
v 11.95390  2.03197 -6.13701
v 11.48591  1.69708 -5.30816
v 11.36345  3.71129 -3.24489
v 11.36794  3.87147 -0.62182
v 11.97510  3.31284  0.36494
v 11.83956  3.58689  0.47253
v 12.83454  2.46447 -7.61008
v 12.88577  2.61737 -6.52511
v 12.68296  4.43262  2.03076
v 12.82399  4.60462  2.09673
v 13.22928  6.42294  7.64955
v 12.61775  3.48401 -7.58670
v 13.18829  2.94736 -6.67065
v 13.62501  5.40711  1.87825
v 14.56838  7.17894  5.97827
v 14.94060  6.87878  5.81023
v 15.27122  7.95287  5.39888
v 15.01679  7.83789  0.70009
v 16.09610  8.60407  5.81964
v 15.97111  9.96698  6.35725
v 16.64870  9.33717  8.17048
v 16.43366  9.70620  8.05038
v 16.44711  7.72752  0.60944
v 17.09427 10.24911  8.64015
v 17.30883 10.53199  8.76254
v 17.24671  8.48181  0.62494
v 17.37308 12.19266  8.93313
v 18.36298  9.67830  1.12004
v 19.17176 11.09922  8.02961
v 18.72015 11.86502  8.32861
v 19.00778 10.28331  1.70739
v 18.99362 10.46513  1.73670
v 19.81673 11.51136  6.82642
v 19.23271 12.48559  7.55099
v 19.43812 11.01477  2.46751
v 19.51387 13.23749  4.48064
v 19.69161 12.84383  5.53357
v 19.66445 12.30356  6.62224
v -16.24123 -19.01647 -0.29220
v -14.83335 -19.12965  5.37934
v -15.10894 -19.54714 -0.64634
v -14.19496 -18.23022  6.19983
v -14.02817 -17.90697  7.22130
v -13.74780 -17.66284  8.20654
v -13.62745 -17.48081  8.36136
v -14.18468 -20.58555 -2.67440
v -14.28536 -20.77946 -3.73465
v -13.79278 -20.87006 -5.95190
v -13.58980 -20.82574 -6.27580
v -13.05595 -20.39082 -6.58350
v -10.88632 -15.42206  6.88003
v -12.53480 -20.03535 -7.71490
v -10.12160 -14.93091  6.49094
v -11.42326 -19.01926 -8.27768
v -9.34289 -14.36678  6.19219
v -10.87970 -18.76190 -9.32430
v -8.73885 -13.62935  5.89263
v -10.20154 -18.27032 -9.59772
v -9.45369 -15.93589 -2.69359
v -9.52429 -15.87085 -2.44944
v -9.31121 -15.60150 -1.46576
v -7.58724 -14.06105  4.55828
v -7.87902 -13.52673  5.10752
v -9.54035 -17.74006 -9.90376
v -8.91015 -15.59056 -4.90235
v -9.15896 -15.71029 -4.53112
v -9.40172 -15.90193 -3.48312
v -7.40090 -13.02650  4.09419
v -7.43000 -13.38262  3.03172
v -9.07879 -17.41730 -10.90136
v -8.16681 -15.04553 -5.77145
v -8.39317 -15.07197 -5.72220
v -7.55357 -14.44038 -6.27401
v -6.21433 -14.13988 -6.07910
v -6.87490 -13.73590 -6.52690
v -6.18357 -12.99880 -6.62777
v -4.79643 -11.82992 -6.43207
v -4.55352 -13.54356 -12.48253
v -2.67184 -10.13060 -6.31920
v -2.08370 -9.53762 -6.37536
v -1.82683 -10.96314 -12.58424
v -1.34963 -9.05337 -6.48390
v -0.70961 -8.49952 -6.45884
v -1.08295 -9.92741 -12.14985
v  0.76755 -7.24066 -6.18818
v -0.05271 -7.57708 -12.02705
v  1.24298 -6.69510 -5.91475
v  1.37871 -7.76292 -11.98532
v  1.90854 -5.90935 -5.27826
v  2.19992 -6.86090 -11.45218
v  2.88678 -4.87594 -4.21608
v  3.06231 -5.91511 -10.89085
v  4.02007 -3.36504 -3.39103
v  5.79558 -1.41239 -3.48663
v  5.30648 -2.29628 -11.00522
v  6.40620 -0.60682 -3.63814
v  7.54982 -1.49093 -10.24432
v  7.00298 -0.09204 -3.55334
v  7.17338  0.20629 -3.49233
v  8.34572 -0.57617 -9.60395
v  7.73719  0.77848 -2.92906
v  7.94273  1.36732 -2.18002
v  8.01361  1.57393 -1.27731
v  7.94730  1.75066 -0.68042
v  8.02853  2.51197  2.71654
v  9.07323  0.11737 -9.71352
v  8.67528  3.73349  5.47615
v  9.51929  4.70523  7.19726
v 10.27281  5.50874  7.99037
v 11.65701  2.84104 -7.65348
v 11.30675  3.13647 -5.62806
v 11.34803  3.61773 -4.17293
v 11.74486  4.36194 -7.95770
v 12.15039  3.69788 -6.36676
v 11.17459  4.18098 -1.68561
v 11.22570  4.46440  0.30290
v 11.31473  4.80033  1.11784
v 11.70690  5.31426  1.86109
v 11.94800  5.77253  2.01017
v 12.70829  7.45250  7.52971
v 13.55727  3.46183 -6.83595
v 13.03633  4.43369 -7.07652
v 13.02951  4.27898 -6.64986
v 14.01922  8.21475  5.97113
v 14.09910  7.46044  1.01381
v 15.51541  9.51283  5.29865
v 15.67221  8.67674  0.47873
v 15.83732  9.86317  5.54316
v 15.12799 12.59365  7.41001
v 16.35147 11.19382  8.54850
v 16.65574 11.45675  8.78010
v 16.40083  9.41105  0.41000
v 16.87879  9.75479  0.50828
v 17.30992 10.29801  0.66223
v 17.42101 13.88149  8.91970
v 17.87763 10.73722  0.94265
v 18.45448 11.48885  1.47529
v 18.74436 13.38997  7.96157
v 19.13377 12.57000  2.79644
v 19.35415 13.55101  6.32983
v 19.10915 13.48415  7.29136
v 19.51405 13.48682  5.42520
v -15.22098 -20.04046 -2.57990
v -14.76766 -20.11548 -4.83577
v -14.34054 -19.86572 -6.05128
v -15.24626 -20.25855 -3.68146
v -14.10651 -16.52093  6.92788
v -13.91033 -16.26451  7.84207
v -13.66890 -15.99883  8.30428
v -14.20401 -20.08815 -7.28050
v -14.39010 -20.09962 -7.00439
v -13.67984 -19.57790 -7.60007
v -12.62470 -18.51870 -8.28903
v -10.83671 -13.98782  6.60760
v -11.92815 -18.04431 -8.62412
v -11.39857 -17.79173 -9.67399
v -9.36217 -12.86524  6.09825
v -10.30698 -16.77627 -10.21423
v -10.26120 -15.23217 -2.94854
v -10.26943 -15.16242 -2.64644
v -9.98928 -14.76108 -1.63144
v -8.14592 -12.87189  5.36650
v -8.55531 -12.40756  5.64727
v -9.74088 -15.01682 -5.30703
v -10.10382 -15.11819 -4.75875
v -10.28168 -15.22988 -3.73269
v -8.50314 -13.41413  0.91810
v -7.60809 -12.08695  4.85658
v -7.80822 -11.93771  5.08920
v -9.66534 -16.43658 -11.23578
v -9.03863 -14.48464 -6.27909
v -9.44493 -14.68213 -5.93026
v -7.30362 -12.29221  2.35700
v -6.99375 -12.09104  3.52762
v -7.01922 -11.72822  3.96766
v -8.84071 -15.70206 -11.60709
v -8.39798 -13.84508 -6.80628
v -7.09234 -12.07274  2.50113
v -6.59140 -11.09376  3.11763
v -7.65517 -13.22748 -7.07933
v -7.51226 -12.24535 -7.56179
v -5.65155 -11.29001 -6.94242
v -5.36719 -12.67231 -12.79471
v -4.81258 -10.74072 -6.66755
v -4.34203 -10.09662 -6.63029
v -4.57593 -12.09763 -12.96886
v -3.70720 -9.75025 -6.49857
v -3.85543 -11.14895 -12.44657
v -1.46963 -7.91585 -6.25761
v -3.29168 -9.10647 -13.09886
v -2.46995 -8.11107 -12.59343
v -0.64524 -7.15925 -6.16745
v  0.53156 -5.98067 -5.62972
v  0.77714 -5.82560 -5.52488
v  1.28266 -5.21703 -5.00393
v  1.15156 -6.28570 -12.48719
v  1.43179 -5.03943 -4.84160
v  1.91321 -5.24153 -11.94557
v  2.63835 -3.42908 -3.62672
v  2.79739 -4.22220 -11.36306
v  3.33920 -2.57902 -3.42810
v  3.81137 -3.35971 -10.74194
v  4.52631 -1.17732 -3.60575
v  6.01793 -1.23432 -10.41625
v  5.72440  0.19691 -4.03939
v  6.03885  0.38001 -10.72385
v  6.38536  0.79927 -3.94931
v  6.92867  1.34336 -10.08055
v  7.10570  1.76803 -3.42530
v  7.15265  2.93180  1.20746
v  7.33815  2.54788 -1.51476
v  7.23396  3.20461  2.27386
v  7.66405  4.05872  4.23027
v  7.29684  2.35625 -2.63783
v  8.57201  5.29166  6.53489
v  9.54136  6.18796  7.70961
v  8.84557  4.80049 -8.98001
v 10.85012  3.58304 -8.65767
v 11.11727  3.82507 -8.45550
v 11.40964  4.80401 -6.14996
v 10.96066  4.68868 -5.28308
v 10.91201  4.81115 -4.49742
v 10.80912  4.92646 -3.49861
v 10.45907  5.18166 -0.97653
v 10.45563  5.61138  0.82760
v 12.06333  8.23870  7.54738
v 12.33167  5.33101 -7.40738
v 12.38720  5.41759 -6.63764
v 12.59404  9.12088  1.04854
v 12.64057  8.82754  6.87021
v 12.02712  6.35823 -7.42876
v 13.35167  9.22857  5.93865
v 14.15793  8.95284  0.63097
v 14.10424  9.84527  5.24592
v 14.90461 10.43128  4.99040
v 14.90873  9.66175  0.41162
v 15.48340 10.89938  5.22789
v 15.63256 11.33808  5.93061
v 16.02067 12.36768  8.67450
v 15.74247 10.45905  0.27925
v 16.44761 12.92154  8.98413
v 16.68261 13.29767  9.09257
v 17.15053 11.76544  0.68717
v 18.02304 14.63707  8.36096
v 17.89544 12.56051  1.26256
v 18.35228 13.31297  1.87754
v 18.74056 14.74997  7.09052
v 18.68278 14.82907  3.17478
v 18.98345 14.72496  6.06108
v -16.79232 -17.18649  2.14422
v -15.85378 -19.50518 -4.86111
v -15.86560 -19.24310 -3.83808
v -16.38140 -19.42865 -2.55107
v -16.13834 -16.10701  3.90661
v -15.44081 -19.25405 -6.03974
v -16.25053 -14.73124  3.67177
v -14.80477 -15.55441  6.72333
v -15.52837 -19.46787 -6.98436
v -15.29905 -19.44930 -7.35052
v -14.05346 -14.84089  7.47699
v -13.68364 -14.45883  8.00783
v -14.27640 -18.46348 -7.95787
v -13.69740 -17.97936 -8.29170
v -11.73482 -13.03083  6.76169
v -13.26076 -17.76806 -9.35465
v -12.62056 -17.30246 -9.69897
v -10.84507 -12.47801  6.36858
v -9.98977 -11.93732  6.11726
v -12.69390 -15.69773 -10.36349
v -11.56787 -13.54364 -3.15367
v -9.20218 -11.36481  5.84289
v -10.38517 -14.23549 -6.04036
v -10.93171 -14.40990 -5.01246
v -11.04092 -14.47512 -3.98655
v -10.70622 -13.93628 -2.01369
v -10.26367 -13.56034 -1.20504
v -9.66526 -12.97149 -0.29491
v -8.36045 -10.76131  5.57362
v -10.29431 -15.26838 -10.79311
v -9.88401 -13.85244 -6.76647
v -7.07958 -11.30046  4.42732
v -7.56853 -10.45237  5.20476
v -9.61437 -14.70877 -11.09126
v -9.17067 -13.35381 -7.37811
v -6.94651 -11.11895  2.06715
v -6.54006 -10.61834  4.00945
v -6.84586 -9.96369  4.68919
v -9.01167 -14.28743 -12.06602
v -8.17624 -12.98241 -7.43627
v -6.83576 -10.53662  1.81009
v -6.24849 -10.03887  2.57678
v -6.13415 -9.67903  3.63948
v -7.87976 -12.04963 -7.84324
v -6.72673 -12.40381 -12.81844
v -7.30635 -11.19501 -7.86170
v -6.07405 -10.00169 -7.30260
v -5.89907 -11.40269 -12.34734
v -5.31068 -11.12830 -13.23675
v -4.22571 -8.71069 -6.47672
v -4.63781 -10.17929 -12.73783
v -1.32488 -6.81144 -6.00557
v -0.72788 -5.87119 -5.59813
v -1.22068 -6.91164 -13.04586
v  0.27033 -4.92197 -4.89124
v -0.38190 -5.93764 -12.50109
v  0.88339 -4.10480 -4.21674
v  0.42690 -5.01663 -11.98096
v  1.54435 -3.26517 -3.69594
v  2.63512 -1.90979 -3.50610
v  2.71107 -2.64788 -11.81757
v  3.06650 -0.83735 -3.66963
v  3.64355 -1.68558 -11.16439
v  4.93736  0.87947 -4.34889
v  4.54802 -0.72420 -10.51048
v  5.67859  1.78302 -4.37573
v  5.73125  3.53339 -4.17386
v  6.35399  3.76793  1.21543
v  6.79340  4.68136  3.93046
v  6.92778  2.93511 -10.42492
v  5.97175  4.03068 -3.33928
v  6.68561  3.36408 -2.09872
v  6.53115  3.50751 -1.16336
v  7.47387  5.61016  5.70521
v  8.06927  6.36254  6.73128
v  7.77606  3.95002 -9.75769
v  9.02792  7.17857  7.63847
v  9.87677  7.99022  7.95246
v 10.18562  4.53938 -8.90903
v  9.75637  6.28559 -1.26805
v  9.52972  6.55457  0.68758
v  9.76071  6.85738  1.65057
v 10.10932  9.59807  7.76782
v 10.47293  4.70646 -8.70450
v 10.60229  5.04306 -7.89671
v 11.16010  5.70012 -7.42316
v 10.82631  5.98206 -5.74064
v 10.73394  5.96399 -5.61798
v 10.38164  6.52216 -4.92482
v 10.35358  6.14036 -3.90120
v 10.46186  7.76480  2.17927
v 11.45881  9.24587  7.42807
v 11.17850  7.20888 -7.80179
v 11.95333  6.09128 -6.53841
v 11.65999  6.47281 -6.42839
v 11.15918  8.49610  1.91852
v 12.13064  9.74228  6.73109
v 12.41119  7.12923 -6.84465
v 13.35004  9.98266  0.59970
v 14.22810 11.35584  4.80194
v 14.11695 10.63982  0.31542
v 15.04791 11.98504  4.94732
v 15.11460 12.10037  5.02708
v 15.22849 13.08938  8.28957
v 14.83742 11.34763  0.13568
v 15.35647 12.53698  5.69270
v 15.66100 13.70331  8.93199
v 15.48941 15.13509  9.25513
v 15.63774 12.14545  0.19733
v 16.10990 15.96052  9.32178
v 16.40202 12.79034  0.43919
v 17.42683 13.83427  1.14466
v 18.04032 15.94616  7.70027
v 17.91759 16.09220  7.86664
v 17.77929 14.35442  1.55540
v 18.21335 14.85690  2.29668
v 18.48072 15.40698  3.07622
v 18.65368 15.56261  3.96942
v 18.63431 15.85234  4.89849
v 18.56172 15.91520  5.82230
v 18.36080 15.98151  6.78878
v -17.03676 -18.48236 -2.96591
v -17.03174 -17.86242 -1.10446
v -17.02017 -17.19275  0.82190
v -16.49995 -18.21627 -4.18209
v -16.54744 -18.38394 -5.15064
v -16.25866 -16.26087  2.83669
v -16.06877 -18.26619 -6.32461
v -15.65905 -14.61104  6.31267
v -14.90803 -13.95386  7.16205
v -14.62125 -13.65328  8.02587
v -14.52080 -13.54605  8.18987
v -15.52421 -17.78560 -7.96586
v -15.01107 -17.70945 -9.02188
v -13.87185 -12.94837  7.74532
v -14.36174 -17.26185 -9.36710
v -12.35872 -12.04107  6.77997
v -11.51252 -11.41810  6.36242
v -9.23786 -9.80523  5.92804
v -11.38496 -13.56718 -6.38074
v -11.77309 -13.68993 -5.20451
v -11.84890 -13.67679 -4.18535
v -10.77435 -12.59914 -1.50800
v -10.36666 -13.79279 -11.34782
v -10.69837 -13.12378 -7.55118
v -10.15470 -11.89515 -0.74105
v -9.29193 -11.25241  0.03313
v -7.58651 -10.20078  5.25871
v -8.34310 -9.19567  5.71001
v -10.20472 -12.28502 -8.78384
v -7.32743 -9.66774  1.14746
v -6.89200 -9.63264  4.83082
v -7.56256 -8.66935  5.38845
v -9.62600 -13.25204 -11.60629
v -6.81767 -9.86385  1.56650
v -6.42251 -8.87817  4.42959
v -6.83063 -8.14854  4.84080
v -7.33780 -11.23008 -12.37955
v -6.86921 -9.22410  1.40241
v -6.23532 -8.40087  2.10326
v -5.98069 -8.50686  3.10526
v -6.10558 -8.06107  3.59455
v -6.29399 -8.02473  4.12042
v -7.55811 -10.56937 -8.22930
v -6.01428 -7.96332  3.05334
v -6.56544 -9.57829 -7.60905
v -5.99557 -9.93176 -12.79891
v -4.77194 -8.68134 -13.24271
v -2.37248 -5.63933 -5.39939
v -5.51409 -6.27615 -6.09124
v -3.55044 -7.51478 -13.65790
v -2.74726 -6.56377 -13.09737
v -1.65203 -5.47706 -5.36642
v -0.98630 -5.57246 -5.44705
v -1.25765 -5.17231 -5.16906
v -2.01609 -5.51979 -12.56206
v -0.85918 -4.72292 -4.82253
v -0.52552 -4.33904 -4.49855
v -1.18169 -4.85732 -12.76613
v -0.25539 -3.98955 -4.17908
v  0.20892 -3.28948 -3.63008
v -0.37569 -4.00628 -12.25815
v  0.94788 -2.50091 -3.46671
v -0.42085 -2.52013 -12.73219
v  4.26407  1.74935 -4.72669
v  3.42306 -0.04485 -11.60360
v  4.35359  0.91306 -10.92787
v  5.36685  1.82574 -10.24106
v  4.82269  2.64069 -4.81240
v  5.46418  3.46735 -4.42042
v  5.60813  4.31332 -0.38657
v  4.91251  5.32349  2.38101
v  6.11329  5.72319  4.48340
v  5.94811  4.26464 -2.38968
v  7.13366  6.90191  6.29648
v  8.40174  8.18751  7.46832
v  9.20496  9.04123  7.79278
v 10.05455  4.95113 -8.71437
v  9.60871  5.81766 -8.33247
v  8.82279  7.31393 -0.38843
v  8.65989  7.60127  1.41908
v  8.86807  7.94807  1.96161
v 10.32125  6.37886 -8.41930
v  9.96718  7.27870 -4.27172
v  9.67376  7.31769 -3.35128
v  9.24221  8.22484  2.22041
v  9.58366  8.76759  2.36245
v 11.02232  9.89594  7.37758
v 10.69818 10.34280  7.32604
v 11.02927  7.56363 -6.20524
v 10.68120  7.46629 -5.91151
v 10.15293  7.31700 -5.06833
v  9.66941 10.30206  2.12117
v 11.48439 10.67197  6.65382
v 11.88060  8.25785 -7.14134
v 11.25186  9.27100 -6.47703
v 11.78987 10.37681  1.01098
v 12.07254 11.29697  5.76767
v 12.31828 12.46975  5.03069
v 12.61018 10.95699  0.53222
v 13.55312 12.38940  4.63442
v 13.31282 11.63045  0.25457
v 14.39982 12.94001  4.56449
v 14.64307 13.80175  7.16321
v 15.15995 12.76170  6.52838
v 14.63146 14.10746  8.02637
v 14.08780 12.32445  0.08310
v 14.69047 13.13798  4.70619
v 14.99669 13.73240  5.44065
v 14.88743 14.71000  8.80142
v 14.82860 13.12464  0.05580
v 15.67444 13.81945  0.19857
v 16.67864 16.74496  9.00076
v 16.48132 14.67723  0.60815
v 17.36134 16.96853  8.22500
v 16.65905 14.75447  0.74321
v 17.22223 15.42572  1.36090
v 18.01733 15.34711  2.21019
v 17.65992 16.10047  2.04849
v 17.95208 17.16093  6.61336
v 18.45576 16.24328  5.79090
v 17.59027 17.23631  7.65937
v 17.97323 16.49169  2.87847
v 18.10787 16.78358  3.78559
v 18.06923 17.20373  5.56352
v -17.72888 -16.62211 -0.37749
v -17.45248 -15.52987 -5.19610
v -17.24110 -17.24604 -4.48593
v -17.22981 -16.90789 -3.52170
v -17.44397 -14.64901 -2.27969
v -17.30033 -14.21359  1.01731
v -16.88592 -17.55910 -7.43279
v -16.67007 -17.62149 -7.80734
v -16.74192 -16.93924 -5.81128
v -16.48870 -14.79977  2.37530
v -17.22596 -13.25762  3.89763
v -16.49801 -12.63868  5.01675
v -15.60525 -12.95780  7.04385
v -14.67607 -13.46403  8.00773
v -15.35505 -12.84378  7.28114
v -14.79143 -12.13869  7.62067
v -14.61669 -11.88895  7.80018
v -15.11456 -16.23676 -9.64822
v -13.27154 -10.96318  6.91183
v -14.07902 -15.10978 -10.24730
v -12.38414 -10.48929  6.43875
v -13.29043 -14.38043 -9.96797
v -11.53263 -9.88658  6.14130
v -11.04205 -12.59843 -10.91822
v -12.90720 -12.13773 -7.85162
v -12.46536 -12.88552 -6.51366
v -12.62613 -12.95704 -5.44968
v -12.59402 -12.76764 -4.43770
v -12.30650 -12.46422 -3.51762
v -11.78605 -11.91581 -2.54659
v -9.90190 -8.68810  5.97513
v -11.35206 -12.45798 -8.55417
v -10.46127 -10.69138 -1.00805
v -9.01640 -8.11947  5.89760
v -10.71729 -12.08870 -9.38619
v -9.44530 -9.93020 -0.21751
v -8.23230 -7.51910  5.69018
v -10.25058 -12.32761 -11.89090
v -10.07177 -11.70831 -9.77642
v -8.46178 -9.04569  0.40411
v -7.53392 -7.03243  5.25587
v -9.44075 -11.17412 -9.95683
v -7.29468 -8.09646  1.04646
v -7.06214 -7.85636  1.22774
v -6.29217 -7.51828  3.95726
v -6.73504 -6.79236  4.34569
v -7.39051 -6.92421  5.10207
v -8.58992 -10.76641 -12.42782
v -8.50624 -10.72900 -9.25101
v -8.70401 -10.52876 -9.71783
v -6.57197 -7.18491  1.86078
v -6.32148 -6.81466  2.79116
v -6.48001 -6.64940  3.80192
v -8.33024 -10.21575 -9.30913
v -7.97007 -9.77168 -8.94306
v -7.72432 -9.83677 -11.99414
v -7.70327 -9.35880 -8.60513
v -6.99245 -8.69506 -7.80512
v -6.65363 -8.33623 -7.46532
v -6.09907 -7.93442 -6.99566
v -5.56727 -7.59314 -12.80110
v -4.96024 -7.11665 -13.71658
v -2.98096 -5.34538 -5.24114
v -4.27099 -6.52332 -13.94175
v -3.59573 -5.61453 -13.41493
v -2.06382 -4.60865 -4.71041
v -1.76049 -3.93566 -4.06425
v -0.72598 -3.35283 -3.50035
v -0.99986 -3.33580 -3.44069
v -2.14795 -3.85810 -13.08112
v -0.21868 -2.39716 -3.11472
v -0.97484 -3.72517 -12.94895
v -1.37294 -3.34943 -13.35265
v  0.36347 -1.53665 -3.17622
v  0.26349 -1.45779 -12.16563
v  1.04664 -0.80688 -12.36435
v  1.48568  0.27411 -11.78231
v  3.45019  2.56755 -5.04138
v  4.31929  2.47376 -11.38559
v  3.95510  3.46219 -5.14632
v  5.26455  3.36575 -10.68362
v  4.14764  3.61258 -5.07179
v  4.86850  4.35478 -4.54577
v  4.49637  5.29443  1.11232
v  5.02481  5.21293 -1.76765
v  4.91757  6.42143  4.13304
v  5.52054  6.85367  5.07540
v  6.03724  7.56880  5.92550
v  6.16895  4.32677 -10.03774
v  5.06855  4.92107 -3.82012
v  5.13547  5.19920 -2.88473
v  7.01551  8.38010  6.84028
v  7.02278  5.06640 -10.02250
v  7.86608  9.23474  7.39261
v  8.76647  6.83602 -8.58869
v  8.66482  9.99877  7.63711
v  8.71916  8.36559 -2.54496
v  7.68595  8.44363  1.11104
v  7.95271  8.76344  2.05021
v  8.50442  8.58922  2.21174
v  9.40112 10.67951  7.51757
v  9.79942  7.63517 -7.87959
v  9.47290  8.37613 -4.45463
v  8.76340  9.87902  2.41614
v  9.64708 12.16788  6.88814
v 10.46066  8.38573 -7.95502
v 10.38946  8.80030 -5.90984
v  9.88545  8.56783 -5.36831
v 11.33424  9.26946 -7.29318
v 10.94878 11.47025  1.15147
v 11.77296 12.01783  0.61222
v 12.54852 12.64597  0.27273
v 13.71951 13.84769  4.30729
v 14.26502 14.99940  6.91783
v 13.25733 13.34546  0.09354
v 13.76986 15.13818  4.21614
v 14.75000 14.65506  5.18372
v 14.54312 14.84754  4.81319
v 14.08298 15.26379  7.89227
v 14.78282 16.41080  9.31303
v 13.96511 14.08861 -0.05047
v 14.70876 18.01206  9.49138
v 14.75538 14.65415  0.00816
v 14.87119 14.82551  0.04563
v 14.68960 19.81246  9.48602
v 15.58143 15.65936  0.40113
v 16.78838 17.97042  8.49766
v 16.65541 18.25584  8.49649
v 15.99022 15.83113  0.47131
v 16.79309 16.23040  1.14693
v 16.55735 16.64639  1.03997
v 17.16646 18.60490  7.35364
v 17.07324 17.26257  1.79068
v 17.44453 17.57732  2.67549
v 17.58725 18.31699  4.38014
v 17.45280 18.50586  6.32763
v -17.92128 -15.00579 -0.89095
v -17.56973 -16.28936 -6.95199
v -17.50601 -15.04175 -4.27918
v -17.40602 -14.12130 -0.33822
v -16.99149 -16.03660 -8.32837
v -17.04122 -15.09652 -6.48368
v -16.47592 -12.18810  5.83992
v -16.41733 -15.45027 -8.73704
v -15.03389 -10.71968  7.11918
v -15.82214 -15.06908 -9.09480
v -14.78053 -10.45785  7.45462
v -15.32159 -14.45202 -9.48400
v -12.87539 -9.75109  6.52163
v -14.03633 -13.21456 -9.50600
v -11.58251 -8.31008  6.05926
v -13.41840 -12.94019 -10.54712
v -13.27459 -12.07520 -6.75058
v -13.38365 -12.02618 -5.71271
v -13.25382 -11.74189 -4.72326
v -12.90086 -11.33960 -3.73032
v -9.90307 -7.09546  5.89723
v -12.23916 -12.05954 -11.03246
v -11.63532 -12.23533 -8.93827
v -12.00278 -11.66191 -10.06647
v -12.53822 -11.91234 -9.03646
v -12.76361 -12.02053 -8.50179
v -11.69128 -10.13394 -2.13818
v -11.21023 -11.30542 -11.14238
v -11.08795 -11.79222 -10.06183
v -11.50533 -11.43805 -10.74390
v -10.13048 -8.93729 -0.76984
v -8.93491 -6.50372  5.71525
v -10.46045 -11.88349 -11.74336
v -10.79300 -11.24397 -11.06726
v -10.25089 -11.58302 -10.10126
v -8.68888 -8.26638  0.23957
v -8.79905 -7.85081  0.15829
v -8.20792 -6.01427  5.32023
v -10.06993 -10.87072 -11.19389
v -7.67982 -6.89766  0.90792
v -7.37239 -5.71129  4.47808
v -7.92316 -5.80080  5.01434
v -8.79113 -10.51824 -12.28033
v -9.47600 -10.32222 -11.43796
v -9.09662 -10.37619 -10.43730
v -7.03918 -6.17318  1.74554
v -6.83282 -5.70652  2.66149
v -7.00477 -5.56297  3.72108
v -9.01568 -9.71331 -11.78006
v -9.16869 -9.76112 -11.61677
v -8.80461 -9.50183 -10.78876
v -8.98810 -9.54843 -11.41126
v -8.42283 -9.60587 -9.64731
v -8.92266 -9.64101 -11.72940
v -8.02469 -9.60876 -11.73620
v -8.42994 -8.78071 -11.28366
v -8.48756 -8.87467 -9.87438
v -8.06998 -8.24339 -8.93840
v -8.01139 -8.42630 -12.38442
v -6.42654 -6.66080 -13.08104
v -6.91762 -7.29666 -7.26233
v -5.69107 -6.00335 -13.33253
v -4.01335 -4.96496 -5.10064
v -5.04512 -5.35475 -13.55798
v -3.34307 -4.35401 -4.57036
v -4.34653 -4.68955 -13.73605
v -2.63913 -3.84959 -3.98026
v -2.29856 -3.41007 -3.31942
v -3.62206 -3.65573 -13.20120
v -1.00420 -2.59729 -2.85877
v -1.71057 -2.80998 -2.70015
v -1.94418 -2.99692 -2.84004
v -1.32741 -1.70612 -2.34581
v -3.61328 -1.46217 -12.34163
v -0.68427 -1.36385 -2.73457
v -2.74578 -0.90452 -12.55510
v -0.21420 -0.56485 -3.13571
v  0.66528  0.82795 -4.02909
v  1.65644  2.16824 -4.78859
v  0.88939  1.34078 -12.12426
v  1.95078  1.78682 -12.25999
v  2.74293  2.77534 -11.61367
v  2.59572  3.59940 -5.28714
v  3.59247  3.54810 -11.73380
v  1.72534  5.95945 -5.45559
v  3.53092  5.91502  0.89918
v  3.48983  6.09045 -0.31324
v  3.55865  6.10366  1.86088
v  2.62853  6.80264  2.64018
v  4.04360  6.81583  3.84646
v  4.73173  7.23114  4.79792
v  4.60227  7.45880  4.86981
v  3.85588  5.18244 -4.84563
v  4.21506  6.05001 -2.21819
v  5.18430  8.01368  5.64664
v  5.55344  8.54417  6.12188
v  5.39709  5.32166 -10.35619
v  6.02671  8.88235  6.50349
v  6.49786  9.45645  6.87114
v  6.21172  6.52996 -9.43657
v  7.33852 10.19514  7.26630
v  8.05370 10.92992  7.41481
v  5.92402 10.10520  0.62863
v  7.69864  9.43355 -2.03031
v  6.84484  9.58996  1.89905
v  7.35714 10.15422  2.42334
v  8.74586 11.58447  7.31082
v  9.17442  8.19080 -8.57194
v  8.84426  8.38290 -8.87496
v  9.00724  9.66066 -4.61723
v  9.09132  8.63966 -8.67986
v  9.28810  8.88876 -7.89585
v  9.94290  9.78903 -7.31539
v  9.95537  9.67496 -5.65444
v  9.73102 10.02749 -5.49343
v  8.82813 11.34280  2.29876
v  8.68627 11.49130  2.32329
v  8.01509 10.91710  2.57481
v 10.48198 10.47953 -6.69335
v 10.61419 10.43587 -6.18696
v 10.05704 10.29179 -5.79056
v  9.49186 12.01887  1.78902
v 10.75458 10.35161 -6.73307
v 10.88143 13.03671  0.84531
v 11.62685 13.58603  4.98967
v 12.41963 14.17987  4.41023
v 11.65228 13.69005  0.44029
v 13.10127 14.81164  4.10007
v 12.40360 14.38761  0.14071
v 13.86618 15.60449  4.25426
v 14.12944 16.33324  5.77800
v 13.54484 16.33739  7.58900
v 13.02418 17.57422  8.37848
v 13.87536 17.45487  9.22012
v 13.11827 15.03963 -0.05737
v 14.26555 16.07813  4.80768
v 13.69182 15.40317 -0.08348
v 13.93116 15.78535 -0.06883
v 14.65365 16.54806  0.03410
v 15.91733 19.48571  8.73741
v 15.14041 16.80732  0.21367
v 15.51345 17.39910  0.48954
v 16.75286 19.73776  7.12214
v 16.36380 19.50303  8.17743
v 15.96455 17.71798  0.84292
v 16.45916 18.44894  1.52606
v 17.27954 17.92623  2.56980
v 17.07990 19.71458  5.10456
v 16.95909 19.72942  6.07987
v 16.85717 18.92118  2.42799
v 16.99641 19.28399  3.29717
v 17.08404 19.53965  4.18494
v -17.84478 -14.56881 -7.63451
v -17.02839 -14.69557 -5.61969
v -17.77276 -13.67936 -4.91790
v -17.03658 -14.14277 -3.69956
v -17.73919 -13.13216 -2.94068
v -16.97716 -13.62818 -1.67329
v -17.73895 -12.55938 -0.82642
v -17.65896 -12.05530  1.21185
v -17.32464 -13.97632 -8.08268
v -17.31843 -13.71410 -7.13117
v -17.32859 -13.33883 -6.23606
v -17.34569 -12.74277 -4.40465
v -17.30992 -12.19109 -2.38757
v -16.81234 -11.10760  4.37702
v -16.65448 -10.71752  5.41571
v -16.63963 -14.02241 -9.33211
v -15.97426 -9.91351  6.12852
v -15.75431 -9.70219  6.98646
v -15.53930 -9.44222  7.39241
v -16.26119 -12.96874 -8.83861
v -14.77386 -8.92322  6.99168
v -15.39695 -12.78552 -9.37073
v -13.27213 -7.86336  6.30052
v -14.85163 -12.12961 -9.76802
v -14.18108 -11.82303 -10.09589
v -12.31805 -7.24432  6.02643
v -13.58862 -11.25875 -10.34270
v -13.01246 -12.12220 -10.70753
v -13.47036 -11.15774 -9.22205
v -13.82726 -11.13533 -8.12900
v -13.93789 -11.09282 -7.09076
v -13.93174 -10.96201 -6.07532
v -13.77876 -10.58693 -5.09613
v -13.41823 -10.24976 -4.12449
v -11.49949 -6.57043  5.82801
v -12.33718 -11.75194 -10.93672
v -13.15867 -10.92173 -10.29999
v -12.38742 -11.47333 -10.20210
v -12.84112 -9.57654 -3.30228
v -12.36040 -9.15453 -2.74561
v -11.69750 -11.44044 -10.99736
v -11.97994 -8.85156 -2.38747
v -11.20934 -8.16672 -1.66337
v -9.78867 -5.49640  5.62981
v -10.16957 -7.47654 -0.84812
v -8.91841 -5.01766  5.24955
v -9.09923 -6.72898 -0.08084
v -8.70487 -6.24641  0.22709
v -8.12110 -4.64321  4.51874
v -8.70315 -4.86169  5.04136
v -7.50869 -5.06186  1.90234
v -7.37989 -4.62162  2.65958
v -7.62301 -4.51716  3.69289
v -9.02664 -9.61385 -11.71680
v -8.85124 -8.36683 -11.18947
v -8.64993 -8.22199 -10.25735
v -8.70274 -7.38377 -11.87890
v -9.00820 -7.63047 -11.50061
v -8.84853 -7.48339 -10.46366
v -8.68413 -7.25918 -9.43979
v -8.32283 -7.01646 -8.52084
v -8.16777 -6.88550 -8.27142
v -8.16894 -6.68246 -12.30826
v -7.63646 -6.52200 -7.52635
v -5.66532 -4.96619 -5.46582
v -7.09600 -5.38749 -12.78595
v -6.46026 -5.04271 -13.68246
v -5.14105 -4.66476 -5.13982
v -4.46082 -4.12852 -4.59797
v -5.32234 -4.74819 -13.40964
v -4.17418 -2.95240 -2.94866
v -2.91829 -2.81659 -2.38355
v -3.41862 -2.76838 -2.33962
v -2.84720 -2.24555 -1.71210
v -3.08144 -2.28723 -1.71473
v -3.07139 -1.44547 -1.04752
v -4.63998 -4.13877 -13.58175
v -4.58429 -3.79400 -12.89524
v -5.98526 -1.73456 -12.31785
v -3.24096 -3.67926 -3.84576
v -1.96507 -2.79729 -2.62645
v -1.99607 -2.12172 -2.00627
v -2.25401 -1.35171 -1.47652
v -3.96875 -3.26142 -13.11257
v -4.39673 -2.35832 -12.81604
v -1.74935 -0.71835 -1.87243
v -0.80993 -1.02474 -2.67781
v -1.33763 -0.18345 -2.44214
v -0.54418 -0.19864 -3.09965
v -1.00165  0.43964 -3.04547
v -3.33263  0.16417 -12.89702
v -0.58856  1.06548 -3.74951
v  0.66040  2.94112 -4.98485
v  0.97511  3.13727 -11.89291
v  0.23665  2.54140 -11.69419
v  1.26265  3.74202 -5.30777
v  1.91344  3.78795 -11.99448
v  1.80599  4.57644 -5.44710
v  2.64577  5.15913 -11.18036
v  2.49633  6.54837  0.63007
v  2.40766  6.59913  1.66850
v  3.08871  7.23900  3.67696
v  3.46639  7.92934  4.55759
v  4.10031  8.58868  5.28693
v  4.19771  4.93357 -10.89746
v  4.35431  5.28230 -10.08552
v  3.04392  6.81135 -1.67458
v  3.35686  6.83815 -2.71623
v  4.26283  8.75414  5.45593
v  4.99509  9.53867  6.14515
v  5.19857  5.74128 -10.15849
v  5.39673  6.10752 -9.36077
v  4.84434  6.98627 -9.00188
v  3.31094  6.44419 -4.43267
v  3.55447  6.65636 -3.59361
v  5.22159  9.62366  6.28923
v  5.82922 10.41542  6.73371
v  5.89268  7.52939 -8.97836
v  6.67627 11.11689  7.11982
v  7.41064 11.84881  7.23172
v  7.41123  8.67436 -9.03150
v  6.49904 10.27699 -1.27265
v  5.81910 10.34195  1.63694
v  6.37440 10.99273  2.41621
v  6.62670 11.25226  2.56158
v  5.81439 10.46733  1.74507
v  8.13194 12.49621  7.12729
v  8.43336  9.81924 -8.17400
v  7.08107 10.37365 -2.35214
v  7.55183 10.64208 -3.34241
v  7.24158 11.93550  2.61530
v  8.79966 13.10456  6.84762
v  9.00392 11.23885 -5.12015
v  7.87495 12.55600  2.40557
v  9.47887 13.63971  6.39428
v  9.46959 10.98967 -6.68793
v 10.22488 11.32322 -6.02801
v  9.99279 11.63837 -6.18895
v  9.94965 11.66025 -5.84403
v  8.68072 13.15030  1.94957
v 10.24740 14.07604  5.68762
v 10.00622 11.82025 -6.13462
v 10.08647 14.08337  1.00930
v 11.58298 15.11223  4.53038
v 10.79360 14.78315  0.61529
v 12.39694 15.67290  4.04324
v 11.58372 15.42282  0.29389
v 12.97608 16.14759  3.95347
v 13.11681 16.50192  3.95252
v 13.33608 17.51876  6.36235
v 12.40776 18.51109  7.23156
v 13.16929 18.22189  9.09515
v 13.28010 18.34534  9.20505
v 12.72683 15.64506  0.00474
v 12.25155 16.10759  0.10300
v 13.71697 17.13178  4.50389
v 13.19027 18.48643  5.13295
v 13.86453 19.25910  9.61991
v 13.06936 16.79223 -0.05843
v 13.78236 17.50041  0.02540
v 14.15823 17.66278  0.02444
v 14.55627 18.30611  0.24263
v 15.91242 20.80386  7.92232
v 15.16573 18.70068  0.58708
v 15.44608 19.23417  0.92973
v 16.43401 20.96056  5.85239
v 16.20268 20.94268  6.88319
v 15.78428 19.57057  1.30865
v 16.16403 19.99841  2.10119
v 16.36880 20.35805  2.99249
v 16.47426 20.63173  3.92140
v 16.50775 20.84101  4.87189
v -18.28386 -10.12519 -1.99344
v -17.26511 -11.59951 -0.18918
v -17.90353 -10.58299  0.63028
v -17.82367 -10.36977  1.73896
v -17.70716 -10.30877  2.99864
v -17.50039 -9.80694  4.95948
v -17.47024 -12.65623 -8.62100
v -16.84209 -13.08890 -7.61878
v -17.64580 -11.98998 -6.96392
v -17.71429 -11.52489 -6.05809
v -17.68219 -11.30355 -4.87873
v -17.62388 -10.79566 -3.02871
v -17.52123 -10.20032 -0.75355
v -16.79751 -9.02163  5.75601
v -16.59684 -8.72798  6.67915
v -16.37687 -8.46392  6.86743
v -16.88633 -11.99715 -8.48951
v -15.52525 -7.74940  6.90020
v -15.69901 -11.03679 -9.23505
v -13.25988 -6.22812  5.95240
v -15.77266 -9.72527 -9.86220
v -14.95612 -10.85667 -10.38238
v -14.41341 -10.21140 -10.58335
v -14.15542 -9.95039 -9.61433
v -14.35431 -10.05943 -8.53745
v -14.41377 -9.93617 -7.48399
v -14.36842 -9.77520 -6.42938
v -14.18127 -9.43652 -5.64315
v -13.52084 -9.94178 -4.24683
v -13.91523 -9.95010 -10.59575
v -14.11869 -9.18556 -5.49471
v -13.64722 -8.81790 -4.48373
v -12.98866 -8.17297 -3.65130
v -12.26983 -7.63649 -2.84375
v -10.84108 -4.58406  5.42914
v -12.17907 -7.45731 -2.81330
v -11.23267 -6.65272 -2.05998
v -9.75683 -4.09668  5.05863
v -10.10638 -5.75127 -1.22848
v -9.66249 -5.82048 -0.71209
v -8.98579 -3.54816  4.42725
v -9.21696 -5.40440 -0.38068
v -8.41832 -4.61352  0.57087
v -8.08021 -3.51716  3.30333
v -7.86763 -3.54831  2.52973
v -9.61702 -6.37622 -12.06048
v -9.51486 -6.35682 -12.16148
v -9.53511 -6.36640 -11.07525
v -9.39686 -6.27331 -9.95399
v -9.02746 -6.06033 -8.62992
v -8.91001 -5.72316 -12.68143
v -7.33872 -3.81354 -13.30337
v -7.21066 -4.81978 -5.90294
v -7.81642 -5.24456 -6.60057
v -6.37168 -4.28403 -5.17001
v -5.90680 -3.99773 -4.76692
v -5.50031 -3.73171 -4.45037
v -5.11415 -3.27045 -3.74643
v -4.89380 -2.84971 -2.96487
v -5.33017 -2.28154 -2.02802
v -4.14911 -2.07000 -1.35731
v -3.94848 -1.53401 -0.68230
v -4.37890 -1.51074 -0.58007
v -4.23935 -0.67852  0.06118
v -3.37178 -0.48488 -0.32499
v -2.29659 -1.08898 -1.38087
v -2.79521  0.05318 -0.80246
v -2.98546  0.39055 -0.57423
v -5.14553 -1.01866 -12.47711
v -1.92181 -0.35889 -1.79152
v -2.51793  0.66225 -1.57010
v -2.88526  0.57690 -0.88390
v -4.48941 -0.30132 -12.71999
v -2.10123  0.90183 -2.61727
v -2.32543  0.93508 -2.32088
v -1.80370  1.46940 -3.41073
v -1.52053  1.98142 -4.01252
v -4.39298  1.46748 -12.54790
v -4.98979  2.52315 -12.91324
v -0.51541  3.47250 -5.02297
v -2.72062  3.17266 -12.16755
v -0.80841  4.14761 -11.93165
v  0.90131  3.86166 -11.65596
v  1.11991  5.71751 -10.72419
v  0.48191  4.69349 -5.50517
v  1.50675  6.91978  1.57472
v  0.93800  7.10595  1.59787
v  1.20307  7.05508  0.50401
v  1.81113  7.10590  2.63842
v  1.13904  7.32509  2.57569
v  1.57081  7.72228  3.46320
v  1.63582  4.44209 -11.74267
v  2.71236  5.42929 -10.45617
v  0.76351  5.07426 -5.55741
v  1.57028  4.81881 -5.49393
v  0.95793  5.45751 -5.56699
v  2.13713  6.71016  0.54459
v  1.35418  7.35243 -0.69289
v  2.32578  8.52460  4.41699
v  1.76028  8.00433  3.77314
v  2.26522  6.61100 -9.91437
v  2.07698  7.39338 -1.63590
v  3.28102  9.35522  5.21462
v  3.53881  9.80282  5.47894
v  1.87937  6.52099 -5.26446
v  2.28206  7.09277 -4.73288
v  2.31326  7.55729 -2.93184
v  2.41128  7.50080 -3.60527
v  1.96415  7.55890 -1.93217
v  4.46317 10.56085  6.10583
v  4.34540 10.41888  6.01520
v  2.28315  7.17573 -4.64405
v  2.50817  7.41343 -3.89230
v  5.18103 11.35483  6.56284
v  6.97256 10.08724 -9.36902
v  5.68904 11.72569  6.79700
v  6.04584 12.07532  6.95994
v  5.05811 11.09738  0.39654
v  5.02958 11.10349  0.51143
v  5.02545 11.28909  1.34798
v  5.04030 11.38508  1.49275
v  6.71073 12.75685  7.03316
v  6.06237 11.25081 -1.97167
v  5.74209 11.23510 -1.48709
v  5.40947 11.15404 -0.51511
v  5.43819 11.89686  2.19069
v  5.75620 12.30887  2.45182
v  7.42593 13.41195  6.94396
v  7.11327 11.80964 -3.58279
v  6.98881 11.82138 -3.46663
v  6.40241 11.46676 -2.56899
v  6.41102 12.95529  2.51537
v  8.13861 14.04391  6.73629
v  7.52978 10.47174 -9.15845
v  8.21459 12.22061 -4.70659
v  7.87535 12.21386 -4.42305
v  7.12023 13.63516  2.32513
v  8.93859 14.76349  6.22457
v  8.51659 11.67363 -7.67132
v  9.26424 12.59573 -7.04594
v  9.23555 12.73614 -5.63413
v  8.43550 13.79967 -5.23157
v  9.33991 12.81666 -6.29796
v  9.27256 15.34189  1.20949
v  9.83651 14.44117  1.08358
v 11.61360 16.64959  4.11823
v 12.30122 17.48127  3.86616
v 12.23629 18.66603  8.15529
v 11.60726 19.87259  8.84517
v 12.53704 19.45421  9.30235
v 11.38815 17.14299  0.20338
v 13.08864 18.13543  4.26154
v 12.88069 18.58033  6.15157
v 12.87999 20.04170  9.64647
v 11.86921 22.39642  9.92845
v 12.20255 17.82436  0.01878
v 13.84918 21.07826  9.58720
v 13.29125 18.10539 -0.02484
v 14.52640 21.54646  9.04629
v 12.97253 18.57674  0.00978
v 13.66466 19.29061  0.12884
v 15.15929 21.84118  8.14327
v 14.24457 19.63769  0.37363
v 14.52899 20.15786  0.65753
v 15.62253 22.12313  6.52669
v 15.31355 22.03915  7.67887
v 14.98201 20.52770  1.07797
v 15.41551 20.99663  1.84988
v 15.62456 21.45578  2.73155
v 15.78530 21.73862  3.68857
v 15.82055 21.96050  4.65092
v 15.78062 22.10463  5.63063
v -18.33983 -9.09911  3.72974
v -18.20194 -9.67706 -1.80975
v -17.40826 -9.88684  0.29508
v -18.03126 -8.99908  1.33411
v -17.90761 -8.81840  2.43904
v -17.65701 -8.25923  4.52641
v -17.49761 -7.94086  5.49991
v -17.22041 -11.51435 -8.31154
v -17.20617 -11.37208 -7.35810
v -17.95104 -9.79816 -5.74129
v -17.21959 -10.31112 -4.25903
v -17.64188 -9.10719 -1.14726
v -17.61186 -8.67770 -0.16469
v -16.79592 -7.01161  6.10550
v -16.42152 -6.81964  6.80518
v -17.30509 -9.27488 -9.70505
v -17.44789 -9.99898 -7.93360
v -15.02455 -5.75254  6.14627
v -12.76770 -4.19105  5.36639
v -15.20334 -9.00614 -10.10549
v -14.48700 -9.54653 -8.72835
v -14.53934 -9.27829 -7.79340
v -14.45785 -9.18174 -6.66553
v -14.62129 -8.73672 -10.08803
v -14.63756 -8.61419 -9.05937
v -14.61488 -8.41206 -7.98575
v -14.46448 -8.18108 -6.97061
v -14.22141 -7.85650 -6.31956
v -13.69833 -8.19689 -4.77569
v -13.47972 -7.05905 -5.09158
v -12.89228 -7.26777 -3.89319
v -11.61228 -3.56311  5.05989
v -12.61187 -6.26631 -4.30433
v -11.63977 -5.36975 -3.58112
v -10.89990 -5.34280 -2.40993
v -11.34023 -1.55105  4.26893
v -9.84343 -4.68440 -1.51031
v -9.12826 -4.69560 -0.51693
v -8.79201 -2.52024  3.65610
v -9.07843 -2.26199  3.75606
v -8.94518 -3.98148 -0.68672
v -8.07642 -2.81073  1.16672
v -8.64021 -3.58492 -0.32391
v -8.04763 -3.13556  1.39454
v -8.27946 -2.34543  2.43245
v -8.91860 -2.24801  3.59907
v -10.32958 -5.21888 -11.85723
v -10.54062 -5.40132 -11.59341
v -10.45637 -5.35583 -10.52224
v -10.19974 -5.27651 -9.33414
v -9.87328 -5.08985 -8.20522
v -9.31463 -4.85380 -7.14866
v -9.17413 -5.40454 -12.59569
v -9.77867 -4.42694 -12.34049
v -8.15911 -4.63502 -5.99927
v -8.68906 -4.55824 -6.15661
v -8.27264 -4.29812 -5.58615
v -7.04675 -4.05641 -5.04491
v -7.79194 -4.03557 -5.12355
v -7.01484 -3.50981 -4.27114
v -7.30508 -3.52918 -4.33008
v -8.14238 -2.39959 -12.94087
v -5.98766 -3.60603 -4.38658
v -7.01040 -2.99309 -3.51345
v -5.89987 -3.07484 -3.58740
v -5.68938 -2.62985 -2.80422
v -6.74370 -2.49463 -2.60401
v -6.29864 -1.69736 -0.99306
v -5.05319 -1.36308 -0.36708
v -6.18122 -1.16247 -0.14799
v -5.32527 -0.66821  0.45515
v -5.52976  0.24281  1.22085
v -4.94006  1.23893  1.48192
v -3.82739  0.72033  0.39636
v -4.34200  1.95613  1.12760
v -3.51351  1.58356 -0.10689
v -3.79107  2.11463  0.18502
v -7.33398  0.23924 -13.00346
v -3.38895  1.87304 -1.74438
v -3.57254  2.03808 -1.36911
v -3.69253  2.17951 -0.24023
v -5.49074  1.02263 -12.35334
v -3.12222  2.04891 -3.17627
v -3.30807  1.97339 -2.58270
v -2.45772  2.10891 -3.88607
v -2.91037  2.39875 -3.99549
v -2.33151  3.11893 -4.75710
v -1.44585  4.42469 -5.34746
v -2.06002  3.81200 -12.36727
v -2.31549  4.68955 -11.47214
v -0.58764  4.46228 -11.20442
v -1.33624  5.57002 -10.85027
v -0.77417  5.19683 -5.52434
v  0.72976  7.22535  0.47647
v -0.57270  7.56296  1.73765
v  0.48242  7.57772  2.61716
v -0.16472  7.85220  2.58114
v  0.18705  8.33134  3.14944
v  0.34683  5.28163 -10.59042
v -0.30280  6.40008 -10.18006
v  0.57292  8.45756  3.43966
v  1.43386  9.41313  4.25163
v  1.30313  6.16259 -9.92159
v  0.77355  6.95325 -9.53719
v  0.21683  6.52158 -5.55271
v -0.01095  7.80964 -0.55427
v  0.66089  8.02892 -1.44786
v  1.83989  7.59066 -9.48693
v  0.62659  7.08583 -5.39421
v  0.90413  8.17782 -2.04916
v  1.09408  8.25567 -2.61131
v  2.58340 10.35256  5.04003
v  2.83511 10.73981  5.24044
v  1.22573  7.69810 -4.82849
v  0.82967  7.35414 -5.22766
v  1.37542  8.06658 -4.04818
v  1.27315  8.27067 -3.14695
v  3.84176 11.54573  5.87521
v  3.02467 10.15326 -9.83165
v  4.43019 12.23117  6.27155
v  5.25779 12.89461  6.64218
v  4.48863 12.21992  0.21017
v  5.99063 13.65155  6.80544
v  5.27350 12.37361 -1.81834
v  4.78743 12.27138 -0.81613
v  4.45835 12.43344  1.16150
v  4.70849 12.98551  1.93083
v  4.91372 13.34398  2.14252
v  6.66349 14.33553  6.76306
v  5.80344 13.48892 -2.96981
v  5.62266 13.93592  2.34804
v  7.39001 14.98436  6.58644
v  6.94916 11.61622 -8.55757
v  7.58374 12.73843 -7.83883
v  5.93698 14.04655 -3.29776
v  6.18977 14.59060  2.28030
v  8.03616 15.59700  6.25294
v  6.90632 15.19118  2.06979
v  8.70521 16.15462  5.80315
v  8.58120 13.97113 -5.76333
v  7.62676 15.84922  1.71818
v  9.58496 16.69966  5.06139
v  9.28282 16.83852  5.18044
v  8.98380 16.93246  0.94402
v 10.31868 17.31565  4.49379
v  9.80511 17.50306  0.57840
v 10.89012 19.32601  3.90238
v 11.69650 20.74566  9.58838
v 10.42673 18.35969  0.34271
v 12.30323 19.08042  4.08217
v 12.37073 19.36723  4.28601
v 12.32795 19.73422  5.93275
v 11.90768 20.64387  9.60952
v 11.37361 18.80225  0.14946
v 12.56921 19.69838  4.91322
v 13.18287 22.09974  9.58587
v 12.04033 19.50807  0.06981
v 13.73049 22.63355  9.08069
v 12.80866 20.25618  0.10673
v 14.39141 22.93112  8.12855
v 14.02949 22.79013  8.70103
v 13.21313 20.48539  0.24196
v 13.66322 21.12053  0.58769
v 14.96516 23.23092  6.41646
v 14.58718 23.17541  7.48990
v 14.03948 21.44598  0.90954
v 14.56758 21.97902  1.71928
v 15.00450 22.28629  2.58885
v 14.78198 22.58218  2.55049
v 15.24610 22.53339  3.50016
v 15.08579 23.08825  4.42940
v 15.06368 23.21896  5.43056
v 14.98774 22.93729  3.44304
v -18.37297 -9.60955 -2.27724
v -18.46840 -7.57096  3.14324
v -17.96564 -10.20039 -6.66120
v -17.88328 -9.28754 -3.50621
v -17.85226 -8.96477 -2.54413
v -18.35310 -8.14866 -1.53979
v -17.79361 -6.69556  4.00759
v -17.64882 -6.48876  4.96291
v -17.45137 -9.52940 -7.08786
v -17.95677 -8.18281 -3.96634
v -17.93406 -7.82351 -2.90709
v -16.58784 -5.20127  6.30143
v -17.65914 -8.94200 -9.44728
v -17.62750 -8.46002 -8.62488
v -17.82104 -7.04273 -7.89424
v -17.44033 -7.96682 -5.30375
v -15.80837 -4.66365  5.99960
v -15.11406 -4.07911  5.67017
v -16.08370 -8.07901 -10.36466
v -14.15781 -3.53460  5.31878
v -14.75393 -8.18369 -10.29189
v -15.33148 -7.67327 -10.61916
v -14.68970 -7.90935 -9.40537
v -14.62294 -7.76585 -8.30888
v -14.46132 -7.72462 -7.18274
v -14.75758 -7.18059 -10.65514
v -14.66672 -6.89912 -9.85860
v -14.61048 -6.74636 -9.86816
v -14.37794 -6.63699 -8.79831
v -14.21651 -6.84033 -7.56984
v -13.88769 -6.87818 -6.35029
v -13.89856 -6.18577 -7.64108
v -13.81638 -5.95310 -7.91976
v -12.96075 -5.35425 -6.78024
v -12.12586 -4.72789 -6.01105
v -11.90428 -4.72145 -5.50547
v -10.58336 -4.23003 -3.87149
v -10.56622 -4.70139 -2.64780
v -9.96688 -4.65921 -1.70515
v -10.06362 -1.24105  3.74796
v -10.97270 -4.24877 -5.00584
v -9.87247 -4.05132 -2.63627
v -9.19457 -1.03861  2.99255
v -8.28364 -2.11647  2.30946
v -9.68632 -1.10258  3.45156
v -11.56311 -4.66118 -9.57287
v -10.78008 -4.68006 -8.23641
v -11.47555 -4.56404 -8.45420
v -10.62205 -4.46523 -7.11516
v -11.67721 -4.47201 -7.28226
v -10.38611 -4.23967 -5.95459
v -11.08176 -4.31080 -6.10697
v -9.82471 -3.82873 -4.00163
v -8.46716 -3.00871 -1.06167
v -8.34953 -2.95365 -2.27086
v -8.12375 -2.70231 -0.03926
v -8.01863 -2.04622  1.04575
v -8.39830 -1.05533  1.94893
v -8.63282 -0.85935  2.21193
v -11.70345 -4.66456 -11.88079
v -11.23088 -4.17841 -12.31298
v -11.82069 -4.56685 -11.49351
v -11.74039 -4.68160 -10.78598
v -9.48677 -4.72450 -7.03303
v -9.36939 -4.32492 -6.02544
v -9.01262 -3.57539 -4.17348
v -7.95417 -2.49702 -1.23945
v -7.76916 -2.02323 -0.31412
v -7.79251 -1.33826  0.66227
v -8.17907 -0.34271  1.58278
v -10.72976 -3.43454 -12.65054
v -8.30721 -3.90433 -5.07184
v -8.10514 -3.43164 -4.18678
v -7.87281 -3.02913 -3.28832
v -7.60240 -2.63466 -2.41745
v -7.35064 -2.21249 -1.54357
v -7.17257 -1.69190 -0.62017
v -7.12880 -1.08951  0.26050
v -7.30013 -0.36218  1.11739
v -9.67242 -2.17925 -13.07096
v -7.74551  0.54134  1.96019
v -6.55820  0.31316  1.57308
v -7.00969  1.32425  2.37701
v -7.20961  1.24473  2.37597
v -5.93200  1.19647  1.95638
v -6.66650  2.44222  2.84220
v -6.47705  2.30937  2.71186
v -10.24941 -0.70139 -12.67647
v -5.51652  2.50901  2.37918
v -6.76541  4.68812  3.88104
v -8.26657 -0.24773 -12.76862
v -4.88404  3.10465  1.87533
v -5.26524  3.78942  2.43692
v -4.56848  3.51919  0.57095
v -4.69151  3.71361  0.63939
v -5.04699  4.04454  1.76582
v -4.85681  2.78364 -2.62554
v -4.76803  3.00827 -1.52469
v -4.65953  3.30866 -0.54784
v -4.65881  3.67043  0.45569
v -4.74908  2.79883 -3.18679
v -4.33172  3.00648 -4.17344
v -4.61991  2.90978 -3.83393
v -6.16801  2.06620 -12.73885
v -3.82597  3.59400 -4.87936
v -3.22594  4.25836 -5.30075
v -4.82092  4.23793 -12.13212
v -3.20407  3.85405 -12.01244
v -2.45821  4.41742 -12.16453
v -3.03451  5.80777 -11.07109
v -2.21842  5.57959 -5.58266
v -1.27746  7.63552  0.77750
v -2.50633  8.02077  0.96501
v -1.83116  7.95731 -0.08318
v -1.86791  8.18058  1.81397
v -1.43813  8.67277  2.35839
v -2.91583  6.07684 -10.30199
v -1.17953  5.92413 -10.09166
v -1.76262  6.66646 -9.69415
v -1.69047  6.39890 -5.61616
v -1.95977  8.03207 -0.26872
v -1.41371  8.33260 -1.07512
v -1.03334  8.76948  2.62640
v -0.46460  9.44997  3.13405
v -0.77655  7.32900 -9.74234
v -1.05718  6.99923 -5.54905
v -0.78692  8.59186 -1.84430
v -0.00622  9.64098  3.41073
v -0.59672  7.73087 -5.39853
v -0.26577  8.82900 -2.83017
v  0.22706  8.40611 -2.00751
v  1.07239 10.68211  4.05635
v  1.29340 10.87056  4.20190
v  0.43967  8.18610 -4.79432
v -0.05584  8.35517 -4.85657
v -0.48421  7.82793 -5.33425
v  0.40731  8.62808 -4.00425
v -0.00408  8.79282 -4.07919
v  0.73306  8.51607 -3.10765
v  3.48609 12.91990  5.68444
v  4.82821 14.23092  6.33828
v  4.16531 10.82519 -9.80912
v  5.09985 11.71090 -8.92336
v  4.25030 13.42019 -1.09047
v  3.94604 13.48975 -0.11934
v  3.92508 13.62711  0.83805
v  4.22262 13.95773  1.67615
v  5.92270 15.24822  6.54416
v  6.18319 12.88480 -7.97835
v  4.82024 13.66990 -2.06422
v  3.70527 15.39929  1.36486
v  4.77259 14.85707  2.03249
v  6.59997 15.92484  6.41595
v  5.37837 15.54390  2.14789
v  7.31149 16.54105  6.13394
v  6.67143 15.18377 -5.99050
v  7.94129 14.90473 -5.93569
v  7.73038 14.94741 -5.04518
v  5.53789 15.65625  2.15052
v  6.62816 15.56939  2.07431
v  6.09973 16.27307  2.03464
v  8.06933 17.18455  5.68041
v  7.77906 15.12344 -5.16150
v  7.47595 17.39229  1.46579
v  9.94365 18.82944  4.23762
v  8.50841 18.19193  0.99682
v 10.64705 20.80516  8.65261
v 10.84864 20.70110  7.66030
v 10.68717 21.38540  9.49436
v 11.04192 21.85509  9.86251
v 11.31471 19.83789  3.96734
v 11.52955 20.31988  4.17487
v 11.84056 20.92901  5.59140
v 11.36927 20.90217  6.60666
v 11.90375 20.69852  4.67155
v 12.43273 23.20748  9.56443
v 11.22346 20.48553  0.13676
v 13.10511 23.67405  8.90273
v 12.07801 21.30723  0.25851
v 12.94466 22.30913  0.76843
v 14.20117 24.26479  6.29040
v 13.75703 24.24532  7.37113
v 13.61845 22.94079  1.55180
v 13.93980 23.40946  2.22374
v 14.37268 24.03758  4.09940
v 14.27255 24.20441  4.25667
v 14.27841 24.27019  5.25124
v 13.99187 23.56577  2.41542
v 14.27617 23.84907  3.23876
v -19.29870 -6.82847  1.80088
v -19.36382 -7.19872  0.72350
v -18.93895 -6.88972 -0.65483
v -18.59684 -5.90023  2.70358
v -18.39519 -5.62023  3.84697
v -18.57595 -6.88814 -3.19955
v -18.49784 -6.63147 -2.07561
v -18.42464 -6.89437 -6.29821
v -18.07551 -6.68043 -4.57122
v -17.24199 -2.60795  4.75338
v -16.68325 -3.60569  5.86356
v -17.05558 -8.30156 -9.83688
v -17.49716 -7.33635 -9.40236
v -17.77312 -7.35724 -8.96624
v -15.32721 -2.57569  5.27378
v -15.45900 -7.35038 -10.51602
v -15.55033 -6.01392 -10.33708
v -14.52733 -6.19581 -11.08619
v -14.97022 -5.66311 -11.36523
v -14.27872 -6.06964 -10.16673
v -14.08672 -5.99047 -9.08141
v -14.38172 -4.94150 -10.82321
v -13.90237 -5.42919 -10.50988
v -13.60666 -5.41973 -9.37097
v -12.78008 -4.92259 -8.32139
v -13.40408 -4.83429 -10.73605
v -13.05070 -4.94186 -9.57391
v -12.40782 -4.77424 -7.06028
v -13.12648 -4.00849 -11.29443
v -12.58434 -4.61028 -10.79634
v -12.28870 -4.62283 -9.57829
v -11.45120 -4.37039 -6.07011
v -9.86010 -0.28871  3.19388
v -10.56895  0.21068  3.41032
v -12.66348 -3.29181 -11.67892
v -9.53740  0.39290  2.74171
v -9.88944  0.64106  2.92706
v -11.94934 -2.75920 -12.00501
v -8.75651  0.63165  2.39018
v -9.29359  1.19078  2.81026
v -8.42175  1.54083  2.80040
v -7.65072  2.32871  3.09920
v -8.49662  2.52231  3.34167
v -8.11989  3.10867  3.61972
v -7.12760  3.45005  3.54386
v -7.89034  3.46433  3.74635
v -7.53266  4.05098  3.94299
v -9.71291  0.07203 -12.88815
v -9.11387  1.01146 -12.40415
v -6.18501  5.55257  3.56613
v -8.36699  1.55165 -12.66004
v -5.78680  4.74350  0.48865
v -5.73058  5.22331  1.42852
v -9.10216  2.57692 -13.03189
v -5.29242  3.09481 -3.69265
v -5.90872  3.66049 -4.25762
v -6.17724  3.49885 -3.64659
v -6.28868  3.78064 -1.48328
v -5.47082  3.87225 -0.48379
v -7.38925  3.81712 -12.19416
v -5.38239  4.11333 -4.97216
v -6.52945  4.36355 -12.36516
v -4.86062  4.70913 -5.42098
v -6.50846  4.77762 -11.58640
v -4.76170  4.57034 -11.36782
v -4.50704  6.09333 -10.54411
v -4.23814  5.33338 -5.56056
v -3.63641  6.09211 -5.62406
v -2.93568  8.08805  0.01953
v -4.01923  8.34600  0.23501
v -3.44592  8.44921 -0.79461
v -3.65719  8.49872  1.14920
v -2.97255  9.00435  1.90752
v -3.29105  7.05390 -9.84385
v -3.07585  6.87072 -5.65251
v -3.56036  8.57826 -1.05291
v -2.61778  8.49767 -1.19763
v -2.86557  9.24957  2.03703
v -2.08525  9.78637  2.32097
v -2.80753  7.25365 -5.58794
v -2.42089  9.13661 -2.52457
v -1.51562 10.11328  2.51707
v -1.17871 10.43786  2.67827
v -1.88230  8.23711 -5.33186
v -1.41303  9.06889 -2.74892
v -1.71547  9.29436 -3.26327
v -0.00507 11.78377  3.12339
v -1.30273  9.97442 -10.33575
v -1.39879  8.96738 -4.66789
v -1.85053  8.46655 -5.22176
v -0.90961  9.16308 -3.84873
v -1.96188  9.41182 -3.74469
v -0.54802  8.99722 -2.98704
v  0.45833 11.70124  3.50626
v  1.86941 13.08986  4.49528
v -0.17167 10.76923 -10.29342
v  2.41505 13.48610  4.91323
v  2.32670 11.37871 -9.18221
v  3.35172 12.00229 -9.12621
v  4.21986 15.38630  6.10034
v  4.30647 12.75783 -9.04577
v  3.49700 14.70524 -0.40801
v  4.09554 13.85999 -1.18705
v  3.46552 14.88862  0.54436
v  5.08801 16.11269  6.32787
v  5.25583 15.20060 -3.21406
v  3.84404 14.72179 -1.37645
v  3.98453 15.85186  1.63168
v  5.72964 16.90184  6.21752
v  5.41640 13.81731 -8.11641
v  5.69579 14.09371 -7.30024
v  6.36547 14.97157 -6.73274
v  5.82359 15.62504 -3.91897
v  4.66842 16.48759  1.90368
v  6.47841 17.59532  5.93756
v  7.07537 16.10535 -5.31283
v  6.94408 16.01840 -4.78633
v  6.29476 15.74521 -4.29336
v  5.25447 17.18615  1.92731
v  5.93458 17.80380  1.77044
v  7.87480 18.64478  5.22479
v  6.75125 18.54473  1.46264
v 10.34344 20.16509  3.99224
v 10.11295 20.50145  4.05212
v  9.66855 21.76053  8.49782
v 10.73780 21.99481  6.51330
v  9.57314 21.84620  8.95179
v  9.44840 22.10191  9.52250
v 10.63259 22.70171 10.12925
v 10.04437 23.14227 10.25244
v  8.77557 20.17869  0.55179
v 10.73356 21.29279  4.18851
v 10.96254 21.98213  6.08652
v 10.91946 23.72325 10.11146
v  9.71005 20.94927  0.33401
v 11.09158 21.66665  4.51894
v 11.17083 22.00930  5.37816
v 11.57710 24.32440  9.64434
v 12.23165 24.69430  8.96242
v 11.23995 22.41247  0.48306
v 12.55218 25.00703  8.28391
v 11.81146 22.97302  0.69796
v 12.06675 23.31531  0.90597
v 13.32447 25.23109  6.15860
v 12.94235 25.27409  7.19313
v 12.58554 23.82486  1.41570
v 13.05543 24.35560  2.24258
v 13.32912 24.79485  3.16603
v 13.37306 25.14468  4.09245
v 13.40942 25.24383  5.10843
v -19.51555 -5.57502  0.21198
v -19.57540 -5.88784 -0.94690
v -19.37096 -5.22237  1.37851
v -18.62069 -4.02682  3.16891
v -19.16924 -5.56777 -2.24949
v -19.23899 -5.85849 -3.34162
v -18.69673 -4.39643  2.20101
v -18.83260 -5.47321 -4.52279
v -18.25454 -6.09406 -8.69018
v -18.42428 -6.14448 -8.31668
v -16.98021 -2.16044  4.96982
v -17.59971 -5.87003 -9.86465
v -16.21935 -1.46296  5.13474
v -15.57465 -0.87385  4.87599
v -15.94147 -4.24145 -10.77533
v -14.28740  0.10030  4.46798
v -15.16843 -3.93022 -11.17001
v -14.19844  1.30988  4.39343
v -14.55835 -3.28178 -11.45371
v -12.54688  1.01595  3.94866
v -11.74624  1.59795  3.69847
v -11.99215 -0.47664 -12.61330
v -9.75335  1.80765  3.19262
v -10.76767  3.06432  3.94681
v -9.22705  2.83969  3.58383
v -10.29477  2.94877  3.83776
v -9.26669  4.54282  4.45207
v -11.21963  0.66496 -12.19241
v -7.95903  4.81452  4.35821
v -8.47884  5.51763  4.77001
v -10.56016  1.25789 -12.45235
v -8.43402  7.41052  5.47578
v -10.10964  2.03998 -12.76843
v -8.13692  4.29751 -2.36920
v -8.24272  4.50583 -1.34177
v -7.41042  4.20383 -1.36264
v -8.03465  4.94283 -0.40633
v -7.47127  4.35354 -3.92535
v -7.93675  4.43229 -3.53238
v -7.45780  5.48048  0.48629
v -6.91140  6.15132  1.34162
v -6.54681  6.61769  2.24238
v -6.48084  6.92263  3.25843
v -6.83992  6.98572  4.42513
v -6.98103  4.87267 -4.70941
v -6.32194  5.36558 -5.26055
v -5.69720  5.98840 -5.54192
v -7.39452  5.96394 -11.08414
v -7.76897  6.68360 -10.72186
v -5.04426  6.69463 -5.59594
v -4.57733  8.61028 -0.68152
v -5.72795  8.88036 -0.50789
v -4.03163  9.44103 -3.02424
v -5.59525  8.92917  0.53421
v -5.22251  8.77719  0.51009
v -5.01971  9.28407  1.31443
v -3.98659  8.73828  1.23186
v -4.54756  9.69265  1.63921
v -4.78968  7.52561 -11.04700
v -4.41596  7.39179 -5.56595
v -3.65577 10.06475  1.81243
v -3.98315  7.20534 -10.51245
v -4.18410  7.78621 -5.48729
v -3.83087  8.27658 -5.28743
v -3.29808 10.39902  1.86956
v -2.78783 10.59686  1.95666
v -3.68882  8.36630 -10.21546
v -3.36854  8.80304 -5.03871
v -3.14471  9.35163 -4.27077
v -2.57789 11.61672  1.67550
v -2.16965  9.22077 -4.57998
v -1.91022 12.54766  1.70489
v  0.00006 12.83632  2.99943
v  0.37781 14.68547  3.48131
v  2.55674 15.44617  5.27808
v -0.97018 11.93102 -9.60771
v  1.62208 12.25308 -9.36543
v  2.21460 12.65755 -8.95980
v  2.43405 13.22455 -8.46718
v  3.58214 16.44144  5.83746
v  3.44974 13.84560 -8.46966
v  4.38642 14.77497 -7.71180
v  3.33883 15.90920 -1.61110
v  2.91890 15.86111 -0.57862
v  2.89572 16.05098  0.32912
v  3.17287 16.68966  1.09828
v  3.49947 19.39251  5.58770
v  4.81824 14.98643 -7.47216
v  5.52087 16.00625 -6.80276
v  4.66913 16.37458 -3.42999
v  4.38356 17.97570  1.66127
v  5.64007 18.52035  5.78326
v  6.25630 16.88822 -6.18453
v  6.01162 17.14633 -4.51308
v  6.42189 19.00327  5.49992
v  6.30183 17.14096 -5.42142
v  5.09287 18.74726  1.60885
v  7.18102 19.59123  5.10285
v  5.82204 19.45759  1.39296
v  7.82832 20.26818  4.70176
v  7.91418 21.18495  0.56726
v  9.25536 21.46522  4.13188
v  8.59595 22.52293  8.54239
v  8.19001 22.68291  9.43094
v  9.17311 22.96810 10.18541
v  7.77747 23.35210 10.20933
v  8.85841 22.62589  8.07757
v  9.99304 23.05322  6.37120
v 10.08700 22.55110  4.42380
v 10.19969 22.99247  6.08948
v  9.55582 24.24356 10.40881
v 10.18143 24.82745 10.11550
v 10.36419 22.98098  5.23972
v 10.74311 25.37409  9.63817
v  9.58251 22.66553  0.50005
v 11.44291 25.73006  8.81168
v 11.02496 25.58611  9.27949
v 10.50289 23.55417  0.73149
v 11.97808 26.08198  7.66933
v 11.69773 26.05628  8.13228
v 11.27180 24.61343  1.37248
v 12.39664 26.20541  6.00716
v 12.12681 26.22531  7.02229
v 11.98731 25.17693  2.16241
v 12.34149 25.63203  3.07283
v 12.43992 25.99838  4.02908
v 12.52682 26.11773  4.96364
v -20.01138 -4.27487  0.99995
v -20.70864 -2.34075 -0.91894
v -19.67827 -4.39176 -1.33613
v -19.58842 -3.96942 -0.30511
v -19.35930 -3.42310  1.86401
v -19.21225 -3.05536  2.09353
v -18.66994 -2.03876  2.73557
v -19.26469 -4.90373 -8.16815
v -19.02408 -4.89514 -8.68695
v -18.27817 -4.60805 -9.18049
v -17.35240 -0.58292  4.48861
v -16.61833  0.18252  4.81050
v -16.05538  0.81334  4.68107
v -16.02004 -2.83681 -11.32491
v -14.71858  1.92502  4.48280
v -15.42007  1.41786  4.58318
v -15.48649 -1.86877 -10.84955
v -13.27297  1.77458  4.14001
v -12.27945  1.98492  3.88869
v -12.85132  3.28722  4.31555
v -14.39476 -0.60618 -11.34123
v -12.65297  1.11756 -12.16072
v -11.80167  4.46565  4.63761
v -11.22685  5.24957  4.91632
v -10.98751  5.42052  4.97782
v -10.38261  5.97057  5.15567
v -8.88544  6.21315  5.14220
v -9.88332  6.34052  5.29498
v -9.34311  6.85934  5.48140
v -9.10526  5.40153 -3.06180
v -9.39579  5.41266 -2.44660
v -9.53950  5.38734 -1.37282
v -9.63920  5.70524 -0.36476
v -9.20725  6.19527  0.57549
v -9.43543  5.84884  0.04185
v -8.56955  6.86404  1.40798
v -7.42008  7.89280  5.18613
v -8.27551  7.73422  5.53212
v -7.64283  8.42497  5.44454
v -10.32406  2.73048 -12.53848
v -9.50421  3.49344 -12.64160
v -9.76253  3.84829 -11.87288
v -8.45126  5.60151 -4.06244
v -8.77433  5.57744 -3.70123
v -7.78398  7.57914  2.18753
v -7.27339  8.07179  3.03067
v -7.12357  8.46425  4.00097
v -7.92922  6.15507 -4.57815
v -8.66600  6.09227 -10.52147
v -8.19151  5.41249 -10.90059
v -7.27826  6.67961 -4.95629
v -6.87551  9.06961 -0.20585
v -6.74070  9.31429  0.63999
v -7.11105  9.41808  0.70137
v -7.29682  9.17788 -0.19740
v -6.87000  9.63073  0.96281
v -6.62268  7.34306 -5.13416
v -6.92202  9.18289 -1.28525
v -6.25512  9.08461 -1.38991
v -6.04720  9.98510  1.42084
v -4.78868  7.99950 -5.37245
v -6.00882  7.97643 -5.16076
v -5.94238  8.27051 -5.04928
v -6.85683  9.39757 -2.39237
v -5.96705 10.18293  1.51612
v -4.98737 10.69563  1.61084
v -7.52921  7.37453 -10.89691
v -6.42183  7.91220 -11.07203
v -5.34100  9.05755 -4.62398
v -5.25433  9.46469 -3.79744
v -6.82613  9.16078 -10.37296
v -4.15315  8.98733 -4.88928
v -4.24829  9.50128 -4.09866
v -2.85914 12.06814  1.41952
v -3.05258 10.49696 -10.45009
v -1.16537 13.28437  2.04548
v -1.90643 11.26991 -9.65651
v -0.10148 13.56436  2.88536
v -0.51567 13.98655  2.55031
v -0.19734 14.21930  2.85091
v -0.15839 12.59807 -9.55884
v  2.63323 17.25174  5.48347
v  2.30257 14.53164 -8.31148
v  1.73713 14.20075 -8.64874
v  2.77141 15.08758 -7.78107
v  3.60667 15.80685 -7.79974
v  3.27336 17.08875 -2.63868
v  2.51776 17.08759 -1.68792
v  2.21716 17.02059 -0.72612
v  2.21939 17.15429  0.17424
v  2.49208 17.80400  0.90259
v  4.48395 17.06675 -6.91613
v  4.40699 17.40857 -3.76978
v  4.10204 17.51355 -3.59471
v  3.00611 18.42152  1.28959
v  5.12730 19.53132  5.52826
v  4.11517 18.28247 -5.60189
v  4.67832 19.11588 -4.97052
v  4.27262 19.67920  1.44911
v  5.06994 20.35649  1.29901
v  7.69099 21.77604  4.34932
v  6.36591 23.44354  9.50635
v  7.32792 23.20559  8.78595
v  5.69515 21.02025  1.09046
v  7.42761 23.27459  8.54028
v  8.62286 23.72765  7.09476
v  6.38915 21.76331  0.81467
v  8.41139 22.61481  4.17040
v  8.17839 24.64422 10.64975
v  8.73569 25.34543 10.46214
v  7.40107 22.36804  0.65837
v  9.03896 23.41171  4.40049
v  9.15235 23.47944  4.49369
v  9.06901 24.00429  6.15932
v  9.38374 23.85609  5.73026
v  9.42162 25.83893 10.06132
v  9.48775 23.80611  5.14892
v  9.95756 26.40471  9.48987
v  8.86657 23.78811  0.72780
v 10.59603 26.68540  8.62676
v  9.69748 24.61804  1.04550
v 11.25212 27.02176  7.02516
v 10.79760 26.96146  7.98546
v 10.19354 25.15041  1.38451
v 10.88252 25.91671  2.11596
v 11.38046 27.09980  5.96836
v 11.28253 26.43387  2.97727
v 11.47379 26.78607  3.91581
v 11.57854 26.95037  4.91490
v -20.06290 -2.74320  0.55277
v -19.95354 -2.42950  1.56974
v -19.80337 -2.16778  1.71858
v -20.75684 -0.74873 -1.51525
v -19.26956 -1.60407  1.57548
v -18.30362 -1.31414  2.28553
v -17.87623 -2.21030 -9.02075
v -18.81045  1.67341  1.22774
v -17.73666 -0.48366  3.14501
v -17.64352 -0.40484  4.12895
v -17.88984  1.15193  3.77678
v -17.62379  1.06182  4.13390
v -17.13320  1.79709  4.58987
v -16.37254  1.25731  4.71409
v -17.04277  1.92537  4.62514
v -17.29290 -1.60340 -9.42203
v -16.49328  2.60731  4.60525
v -16.74405 -1.46285 -10.66002
v -17.54779 -0.09753 -9.87086
v -15.77289  3.23105  4.57192
v -15.92025 -0.09128 -11.05512
v -13.95432  4.92930  4.83389
v -13.79991  5.09228  4.86523
v -13.15196  5.77035  5.11544
v -14.74538  1.18430 -11.70100
v -14.12519  1.81511 -12.08146
v -14.12788  7.07324  5.45692
v -12.95950  2.79733 -12.69217
v -10.41761  8.03511  6.01831
v -12.55961  4.27240 -11.92889
v -10.53801  6.61300 -1.06186
v -10.68457  6.72326 -0.47480
v -10.53593  6.90835  0.43171
v -10.34789  7.44137  1.11371
v -9.38377  8.84710  6.25953
v -9.64785  6.25582 -2.74436
v -10.01549  6.85710 -2.43694
v -10.36216  6.69688 -1.67423
v -10.15701  7.55373  1.38496
v -9.44127  8.18227  2.11975
v -9.21613  8.37206  2.29121
v -8.40348  9.62259  6.28902
v -9.06171  9.08499  6.27309
v -8.75951  6.17293 -3.90433
v -9.43158  7.19549 -3.23501
v -8.35610  9.05302  2.96004
v -7.74503  9.64118  3.81202
v -7.40464  9.48615  4.79585
v -7.75945 10.30979  5.64173
v -7.92149  9.85304  5.86393
v -10.18277  6.49566 -10.44996
v -8.28709  7.01799 -4.28034
v -8.78121  7.85413 -3.63864
v -8.53195  9.18061 -0.89728
v -8.96491  9.16499 -0.78555
v -8.90701  9.03142 -1.75068
v -8.28433  9.34329 -0.01691
v -8.96163  9.42143  0.15463
v -8.31422  9.84940  0.89139
v -7.54876 10.04705  4.69420
v -7.60201  7.53746 -4.61756
v -7.25022  8.69801 -4.06698
v -8.84739  8.70692 -2.70161
v -7.90904  9.20721 -2.03180
v -7.49184  9.23688 -1.16409
v -7.57168 10.51065  1.27344
v -6.82990  7.98160 -4.87236
v -7.20541  9.25237 -3.25330
v -6.58934 11.03130  1.29247
v -6.24004  9.00766 -4.38840
v -6.29763  9.43253 -3.56085
v -8.02394  8.67570 -10.20798
v -4.45598 12.51760  0.95046
v -3.46788 12.92481  0.98520
v -2.69337 13.37299  1.07460
v -4.10871 11.23922 -10.61947
v -2.15062 13.85922  1.27845
v -1.91430 13.96502  1.41798
v -2.97020 12.12424 -9.82670
v -1.34445 14.58450  1.93246
v -1.17448 14.75847  2.10572
v -2.18186 13.13119 -8.98658
v -0.63940 15.23400  2.75260
v -1.02907 13.76670 -8.93845
v  0.42726 16.47832  4.13169
v -1.80550 14.78956 -9.07972
v  1.83143 18.15536  5.27365
v  0.92201 15.47586 -7.97429
v  1.91380 16.06492 -7.96080
v  2.33377 16.39839 -7.69851
v  2.72217 16.99876 -7.18974
v  2.27786 17.98192 -2.41538
v  0.75340 19.09687 -0.02191
v  1.62041 18.53961  0.55143
v  3.07231 17.26283 -6.96893
v  4.23134 17.74812 -3.71211
v  2.90835 19.15368 -3.06585
v  2.67840 18.15538 -2.81864
v  2.12955 19.29162  1.11267
v  4.07612 20.34465  5.40085
v  4.88518 18.62922 -3.97270
v  4.30570 19.42019 -3.48487
v  2.82018 19.92437  1.32615
v  3.52777 20.76261  1.34631
v  6.78374 22.70707  4.39672
v  5.72017 23.67343  9.48187
v  5.68369 23.92325 10.35635
v  6.45367 23.98627  8.39492
v  6.06872 24.35346 10.68803
v  6.74126 25.03371 10.81238
v  4.95018 21.85476  1.17083
v  7.86267 24.58084  6.69411
v  7.80793 25.09928 10.70643
v  7.23127 25.73026 10.79451
v  7.51601 23.63269  4.29216
v  7.86948 26.26488 10.51934
v  7.31195 23.95978  0.88734
v  7.13142 24.43530  4.48434
v  8.73548 24.36986  5.20801
v  7.43758 25.13129  5.18879
v  7.98406 24.79228  6.16534
v  8.59862 26.74933  9.95437
v  8.13769 26.56690 10.26237
v  9.08765 27.27013  9.38207
v  8.80859 25.57176  1.42071
v  9.73629 27.56902  8.40404
v  9.34517 27.44699  8.97980
v 10.28161 27.84113  6.85357
v  9.90191 27.75522  7.86821
v  9.68224 26.51231  2.13692
v 10.54537 27.70429  4.82130
v 10.37894 27.87489  5.79387
v 10.18232 27.15958  2.97060
v 10.50053 27.49494  3.82453
v -20.09137 -2.24750  0.41201
v -20.00331 -2.06729  1.40431
v -20.94479 -1.00255 -2.58119
v -20.06460 -0.92294  0.10258
v -19.50865 -1.44930  1.18167
v -20.44548 -0.93307 -4.06729
v -19.47542 -0.25916  0.09840
v -19.08339 -1.34528 -7.84907
v -17.96195  1.03587  2.72392
v -18.51061 -0.73282 -8.28604
v -17.51034  2.00201  3.41007
v -17.22177  1.92754  4.49566
v -18.10318 -0.57870 -9.43733
v -16.77395  2.59191  4.25925
v -17.26972  3.98929  3.73603
v -17.06297  4.34587  4.59982
v -17.07845  4.51606  4.61994
v -16.48886  5.10591  4.75993
v -15.88172  5.78384  4.96874
v -15.98522  2.03528 -10.02860
v -15.23623  6.43828  5.15121
v -14.81747  4.17362 -11.39321
v -14.13481  4.63614 -11.78197
v -12.52392  8.53663  6.14818
v -11.33272  9.27402  6.48605
v -12.82755  4.78243 -11.04053
v -10.80007  7.22687 -0.70340
v -10.98744  7.75420  0.20369
v -10.22019  9.97321  6.76508
v -12.13051  5.41037 -11.23943
v -14.22828  6.69733 -9.93355
v -10.27191  7.52282 -1.97699
v -10.48011  8.19558 -1.07263
v -10.63382  8.70918 -0.11301
v -11.01714  8.77665  1.05373
v -10.54961  9.04237  1.97512
v -10.06151  9.55250  2.53336
v -9.06493 10.55193  6.74714
v -9.43581 10.42195  6.80640
v -13.39391  7.36420 -10.17439
v -9.49126  7.56628 -3.11784
v -9.71056  8.24980 -2.31742
v -9.78931  8.66743 -1.47866
v -9.69959  9.06380 -0.58750
v -10.53871  9.49697  0.62644
v -9.75966  9.46947  0.30819
v -9.97072 10.03302  0.88032
v -8.25692 10.92254  4.32005
v -8.27986 11.25599  6.42641
v -8.82070  8.11526 -3.49066
v -9.31358 10.50152  1.04952
v -7.94934 11.27953  5.33522
v -7.37589 11.73370  1.13929
v -11.26994  9.36362 -10.06960
v -5.12797 13.02557  0.67323
v -6.82321 10.98346 -10.61702
v -4.18109 13.62420  0.57607
v -5.75692 11.67468 -10.62911
v -3.74163 13.89085  0.64910
v -3.35908 14.17571  0.72939
v -2.67181 14.79345  1.02656
v -2.43130 14.95773  1.21102
v -1.72846 15.70247  2.05393
v -5.88570 13.94952 -9.13977
v -3.03463 14.14343 -9.11623
v -0.16123 17.61326  4.24242
v  1.19044 19.23095  5.19430
v -0.08873 16.68550 -7.38383
v  0.97352 17.27288 -7.35711
v  1.80204 17.90703 -7.38197
v  1.42698 18.87536 -2.23668
v  1.06892 18.82800 -1.84002
v  0.02883 19.76074 -1.01508
v  2.19545 18.17958 -7.13923
v  2.28967 18.44243 -6.35860
v  2.74475 19.15068 -5.88452
v  2.32804 19.58861 -2.73762
v  0.98952 19.78912  0.71073
v  3.43482 21.39255  5.26488
v  3.03682 19.48650 -5.62589
v  4.12967 21.17831 -3.08179
v  1.88715 20.64400  1.20075
v  3.77716 20.21422 -5.06188
v  3.87561 20.37246 -4.22552
v  4.80786 20.41935 -3.48694
v  4.29814 21.21498 -3.65023
v  4.39367 24.22623  9.41962
v  4.03324 24.22116 10.47527
v  5.43123 25.13578 10.94662
v  4.97589 25.07082 10.96521
v  4.47788 24.64713 10.83668
v  5.08862 25.39856 11.03900
v  6.03494 23.80628  4.43637
v  6.31698 25.08355  7.31189
v  5.84002 25.94609 10.97523
v  4.75026 22.10326  1.19851
v  4.23130 22.90742  1.24956
v  6.45134 26.58335 10.80832
v  5.81656 24.31965  1.05429
v  5.49409 24.94802  4.64404
v  6.86659 24.80520  4.66174
v  5.82695 26.00445  6.26669
v  7.07723 27.13602 10.43238
v  7.78313 27.60890  9.80458
v  7.37257 27.42354 10.11835
v  8.31099 28.06841  9.06712
v  7.30622 25.95276  1.41673
v  8.85767 28.35385  8.02969
v  8.49239 27.08883  2.16531
v  9.69907 28.20138  6.85902
v  9.01900 27.72784  2.96903
v  9.29331 28.17583  3.85587
v  9.82163 27.91801  3.90925
v  9.41488 28.42290  4.83482
v 10.36285 27.83639  4.83809
v  9.40465 28.50608  5.84633
v -20.77743 -1.01180 -6.18168
v -20.83325 -1.34458 -5.87468
v -21.04288 -0.35715 -2.58885
v -20.15314  0.62111 -0.44539
v -19.70309  1.25286 -0.54093
v -19.84150  0.33921 -6.75605
v -19.29074  0.20417 -8.27907
v -18.78559  4.27857  1.46350
v -18.77846  0.75497 -8.73164
v -18.06299  2.41894 -9.17339
v -17.83463  5.68264  3.20136
v -17.78712  6.00703  4.13731
v -17.60159  6.20422  4.35285
v -17.28874  2.54371 -9.77896
v -17.14981  6.81527  4.81854
v -16.00478  5.93454  4.99870
v -17.03536  6.98737  4.88905
v -16.45017  3.76372 -10.33563
v -16.51528  7.50618  4.69226
v -15.87874  7.94669  5.06943
v -15.64643  8.27589  5.64236
v -15.55822  8.38494  5.70436
v -14.65105  8.92426  5.97654
v -13.57754  9.63221  6.39544
v -14.17379  5.08817 -10.91879
v -11.28740 10.88279  7.06398
v -10.65741 10.56054  6.96877
v -10.90069  9.39624  0.72095
v -11.26377 10.20322  1.45627
v -11.27424 10.16330  1.68130
v -10.84432 10.60482  2.58583
v -10.00533 11.65245  7.27648
v -10.48868 10.93711  1.26762
v -10.88970 10.56619  1.34835
v -9.89679 11.21809  3.44783
v -8.91351 12.31492  7.07556
v -12.26385  8.52432 -10.66913
v -8.13041 12.47684  1.01139
v -8.97029 11.86462  4.19748
v -8.40559 12.24852  4.98420
v -8.19947 12.47833  5.90607
v -8.63273 11.43509 -10.57416
v -5.70969 13.86027  0.41237
v -7.17071 11.82304 -10.18086
v -4.77058 14.46385  0.32521
v -6.34728 12.34228 -10.25412
v -6.92296 13.17200 -9.15010
v -6.36087 12.69995 -9.41682
v -4.02790 14.87280  0.47351
v -3.93923 15.03212  0.50406
v -5.42310 13.18931 -9.53074
v -3.31628 15.68093  0.87741
v -3.07860 15.87480  1.08749
v -2.54108 16.54317  1.88325
v -3.57937 15.03735 -8.68979
v -4.94641 14.61692 -9.19223
v -2.51430 15.48866 -8.76558
v -3.26064 17.12589 -7.33165
v -2.45267 15.87529 -7.93995
v -1.05296 18.41400  4.10993
v -1.52453 16.33743 -7.99853
v -1.86866 17.09295 -7.60512
v -0.30479 19.33286  4.78965
v -0.90063 17.81914 -7.53492
v  0.35425 20.05758  5.14174
v  0.69803 17.89632 -7.08047
v  1.00541 20.74252  5.28745
v  1.57739 18.35998 -7.12666
v  0.92406 19.59714 -5.95346
v  1.68164 18.64566 -6.34038
v  0.65007 19.75308 -2.00015
v -0.19663 20.15203 -0.11730
v  1.77068 21.52071  5.33651
v  1.77081 20.21980 -6.01845
v  1.39875 20.67963 -2.25762
v  0.09589 20.54597  0.57753
v  0.46434 21.14220  0.95260
v  3.82623 23.60429  4.84310
v  2.06832 20.33079 -5.89301
v  2.30630 21.61732 -2.32083
v  1.23059 21.77256  1.21357
v  2.82655 24.45486  9.69286
v  1.32911 24.58061 10.66983
v  4.14592 25.15232 11.08226
v  3.69371 25.52171 11.17777
v  2.90439 24.80034 10.91998
v  2.92413 21.42445 -4.43909
v  3.38782 22.09501 -3.93325
v  4.01148 22.90787 -2.79820
v  4.39937 26.26512 11.15675
v  3.64529 22.21972 -3.74826
v  4.27601 22.66246 -3.06501
v  2.64135 23.13462  1.36301
v  5.18460 25.72781  7.35671
v  4.74375 25.15770  1.23393
v  5.62943 27.32420 10.70707
v  6.43799 25.63979  5.26735
v  6.23021 27.87530 10.25996
v  7.22483 28.63276  9.00767
v  5.77034 26.00280  1.39134
v  6.51986 26.93301  1.74822
v  8.30276 28.75196  7.87825
v  7.70783 29.06203  7.89334
v  7.26672 27.60087  2.24361
v  8.34376 29.12240  5.77325
v  8.12101 29.13335  6.80419
v  7.91572 28.27352  2.96474
v  8.17560 28.73863  3.81642
v  8.31651 29.02630  4.75044
v -20.92691 -0.10620 -1.58121
v -20.63197 -0.14038 -4.13670
v -21.17376  1.04266 -3.15479
v -20.39489  0.56585 -1.82302
v -20.36774  0.76177 -0.81938
v -20.79399  1.41870 -4.42749
v -20.23814  0.16899 -5.36121
v -19.94942  1.24235 -2.14057
v -20.72346  1.81157 -3.41109
v -19.90992  1.48959 -1.00034
v -19.67492  1.10717 -4.87536
v -20.12946  2.12296 -4.22086
v -20.26659  2.78419 -2.60472
v -20.18831  3.00950 -1.44030
v -19.51290  2.55282 -0.09296
v -19.39449  0.78040 -8.02282
v -19.33098  1.51658 -6.04991
v -19.20031  3.19209 -0.43031
v -19.88084  3.81426 -1.76677
v -18.11553  3.59667 -6.32168
v -18.85414  2.51602 -5.54539
v -19.39410  3.34363 -4.95552
v -18.85569  4.15917  0.27097
v -19.04501  4.06378 -5.19913
v -19.25449  5.92117  0.84191
v -19.34530  6.03086 -4.73052
v -18.80868  6.50941  1.82137
v -18.80360  6.79584  2.88850
v -17.92361  6.44879  4.00173
v -18.72500  7.17587  2.97523
v -17.74490  4.77580 -5.63792
v -18.27514  5.68015 -5.03643
v -17.10387  7.58728  3.48021
v -17.86878  8.21364  2.50352
v -17.28498  7.07340  4.68293
v -16.83803  4.32560 -10.01623
v -17.28197  4.16559 -8.74372
v -17.34435  4.91347 -6.90674
v -18.60123  7.03021 -5.48130
v -16.82063  7.67608  4.42863
v -17.57052  5.59881 -9.34957
v -16.88095  5.19343 -8.30009
v -16.94066  5.66989 -7.26759
v -16.74982  9.27302  3.53119
v -16.41347  8.24898  4.05606
v -16.12155  8.32839  4.87381
v -16.53499  6.68164 -9.98331
v -17.08889  6.62780 -8.74873
v -17.11265  7.01286 -7.80043
v -16.47415  6.57605 -6.72440
v -17.21030  7.68497 -5.91195
v -16.46992  9.49172  4.45029
v -16.13220  9.80838  5.25059
v -16.59589  8.04126 -7.11888
v -15.13286 10.22493  5.82753
v -14.70781 10.47956  6.43883
v -15.64120  7.35942 -9.70416
v -14.52373 10.61292  6.50084
v -13.46625 11.17276  6.87727
v -13.18675 11.33934  6.96651
v -12.14870 11.79505  7.22883
v -14.60561  8.41522 -10.29754
v -11.30797 10.47761  1.61266
v -10.90138 12.46307  7.51177
v -13.38987  9.46106 -10.81219
v -11.37309 11.59819  2.26969
v -11.02607 11.79842  1.47767
v -10.70767 12.06988  3.14525
v -9.94378 13.36410  7.66033
v -10.05162 12.54261  1.09439
v -9.07920 13.10035  4.68549
v -8.26084 12.81299  5.88256
v -8.39896 13.24450  6.65636
v -8.64676 13.52402  7.06583
v -12.62152 10.26162 -10.19040
v -8.55169 13.63251  5.57557
v -8.40084 13.74496  6.54989
v -11.19764 11.27296 -10.47830
v -10.40049 11.85286 -10.61749
v -9.20058 12.16715 -10.21613
v -5.60195 15.20990  0.17670
v -8.30601 12.96025 -9.50814
v -9.25789 12.59456 -9.32341
v -8.70669 13.65255 -9.14972
v -7.82529 14.19768 -9.28458
v -4.69528 15.70294  0.33145
v -4.59312 15.88511  0.39692
v -3.91931 16.67298  0.96778
v -7.14731 17.70538 -7.80846
v -3.36992 17.31352  1.77952
v -5.35373 16.46346 -8.20144
v -4.42589 16.24874 -8.08933
v -5.24456 16.76011 -7.37098
v -4.26174 16.60995 -7.24704
v -4.81471 17.33739 -6.87335
v -2.03485 19.17511  3.99566
v -3.95278 17.94556 -6.90361
v -1.52563 18.21639 -7.37495
v -3.10304 19.22765 -5.98591
v -2.26273 18.03114 -6.57384
v -0.93311 20.32081  4.82224
v -1.92042 19.04639 -6.95822
v -1.16873 20.26410 -6.03591
v -0.17440 21.20006 -5.21835
v -0.46360 20.94134 -1.45635
v -0.85139 20.96597 -1.09746
v -1.03838 21.04812 -0.22401
v -1.17390 21.80053  0.53897
v  1.01611 22.51396  5.26875
v  0.68857 21.65883 -5.33019
v -0.73718 21.46991 -1.32725
v -0.23191 22.13401  1.03616
v  1.77140 23.33151  5.18920
v  2.17682 25.67082 11.30270
v  1.84964 25.31312 11.20409
v  1.41267 24.88104 10.95001
v  1.21144 21.50570 -5.35259
v  1.17388 21.93046 -4.47714
v  1.73061 22.60313 -3.86465
v  1.26663 22.64228 -1.69409
v  1.00680 23.34491  1.30863
v  2.48228 23.95695  5.01107
v  2.13041 24.97737  9.21716
v  2.86212 26.36175 11.26561
v  2.54687 23.06647 -4.00583
v  2.35802 23.33916 -2.11431
v  3.08261 24.64289  4.90546
v  3.49301 26.95753 11.13853
v  3.27415 23.89731 -3.23718
v  3.22019 23.94805 -2.53533
v  1.87468 24.18554  1.44365
v  3.61542 25.14646  4.91907
v  3.96321 25.36820  4.95203
v  4.31643 26.28374  7.27605
v  3.54616 25.98713  8.00487
v  4.04921 26.40438  7.24559
v  4.17059 27.55593 10.88168
v  4.70937 26.20683  5.38876
v  4.52521 26.54257  6.23956
v  5.66611 28.32375 10.10849
v  2.66647 26.30646  1.63249
v  5.02326 27.03002  1.74490
v  5.88959 29.06308  9.29328
v  6.48571 29.43655  8.30845
v  5.65609 28.11679  2.35328
v  7.04230 29.67203  6.88380
v  6.08370 28.06645  2.36723
v  6.66250 28.74267  3.11407
v  7.01688 29.26300  4.00692
v  7.06812 29.57809  4.90116
v  7.45472 29.43015  4.90280
v  7.18678 29.67529  5.83180
v  8.16610 29.21802  5.80068
v -20.94678  2.98748 -3.84669
v -20.88133  3.08476 -4.20192
v -20.44902  3.63225 -4.61510
v -20.43763  5.23100 -2.65264
v -20.06558  4.36073 -4.89765
v -20.00887  5.68559 -4.06885
v -19.31511  5.79618 -0.36617
v -18.93719  6.90376  1.53620
v -18.98899  7.25229  2.57433
v -19.33613  8.19121 -0.33253
v -20.03449  6.50557 -1.70915
v -18.57603  7.62888  1.19484
v -19.35730  8.71520  2.01856
v -19.13644  8.64800  2.33214
v -18.94040  9.14541  0.56800
v -18.59678  9.24835  2.13676
v -18.38891  8.11647 -5.52154
v -16.84917  8.73699 -5.20253
v -17.54840 10.19716  3.16226
v -15.63986  8.62791 -8.72541
v -17.10476 11.01662  3.45756
v -15.25415 10.52046  5.73537
v -16.05458  7.80215 -9.42682
v -15.52072 11.41539  5.33164
v -14.17543 11.16848  6.15620
v -15.67102 11.79941  5.01843
v -14.30564 12.07021  5.81684
v -13.67641 12.25590  6.59511
v -13.62885 13.17778  7.29972
v -15.10335  9.00691 -9.92259
v -14.53002 10.07701 -8.37675
v -14.67525 10.72119 -6.55731
v -16.14057 11.26497 -5.34068
v -17.58298  9.96035 -4.10007
v -10.55949 13.73987  7.80500
v -15.22120  9.76418 -10.10667
v -14.89079  9.80781 -10.66918
v -14.48894  9.89252 -9.35109
v -14.89140 10.18284 -9.83016
v -11.58852 12.66540  1.74582
v -11.72507 12.62618  2.09849
v -11.20239 13.11044  2.98440
v -11.42469 13.05556  2.65524
v -13.90758 10.16416 -10.40094
v -13.22453 10.97314 -9.78689
v -12.65644 11.76743 -9.08827
v -13.84802 10.99394 -7.79949
v -13.36074 12.03928 -6.49473
v -13.99720 11.63762 -6.09132
v -14.65063 12.40014 -5.59536
v -10.88990 13.32137  1.22628
v -9.66951 14.17249  4.41054
v -8.85212 13.90412  7.40819
v -9.39583 14.35479  7.82092
v -13.12571 11.60071 -8.02712
v -13.91564 12.98463 -5.87304
v -9.34902 15.22012  4.99619
v -8.57574 14.86076  6.06773
v -8.50923 14.78889  7.03455
v -12.83033 11.64616 -10.43563
v -12.61852 12.46129 -7.36726
v -11.78056 12.04752 -10.09550
v -11.87481 12.63975 -8.49761
v -12.17728 12.90601 -8.91748
v -11.81460 12.93646 -7.69001
v -11.80995 13.38223 -6.78222
v -7.90682 15.08491  0.36835
v -10.84912 12.50794 -10.23077
v -11.08010 12.94647 -9.36868
v -11.84823 13.41143 -8.56618
v -11.74788 13.85889 -7.80753
v -11.02735 13.86548 -7.05621
v -11.49823 15.18861 -6.24578
v -10.86809 14.95641 -8.17067
v -10.84441 15.27067 -7.28991
v -6.91529 15.66303  0.19393
v -9.20848 14.46631 -8.81620
v -6.14380 16.15790  0.19013
v -8.26266 14.96250 -8.95023
v -8.42169 15.36350 -8.14242
v -9.91590 15.91665 -7.45056
v -8.22435 15.69118 -7.33613
v -8.95564 16.78691 -6.72763
v -5.66597 16.34032  0.28269
v -5.31913 16.82226  0.50897
v -7.43112 15.93967 -8.23993
v -7.83111 16.65464 -7.83365
v -4.83275 17.35494  0.90857
v -4.58867 17.64049  1.20119
v -4.29698 18.06378  1.73310
v -6.25165 17.67978 -7.64452
v -5.80373 18.29510 -7.15175
v -3.49527 19.13248  3.23781
v -2.98817 19.96604  4.06087
v -5.06003 19.53108 -6.22885
v -1.86711 21.16071  4.84999
v -4.25949 20.51457 -5.33601
v -2.21408 19.55639 -6.70357
v -2.12881 19.91030 -5.90929
v -3.03020 21.07126 -5.34821
v -1.08768 22.09464  5.12100
v -0.46310 21.60753 -4.39806
v -1.42098 22.21633 -0.88204
v -1.83843 22.08254 -0.32936
v -1.78046 22.44563  0.53591
v  0.30888 23.50074  5.24821
v  0.15989 24.62732 10.65810
v  0.16400 24.77360  9.77838
v  0.57110 25.51060 11.29213
v -0.10453 24.87337 10.93018
v  0.53593 22.07463 -4.47932
v -1.05925 24.14913 -3.24308
v -2.04183 23.63775 -3.21789
v -1.05917 23.09875  1.17451
v  1.60485 24.85382  5.12246
v  1.73243 25.96631  8.58917
v  1.32206 26.37508 11.33661
v  0.73005 23.78623 -3.18570
v  0.40797 23.74720 -1.25482
v  0.10952 24.21537  1.42280
v  2.07161 26.21115  8.29068
v  2.55092 27.55599 11.07880
v  1.48108 24.12933 -3.34207
v  2.13153 23.57547 -1.98214
v  1.94118 25.25758  5.14421
v  2.46281 25.68605  5.17398
v  2.69433 26.66393  7.62211
v  1.77289 24.28899 -3.06169
v  2.66794 24.40424 -2.22864
v  2.09623 24.98367 -1.85561
v  1.53888 25.64076  1.53615
v  3.17948 26.47737  5.51349
v  1.80238 27.11485  6.51885
v  2.75007 26.81824  7.33251
v  3.18061 28.18261 10.80231
v  2.89587 25.40221 -2.53140
v  3.35564 25.00827 -2.36366
v  2.93009 25.48690 -2.10469
v  3.84279 28.68981 10.40597
v  3.72532 25.65123 -2.55275
v  3.64582 25.70025 -2.63262
v  3.67646 25.81455 -2.29407
v  4.44868 29.18500  9.78969
v  3.75122 25.77928 -2.57851
v  3.37269 27.19309  1.79887
v  4.95549 29.65231  9.06288
v  4.69118 28.43609  2.45809
v  5.50504 29.97675  7.97726
v  5.41886 29.18292  3.18065
v  6.56212 29.86029  6.88949
v  6.04509 30.12007  5.88951
v  5.79401 30.13348  6.89529
v  5.81963 29.62216  3.99533
v  5.97308 29.95991  4.87906
v -21.04166  3.49299 -4.01875
v -20.34434  4.66939 -4.59511
v -20.76349  6.90917 -3.04618
v -20.05835  8.12993 -3.76586
v -19.34615  7.72033 -2.39631
v -18.91672  7.61404 -5.11011
v -19.61690  8.78502 -4.15555
v -18.89649  8.63717 -1.68205
v -19.68750  9.76174 -0.91598
v -18.90900  9.39362  1.70913
v -18.56930  8.60938 -4.50401
v -19.22389  9.77369 -3.46477
v -19.28206  9.90017 -2.42527
v -19.15888 10.52027 -0.27071
v -18.32570  9.97631  1.11526
v -18.07041  9.04671 -4.84865
v -18.70261 10.18052 -3.89340
v -17.59516 10.39686 -1.86774
v -18.77205 10.74338 -1.82565
v -16.63891 11.26635  4.42461
v -16.63448 11.13814 -3.82110
v -16.33449 11.84071  0.24638
v -16.62495 11.55047  2.15638
v -16.86466 13.62730  0.83458
v -16.18092 12.78758  3.66821
v -15.64261 12.69447  4.67668
v -14.66898 12.91233  6.26097
v -16.87506 12.37574 -4.62806
v -16.81332 12.57516 -3.48488
v -16.68423 12.57353 -2.19014
v -16.41621 12.82482 -0.10818
v -12.43462 13.85854  7.65488
v -15.25269 10.42975 -10.31551
v -16.06914 12.63962 -5.31655
v -11.73413 13.00153  1.90670
v -11.27748 14.45749  7.90788
v -15.44069 13.28818 -5.60045
v -11.42864 14.07835  1.59430
v -11.55094 14.16034  2.58197
v -11.49283 14.32174  1.75225
v -10.95596 14.56168  3.42292
v -10.71712 14.74354  8.02209
v -9.56328 14.76014  7.98182
v -10.18181 15.14777  8.19115
v -14.69788 14.15781 -5.11195
v -10.78775 14.58107  1.15448
v -10.24825 15.16167  4.13403
v -9.51945 15.64714  4.87684
v -8.45581 15.00735  7.00182
v -8.68687 15.33735  7.73133
v -9.19473 15.70541  8.18413
v -13.24155 12.25650 -10.03599
v -14.03691 14.63641 -6.03143
v -9.99925 15.08762  0.87028
v -8.92930 16.00660  5.64303
v -8.45214 16.22570  6.45585
v -8.23289 16.12458  7.33589
v -8.34260 16.23688  7.64305
v -12.53402 13.12135 -9.42566
v -13.19178 15.58075 -5.36340
v -9.44438 16.09612  0.72847
v -8.22578 16.40795  7.26641
v -11.81520 14.15580 -8.74995
v -11.72664 14.43520 -7.96774
v -8.32877 16.06394  0.36363
v -7.55531 16.54626  0.25810
v -10.07917 15.63401 -8.25558
v -10.66874 16.32248 -5.42383
v -8.07788 17.81665 -5.94033
v -7.16082 16.89798  0.32632
v -6.39498 16.69025  0.28567
v -6.73593 17.21123  0.44035
v -6.04595 17.79070  0.74081
v -8.13642 17.31128 -7.54484
v -8.04618 17.52150 -6.77957
v -9.33021 19.88703 -4.76980
v -5.82364 17.90244  0.85469
v -5.08066 18.44462  1.62369
v -5.43642 18.53491  1.56266
v -5.33620 18.79546  1.84453
v -7.15150 18.13438 -6.88050
v -6.97108 18.95926 -5.17867
v -7.62241 19.78393 -4.69419
v -5.60576 19.43468  2.41257
v -4.02727 20.60228  4.07390
v -6.19252 18.74245 -6.95964
v -6.08697 19.03965 -6.10920
v -6.68504 20.44223 -4.72778
v -3.19728 21.60171  4.71549
v -5.64064 22.63698 -4.12489
v -3.20095 21.53630 -4.49770
v -3.86015 22.40109 -4.00254
v -0.70199 24.35162  5.26911
v -2.20626 21.94367 -4.55322
v -2.91013 22.85082 -4.02975
v -1.63002 24.62749  9.92354
v -0.23494 25.80002  8.82244
v -1.64307 24.64592 10.83590
v -0.99558 25.57867 11.28577
v -2.17618 22.94813 -0.49659
v -2.50861 23.38225 -0.16211
v -2.67284 23.27023  0.37085
v -2.63427 23.47196  0.57930
v -0.78867 25.74964 11.32790
v -0.24010 26.34413 11.36171
v -1.51902 24.12091 -0.55929
v -2.24894 23.85662  1.10296
v  0.15305 25.25531  5.31601
v  0.57082 26.40192  8.32224
v  0.43552 27.03016 11.31005
v  0.55639 25.06042 -3.35193
v -1.14949 24.73177  1.58631
v  0.92902 25.94684  5.41454
v  1.28759 26.85960  7.73429
v  1.02996 27.65917 11.16807
v  1.25106 25.91013 -1.38610
v  1.49453 26.60081  5.69358
v  1.45695 27.02927  7.40653
v  1.70488 28.22051 10.94777
v  1.27310 25.80055 -2.62509
v  2.32602 28.75650 10.58691
v  1.46909 26.02233 -2.37336
v  2.89277 25.55329 -2.46606
v  1.92676 26.72304 -1.70768
v  2.10785 26.52741 -1.62410
v  1.94351 26.78370 -1.47296
v  1.77987 27.25260  1.93742
v  2.89875 29.27994 10.12331
v  3.61481 25.80094 -2.57382
v  2.72370 26.95247 -1.60874
v  2.60746 27.06668 -1.65273
v  2.63001 27.10635 -1.51760
v  3.50956 29.74510  9.44050
v  2.68283 27.11171 -1.63115
v  2.56947 28.03639  2.21398
v  4.05576 30.13788  8.50530
v  3.37501 28.73929  2.56796
v  4.58960 30.48689  7.02451
v  4.08639 29.49294  3.31276
v  3.52804 28.93476  2.71187
v  4.43613 29.99648  4.15120
v  4.88262 29.92477  4.16505
v  4.63116 30.33574  5.04757
v  5.03637 30.25812  5.07097
v  4.75926 30.48358  5.98316
v  5.53245 30.26362  5.93028
v -15.57684 13.56768  5.88650
v -14.68189 13.89464  7.03134
v -17.28695 13.38287 -1.37461
v -16.33769 14.02049  2.88493
v -13.34927 14.54342  7.50944
v -16.43809 13.16743 -4.90461
v -16.96071 13.60887 -3.87923
v -16.87999 13.76623 -2.83241
v -12.10594 15.21746  7.89855
v -16.04167 14.27695 -4.86157
v -11.55306 14.76113  2.40378
v -11.04119 14.75858  3.30811
v -11.01551 15.92320  8.26448
v -15.45500 14.91218 -5.14181
v -10.88081 14.94277  1.25017
v -11.26463 15.84817  1.99682
v -11.35991 15.63138  2.17275
v -11.10290 15.89191  3.07917
v -10.55167 16.06471  3.90647
v -10.60035 16.34762  3.84702
v -9.40428 16.08401  8.36438
v -10.11421 16.58352  8.58111
v -15.11485 15.15661 -5.04773
v -14.04153 15.06292 -5.13346
v -14.61666 16.05814 -4.34411
v -10.25866 15.61552  0.97437
v -10.60118 16.12031  1.26616
v -9.95962 16.69620  4.65117
v -9.36633 17.17862  5.32576
v -8.46480 16.55810  8.08941
v -9.40458 17.07608  8.76165
v -9.06224 17.11206  8.74132
v -9.27643 17.26645  8.83804
v -9.87236 16.62074  1.00066
v -8.76758 17.55561  6.10263
v -8.22323 17.36954  6.98344
v -8.06114 17.37849  7.77813
v -8.24367 17.60695  8.52705
v -8.52489 17.81547  8.81466
v -13.46349 18.04986 -4.30761
v -8.66442 16.62832  0.52520
v -9.09044 17.12388  0.82423
v -8.23287 18.03724  6.80840
v -7.74348 18.28925  8.22220
v -7.81203 18.37762  8.47056
v -11.94090 18.06372 -4.33101
v -7.79806 16.89994  0.37120
v -8.26957 17.62816  0.74910
v -7.49545 19.26623  7.97246
v -11.12628 18.77084 -4.44031
v -7.33035 18.22057  0.93051
v -7.53576 18.15815  0.90353
v -7.49989 18.33444  1.01385
v -6.15060 18.07603  0.89962
v -6.76665 19.02662  1.62551
v -6.23988 19.57149  2.34958
v -6.05202 19.97387  2.79322
v -8.43855 20.65211 -4.81677
v -6.08754 20.32542  3.20940
v -5.43469 20.93828  3.98385
v -7.59716 21.52734 -4.05712
v -4.76393 21.74907  4.64574
v -6.72788 22.17989 -4.01234
v -4.05825 22.55440  5.01201
v -3.62174 23.05352  5.22731
v -2.89945 22.90003  5.15915
v -2.69429 24.22955 10.07719
v -3.77190 23.84578 10.20458
v -3.02118 24.43828  9.51037
v -2.78455 24.51352 10.86035
v -3.29290 24.45000 10.89876
v -3.12472 24.76405 11.04715
v -4.76354 23.26316 -4.10131
v -2.88639 24.48517  5.66638
v -2.10194 25.93913  8.08030
v -2.46412 25.60366 11.21243
v -3.90256 24.04665 -3.25493
v -2.00795 24.84094  5.60215
v -1.93136 26.09452 11.30858
v -1.73508 26.37434 11.33470
v -3.11748 24.66814 -3.17032
v -3.17912 24.20847  0.23382
v -1.25749 25.55349  5.71941
v -1.01332 26.38595  8.08102
v -1.08837 27.01203 11.31803
v -2.52755 25.14664 -0.14739
v -3.24820 24.62035  0.22967
v -3.37471 24.68565  1.09408
v -2.03165 25.62720  1.79553
v -0.46121 26.38105  5.93989
v -0.46929 26.74599  7.67822
v -0.50448 27.64638 11.18519
v -0.57340 25.06068 -3.04198
v -1.65358 26.21571 -0.35109
v -0.01716 26.95961  6.63110
v -0.26857 26.89135  7.23173
v  0.94469 27.00225  7.49241
v  0.13672 28.23677 10.97952
v  0.29188 25.47445 -3.14032
v  0.08826 25.79853 -2.22760
v -0.55739 26.78378 -0.65722
v  0.06077 27.42411  2.23719
v  0.76980 28.79121 10.69281
v  0.95710 26.12789 -2.43640
v  0.19778 27.20673 -1.68566
v -0.72494 26.78751 -1.48781
v  0.42911 27.28348 -0.88655
v  1.33063 29.20376 10.33087
v  1.86346 26.81701 -1.63351
v  1.37236 29.32087 10.20613
v  1.97638 29.79144  9.66822
v  2.59141 27.10042 -1.62272
v  0.43184 27.74392  2.32591
v  1.06347 28.24778  2.47891
v  2.40867 30.11500  9.09177
v  1.78031 28.90600  2.81140
v  3.46449 30.43349  8.07046
v  3.02857 30.58681  7.81495
v  2.57299 29.70329  3.45097
v  3.12986 29.65759  3.40159
v  3.13847 30.29746  4.23058
v  4.10045 30.58641  7.05383
v  3.49421 30.76234  6.09474
v  3.26963 30.72262  7.08534
v  3.47529 30.61881  5.07578
v -16.34296 14.27280  5.60439
v -15.82903 14.41433  6.39009
v -15.52722 14.61765  6.75422
v -17.77593 14.27916 -0.66591
v -17.93687 14.13988 -1.77569
v -14.80381 14.91973  7.02719
v -14.29883 15.28421  7.22481
v -17.79923 15.51197 -2.62454
v -17.46426 14.47374 -3.06997
v -13.49003 15.68215  7.56470
v -13.01630 16.06469  7.80981
v -16.21126 14.62614 -4.56204
v -17.04663 16.09560 -3.09892
v -11.06393 17.40302  8.69668
v -15.55462 15.23973 -4.91382
v -15.44867 15.50497 -3.97571
v -15.83046 16.21525 -3.32421
v -11.10013 16.23119  2.91259
v -15.02399 16.95471 -3.60127
v -10.77510 16.70369  1.70913
v -10.77370 17.10862  2.55152
v -10.53413 17.30828  3.46292
v -10.08078 17.29482  4.39258
v -10.12771 18.14504  9.09031
v -10.12924 17.34646  1.51056
v -10.31743 17.97326  2.38777
v -10.31384 18.00476  3.35314
v -9.97013 18.24109  4.19125
v -9.48930 18.28962  5.03228
v -9.94562 18.45047  4.09506
v -8.91897 18.36856  9.20864
v -8.81072 19.46446  9.70610
v -9.32106 17.81624  1.27707
v -9.60218 18.49740  2.09051
v -8.91093 19.11697  5.63219
v -7.98588 18.75153  9.05739
v -12.73883 18.92401 -4.40490
v -8.44413 18.15207  1.11135
v -8.82343 18.87304  1.87347
v -8.24391 19.76505  6.27800
v -7.38847 19.37584  8.85219
v -7.72442 19.74462  9.58170
v -7.58514 20.74216  9.98583
v -11.89350 19.87849 -3.72026
v -7.86074 19.01120  1.71538
v -8.11277 19.64044  2.46047
v -8.87774 19.01193  2.04245
v -7.60645 20.57925  6.88336
v -7.00644 20.18373  8.52867
v -6.99353 20.29095  9.43629
v -10.93514 20.60804 -3.78264
v -7.00240 19.79542  2.53001
v -7.03286 21.33416  7.48887
v -6.47948 21.03089  9.13915
v -7.18011 21.09358 10.05191
v -6.78815 21.35445  9.99686
v -8.16102 20.22018  3.44993
v -6.65979 21.28190  4.36884
v -6.56255 22.19222  7.34241
v -6.00296 21.84359  8.99295
v -6.01568 21.92207  9.87657
v -6.40365 22.23012 10.21510
v -9.25035 21.67233 -4.07219
v -6.66692 21.54333  4.71512
v -6.03681 22.40018  5.40672
v -5.58925 22.69844  8.78124
v -5.64234 22.73969  8.64806
v -5.38716 22.56368  9.69558
v -5.88985 22.86639 10.48927
v -5.73163 22.97133 10.49154
v -8.41294 22.37037 -4.08390
v -5.26553 22.97133  5.60980
v -5.08437 23.49236  8.59590
v -4.71960 23.23111  9.52034
v -4.74433 23.41368 10.40081
v -5.25756 23.87624 10.77584
v -7.75633 23.45687 -2.98151
v -4.29171 22.97359  5.24529
v -4.70561 23.67079  5.82896
v -4.02936 23.91069  9.29021
v -4.43984 24.26373  8.38229
v -4.73185 24.54604 10.95316
v -4.38039 24.52221 10.93973
v -4.55397 24.74791 11.01164
v -6.81571 24.03513 -3.02367
v -3.81025 24.16370  5.82618
v -4.54143 23.85434  5.89425
v -4.13605 24.77973  6.52233
v -3.75479 24.87153  8.31931
v -3.79847 24.98783  8.05616
v -3.24529 24.57553  9.12849
v -4.00810 25.49917 11.07734
v -5.87799 24.54409 -3.12200
v -3.31339 25.15721  6.26520
v -2.95695 25.47670  8.08990
v -3.15744 25.61416  7.56599
v -3.45056 26.26284 11.10373
v -5.08898 25.37589 -2.23233
v -3.21458 25.37046  6.40039
v -1.68726 26.43657  6.96329
v -2.79658 25.94381  7.09053
v -2.54708 26.82134 11.16961
v -2.78898 26.99336 11.09427
v -3.70057 24.94494  1.01535
v -4.26499 25.82599  0.74850
v -4.52412 25.58340  1.01324
v -4.11929 25.75919  1.69623
v -1.50656 26.09939  6.14242
v -1.23380 26.54494  7.72897
v -2.05720 27.59615 11.09620
v -3.40397 26.63155 -1.46335
v -2.68566 25.55644 -0.05093
v -3.40281 26.46805  0.34219
v -3.17687 26.45199  2.22830
v -0.62623 26.82130  6.78089
v -1.48877 28.26330 10.84939
v -2.48903 27.05057 -1.58018
v -2.54000 27.21559  0.02506
v -2.72390 26.63503  2.30966
v -0.74527 28.79208 10.60823
v -2.01940 27.06030 -1.45029
v -2.33271 27.23765 -0.58602
v -2.09741 27.24104  2.52275
v -0.15993 29.31504 10.15165
v -1.58230 27.56924  2.60324
v -1.29848 27.83910  2.69354
v  0.47264 29.78570  9.67662
v -0.48364 28.40587  2.87364
v  1.00794 30.23524  8.91492
v -0.21451 28.71048  3.04227
v  0.29384 29.62762  3.69346
v  1.82995 30.53203  8.22377
v  1.46766 30.66629  7.95527
v  1.03000 29.73109  3.59944
v  2.42740 30.80451  7.14756
v  1.96787 30.89846  6.16074
v  1.76717 30.88386  7.14837
v  1.59001 30.31693  4.38276
v  1.39512 30.19648  4.21131
v  1.82984 30.66948  5.20927
v  2.96995 30.67588  5.21085
v  3.26009 30.79832  6.09080
v -17.02167 14.99489  5.31186
v -16.43291 15.23816  6.27546
v -18.07947 15.09603  0.17310
v -17.55809 15.38103  2.16819
v -17.13682 16.28002  4.66343
v -15.44617 15.86969  6.64504
v -15.11203 16.06937  6.79492
v -17.97078 15.43528 -2.12751
v -17.76537 15.56354 -1.14044
v -13.08237 17.58918  7.88459
v -16.42038 16.90051 -3.29868
v -15.60650 18.13466 -2.48430
v -11.09227 19.17701  8.99679
v -10.19571 18.34549  3.21824
v -13.68499 18.57144 -3.94425
v -14.23143 19.39893 -3.05424
v -9.65044 18.92080  2.95369
v -9.52699 19.16381  3.83459
v -9.29275 19.24664  4.72394
v -9.81887 20.43259  9.72452
v -12.93212 19.29740 -4.14986
v -12.91235 19.50824 -3.25477
v -13.42188 20.40682 -2.30523
v -8.97014 19.42969  2.73581
v -8.97998 19.73817  3.57191
v -8.79861 19.97639  4.45053
v -8.59561 19.98534  5.34175
v -8.91275 21.33434 10.07122
v -12.78634 20.53313 -3.44640
v -12.51729 20.73129 -3.69123
v -8.15667 20.66722  5.10807
v -7.93337 20.71421  5.93563
v -7.71044 21.07682 10.12929
v -8.44567 21.89096 10.26395
v -11.82131 21.76923 -2.70217
v -7.53469 21.22377  4.95588
v -7.27022 21.44469  6.56395
v -10.22560 22.93196 -2.88160
v -6.78883 21.97995  5.53662
v -6.77209 22.15244  6.35084
v -7.23881 23.30051 10.59224
v -6.95732 22.96479 10.55946
v -9.47399 22.09360 -3.76598
v -6.17538 22.77360  6.19046
v -6.08588 22.90707  7.03080
v -5.89167 22.93922  7.87981
v -8.64041 22.68673 -3.83920
v -8.62684 22.89651 -2.91442
v -9.35715 23.76869 -1.99428
v -5.46141 23.30935  6.04821
v -5.51610 23.53885  6.83356
v -5.34418 23.69582  7.67147
v -5.59449 25.42494 10.82952
v -4.73798 23.81954  5.96713
v -4.86271 24.17789  6.70394
v -8.23642 25.54059 -1.61959
v -4.16104 24.97133  7.37940
v -4.93967 26.25857 10.85269
v -6.02617 24.92523 -2.09740
v -6.64535 25.64448 -1.50763
v -3.39758 25.57415  7.20809
v -4.30333 26.99189 10.78099
v -5.91222 26.14890 -1.57994
v -3.14305 28.19113 10.47564
v -5.17642 26.92949 -1.45299
v -5.00842 26.89007  1.12235
v -5.60733 26.45916  1.62831
v -5.12274 26.52877  2.12683
v -2.41990 27.83322 10.89906
v -3.94592 27.61580 -0.54859
v -3.73186 27.11350  0.51405
v -4.24843 27.72755  0.78364
v -4.85059 26.61373  2.31034
v -4.36640 26.95903  2.57253
v -2.95666 28.98776  9.75245
v -2.67963 27.32332 -0.59817
v -3.43266 28.39685  0.09074
v -3.09306 27.80797  0.25117
v -3.48361 28.33990  0.31355
v -3.82652 27.98769  3.43893
v -0.98957 28.88387 10.46842
v -1.92695 29.35993  9.70771
v -2.76101 28.29252  3.34720
v -1.22903 29.79979  9.34746
v -1.69135 28.56198  3.25866
v -0.89935 30.35189  8.40420
v -0.00514 29.97319  9.32997
v -1.32921 29.36325  3.94994
v -0.87767 29.40792  3.87025
v  0.32788 30.51577  8.29524
v -0.41053 30.69861  7.31913
v -0.60607 30.04736  4.61214
v  0.14432 30.16022  4.55955
v -0.10668 30.53335  5.45476
v -0.05564 30.74501  6.33547
v  0.42706 30.79708  6.36338
v  0.88404 30.84377  7.25381
v  1.34132 30.32043  4.43619
v  1.42996 30.67593  5.30089
v  1.63385 30.89335  6.21560
v -16.62013 15.41125  6.02474
v -17.82067 16.34323  2.93275
v -16.63505 16.56030  5.68737
v -15.48012 16.18738  6.56970
v -17.05565 17.31392  5.51338
v -18.28360 16.64145 -1.57091
v -18.29972 16.32927 -1.37038
v -18.07303 16.47697 -0.28243
v -17.59375 16.71643  1.63561
v -14.52883 18.20480  6.71329
v -17.19816 16.49853 -2.74670
v -17.62752 17.31408 -1.86140
v -16.56018 17.17905 -3.05028
v -16.38918 17.42082 -2.12607
v -16.67932 18.41372 -1.11789
v -13.35373 19.14905  7.35699
v -16.03883 18.97633 -1.54287
v -12.39068 19.77181  8.05445
v -14.79502 19.08244 -1.72981
v -15.09730 20.02083 -0.87501
v -11.48923 20.54276  8.60022
v -10.92561 21.11858  8.93194
v -13.13794 22.01228 -1.50598
v -10.22737 21.78265  9.33267
v -12.76625 21.00144 -3.41263
v -12.59395 21.22314 -2.43483
v -9.60169 22.45174  9.57167
v -11.62436 22.08821 -1.67089
v -11.83873 23.18621 -0.77181
v -9.30637 22.78389  9.71937
v -9.00328 23.20897  9.82543
v -8.41289 23.89364  9.97229
v -7.66924 24.85289 10.04943
v -7.21231 25.35457 10.13194
v -6.62396 26.12257 10.09788
v -5.52409 26.48284 10.50094
v -6.05740 26.81618 10.00568
v -7.63426 26.21216 -1.60355
v -5.07865 27.24177 10.28059
v -7.76839 26.48195 -1.37712
v -6.12139 26.48684 -1.26150
v -7.90399 26.52568 -0.39861
v -6.07771 26.60726 -0.26960
v -6.88424 27.35333  0.47662
v -6.23287 26.78917  2.37547
v -6.60583 27.10180  1.97041
v -6.83745 26.78391  2.39321
v -6.51543 26.91203  2.68771
v -4.45506 27.95588 10.04821
v -5.25463 27.12694 -0.43478
v -6.40865 27.29487  0.49385
v -5.20870 27.06862  0.55639
v -5.59907 27.38612  1.36578
v -5.99860 27.80264  1.13786
v -5.93762 27.86126  1.61625
v -4.76036 27.32707  2.94295
v -4.19293 28.71823  9.44944
v -3.79541 28.53889  9.90371
v -4.43739 27.75782 -0.54377
v -5.91269 27.92426  1.23457
v -3.90769 29.31782  8.73498
v -3.64657 28.45024  0.14304
v -4.83615 27.86642  3.66201
v -3.85049 28.67507  4.20523
v -3.14119 29.62720  8.66999
v -3.13629 28.91613  4.15637
v -3.29300 29.19540  4.63248
v -2.62132 30.14965  7.55691
v -1.96699 30.06590  8.51859
v -2.10207 29.19195  4.01224
v -2.96781 29.49051  4.90528
v -2.20117 29.70425  4.85243
v -2.52650 29.96155  5.66700
v -2.08596 30.11344  5.70068
v -2.20594 30.29765  6.57566
v -1.53715 30.43683  7.50724
v -1.14684 29.98254  4.69798
v -1.06986 30.38651  5.55012
v -0.89078 30.62060  6.40915
v -18.02319 16.95342 -0.59117
v -18.28781 17.87695  0.34614
v -18.38428 17.43004  0.57614
v -17.87407 17.64881  2.39417
v -17.24562 17.93465  4.22875
v -17.05818 17.84468  5.38123
v -16.50073 18.34854  5.48950
v -15.40768 18.67476  5.88310
v -15.69496 18.97159  5.61095
v -17.16741 19.11369 -0.26042
v -15.21056 19.85865  5.62172
v -15.50357 20.86839  1.02866
v -14.92186 20.27379  0.15616
v -12.40548 20.70705  7.71056
v -12.86058 21.94942  6.47334
v -11.53662 21.38602  8.28569
v -13.04130 22.18131 -0.45781
v -13.51698 22.98129  0.45670
v -11.34556 22.30115  8.00188
v -11.90626 22.62799  7.08233
v -10.63406 21.95503  8.95751
v -11.06405 23.16384  7.77531
v -10.35675 22.82123  8.77094
v -11.99631 23.18116  0.28126
v -12.40385 24.04453  1.15176
v -10.05855 23.91652  8.47810
v -9.37140 23.34587  9.50123
v -9.13742 24.23813  9.29748
v -9.55127 24.52585  8.64254
v -8.70299 25.05251  9.11532
v -7.56848 25.50534  9.84580
v -8.28890 25.84852  8.90384
v -8.51346 27.35498  0.43746
v -7.85207 26.55150  8.66736
v -7.17197 26.27020  9.64787
v -6.67470 26.99966  9.44330
v -7.30012 27.22056  8.46896
v -7.49486 26.72475  1.52290
v -8.93899 26.98154  1.46212
v -7.94478 27.26299  2.23251
v -7.55895 26.80556  3.14989
v -8.54426 26.59502  3.07313
v -8.61717 26.42202  3.32726
v -8.02332 27.24875  2.45845
v -7.88063 26.77708  3.99832
v -8.44646 26.49761  3.60158
v -6.00849 27.69394  9.25618
v -6.67426 27.82691  8.23046
v -6.59334 27.07485  3.13079
v -7.52744 27.18478  4.77282
v -5.95130 27.90315  4.58254
v -7.35411 27.48265  5.60526
v -5.93818 28.37243  8.14219
v -6.10622 28.35123  7.85172
v -6.08473 27.91376  1.22989
v -5.82858 27.61726  3.74449
v -5.86936 28.46176  6.11836
v -5.59594 28.74935  7.07391
v -5.16074 28.88968  7.99998
v -4.74422 28.80652  8.91717
v -4.83098 28.11531  4.44769
v -5.02343 28.66480  5.23149
v -4.86602 28.98827  6.15531
v -4.40798 29.29005  7.77782
v -4.05016 28.61275  4.35574
v -4.16601 29.04052  5.07748
v -4.06313 29.37940  5.91782
v -3.81315 29.64955  6.79012
v -3.55708 29.72349  7.68537
v -3.25180 29.34865  4.98564
v -3.19309 29.77192  5.79132
v -3.02298 30.04354  6.63227
v -17.89679 18.09978  2.20451
v -16.80083 18.35278  5.10249
v -17.41209 18.85145  1.16909
v -17.79865 19.59684  2.08805
v -17.28833 19.46297  3.91692
v -16.91233 19.83072  4.75104
v -16.69569 19.84998  5.05982
v -16.04430 21.38329  3.19163
v -15.97141 20.62366  4.96688
v -15.73632 20.51412  2.30534
v -14.88002 20.86394  5.35645
v -13.99541 22.53993  1.69442
v -14.59485 21.78386  5.00448
v -14.84255 21.98930  4.72238
v -13.85816 22.97414  4.57561
v -14.32605 23.36388  2.55330
v -12.94179 23.00930  5.28312
v -13.53994 23.29166  4.55639
v -11.56945 24.03128  5.78128
v -13.02254 23.46063  2.35115
v -13.23716 24.23904  3.19173
v -13.06267 23.86483  4.29376
v -11.45135 23.42834  6.87749
v -12.38830 24.46940  4.14149
v -10.67719 23.92763  7.59042
v -10.48970 25.77678  1.72911
v -11.23593 24.81512  4.74907
v -11.69368 25.14721  3.81941
v -10.10872 25.19361  6.24651
v -10.21143 24.66100  7.35509
v -9.85651 24.58383  8.23908
v -9.21794 25.89518  6.98858
v -8.89726 25.86614  7.95526
v -10.31163 26.06770  3.54310
v -10.60948 26.31083  3.26310
v -9.92283 25.75229  4.50584
v -9.46709 25.86847  6.10113
v -9.51952 26.46262  3.38589
v -9.86146 26.96631  3.06371
v -9.17567 26.26102  4.29998
v -8.65083 26.46465  6.66831
v -8.32451 26.59603  7.70571
v -9.69839 27.54016  2.19741
v -9.24057 27.59597  2.86025
v -8.38546 26.60424  4.12475
v -8.11086 26.94909  5.76766
v -7.72184 27.19316  7.49519
v -7.27387 27.64085  6.45320
v -7.10995 27.73555  7.29144
v -6.57207 28.12591  6.33454
v -6.41964 28.27665  7.19093
v -17.28917 19.94239  3.78982
v -16.72347 20.61657  3.54000
v -16.39015 20.60296  4.48839
v -15.84987 21.32770  4.21189
v -15.28716 22.00628  4.02753
v -14.69244 22.70653  3.78950
v -14.09894 23.40239  3.50786
f 1 2 3
f 4 1 3
f 5 6 7
f 1 6 5
f 1 5 8
f 2 1 9
f 9 1 8
f 10 3 2
f 10 2 11
f 11 2 9
f 10 11 12
f 13 5 7
f 14 13 7
f 8 5 15
f 15 5 13
f 9 8 16
f 16 8 15
f 11 9 17
f 17 9 16
f 12 11 18
f 18 11 17
f 19 12 20
f 20 12 18
f 19 20 21
f 22 13 14
f 23 22 14
f 15 13 24
f 24 13 22
f 16 15 25
f 25 15 24
f 17 16 26
f 26 16 25
f 18 17 27
f 27 17 26
f 20 18 28
f 28 18 27
f 29 21 20
f 28 29 20
f 30 22 23
f 24 22 31
f 31 22 30
f 25 24 32
f 32 24 31
f 26 25 33
f 33 25 32
f 27 26 34
f 34 26 33
f 28 27 35
f 35 27 34
f 36 29 28
f 35 36 28
f 30 37 31
f 32 31 38
f 38 31 37
f 33 32 39
f 39 32 38
f 34 33 40
f 40 33 39
f 35 34 41
f 41 34 40
f 36 35 42
f 42 35 41
f 38 37 43
f 44 38 43
f 44 45 38
f 38 45 39
f 40 39 46
f 46 39 45
f 41 40 47
f 47 40 46
f 42 41 48
f 48 41 47
f 45 44 49
f 49 50 45
f 45 50 46
f 47 46 51
f 51 46 50
f 51 48 47
f 52 51 50
f 53 54 55
f 53 56 57
f 54 53 57
f 56 58 59
f 57 56 59
f 58 60 61
f 59 58 61
f 60 62 63
f 61 60 63
f 63 62 64
f 65 66 67
f 55 66 65
f 55 65 53
f 53 65 68
f 56 53 69
f 69 53 68
f 4 69 1
f 4 58 69
f 58 56 69
f 3 58 4
f 60 58 3
f 3 10 60
f 10 62 60
f 70 64 62
f 70 62 71
f 71 62 10
f 71 72 70
f 73 65 67
f 74 73 67
f 68 65 73
f 6 68 7
f 6 69 68
f 1 69 6
f 71 10 12
f 12 75 71
f 75 72 71
f 75 76 72
f 77 73 74
f 78 77 74
f 68 73 79
f 79 73 77
f 7 79 14
f 68 79 7
f 12 19 75
f 21 80 76
f 19 21 76
f 19 76 75
f 76 80 81
f 82 77 78
f 79 77 23
f 23 77 82
f 79 23 14
f 80 29 83
f 21 29 80
f 84 81 80
f 84 80 85
f 85 80 83
f 86 87 88
f 86 88 82
f 82 88 23
f 23 88 30
f 29 36 83
f 85 83 89
f 89 83 36
f 89 90 85
f 88 87 91
f 92 91 93
f 30 91 92
f 30 88 91
f 30 92 37
f 42 94 36
f 94 89 36
f 95 90 89
f 94 95 89
f 92 93 96
f 97 96 98
f 43 96 97
f 43 92 96
f 43 37 92
f 97 44 43
f 94 48 99
f 42 48 94
f 100 95 94
f 99 100 94
f 97 49 44
f 48 51 101
f 48 101 99
f 101 102 99
f 103 100 99
f 102 103 99
f 49 97 104
f 104 105 49
f 50 49 106
f 49 105 106
f 50 106 52
f 52 101 51
f 52 106 101
f 106 107 101
f 102 101 108
f 108 101 107
f 109 103 102
f 108 109 102
f 110 106 105
f 107 106 111
f 111 106 110
f 108 107 112
f 112 107 111
f 113 109 108
f 112 113 108
f 110 105 114
f 114 105 115
f 111 110 116
f 116 110 114
f 117 118 112
f 117 112 116
f 116 112 111
f 113 112 118
f 119 114 115
f 116 114 119
f 120 116 119
f 117 116 120
f 121 122 123
f 122 57 124
f 123 122 124
f 57 125 126
f 124 57 126
f 125 127 128
f 126 125 128
f 128 127 129
f 130 131 132
f 133 131 130
f 133 130 121
f 121 130 66
f 54 66 55
f 54 122 66
f 122 121 66
f 57 122 54
f 125 57 59
f 61 125 59
f 127 125 61
f 63 127 61
f 129 127 63
f 63 64 134
f 63 134 135
f 63 135 129
f 134 64 136
f 137 130 132
f 138 137 132
f 66 137 67
f 66 130 137
f 64 139 136
f 64 70 139
f 139 70 72
f 140 139 72
f 141 137 138
f 142 141 138
f 67 141 74
f 137 141 67
f 143 140 76
f 140 72 76
f 143 76 144
f 145 141 142
f 146 145 142
f 74 145 78
f 141 145 74
f 81 147 148
f 76 81 148
f 76 148 144
f 149 145 146
f 150 149 146
f 78 149 82
f 145 149 78
f 81 84 147
f 147 84 85
f 147 85 151
f 149 150 152
f 86 152 87
f 86 149 152
f 86 82 149
f 153 90 154
f 153 151 90
f 151 85 90
f 87 152 155
f 91 155 93
f 91 87 155
f 154 95 156
f 90 95 154
f 156 157 154
f 93 155 158
f 96 158 98
f 96 93 158
f 156 100 159
f 95 100 156
f 160 157 156
f 159 160 156
f 97 98 158
f 159 103 161
f 100 103 159
f 162 160 159
f 161 162 159
f 104 97 158
f 161 109 163
f 103 109 161
f 164 162 161
f 163 164 161
f 165 104 158
f 163 113 166
f 109 113 163
f 167 164 163
f 166 167 163
f 165 168 104
f 105 168 115
f 104 168 105
f 118 166 113
f 118 169 166
f 169 167 166
f 115 168 170
f 170 119 115
f 119 171 120
f 120 118 117
f 120 171 118
f 172 169 118
f 168 173 174
f 168 174 170
f 119 170 175
f 175 170 174
f 171 119 175
f 118 171 176
f 176 172 118
f 175 174 177
f 171 175 178
f 178 175 177
f 178 179 176
f 178 176 171
f 180 181 182
f 180 123 183
f 181 180 183
f 123 184 185
f 183 123 185
f 184 186 187
f 185 184 187
f 186 188 189
f 187 186 189
f 190 191 192
f 190 193 194
f 191 190 194
f 182 194 193
f 180 182 193
f 180 193 133
f 180 133 121
f 123 180 121
f 184 123 124
f 126 184 124
f 186 184 126
f 128 186 126
f 188 186 128
f 188 195 189
f 188 128 195
f 128 129 195
f 195 129 135
f 196 195 135
f 132 190 192
f 197 132 192
f 131 193 132
f 193 190 132
f 133 193 131
f 134 196 135
f 136 139 198
f 136 198 134
f 134 198 196
f 198 139 199
f 200 132 197
f 201 200 197
f 132 200 138
f 140 202 203
f 139 140 203
f 139 203 199
f 204 200 201
f 205 204 201
f 138 204 142
f 200 204 138
f 140 143 202
f 202 143 144
f 202 144 206
f 207 208 209
f 207 209 210
f 211 212 207
f 210 211 207
f 213 204 205
f 214 213 205
f 142 213 146
f 204 213 142
f 144 215 206
f 148 215 144
f 215 148 147
f 216 215 147
f 208 217 218
f 209 208 218
f 209 218 219
f 220 210 209
f 220 209 221
f 220 221 222
f 219 221 209
f 211 210 220
f 213 214 223
f 223 146 213
f 223 150 146
f 147 151 216
f 216 151 224
f 219 218 217
f 219 225 221
f 221 225 222
f 226 152 150
f 226 150 227
f 227 150 223
f 153 224 151
f 224 153 154
f 228 224 154
f 226 227 229
f 155 229 230
f 155 226 229
f 155 152 226
f 154 157 228
f 228 157 231
f 155 230 232
f 158 232 233
f 158 155 232
f 157 160 231
f 231 160 234
f 158 233 235
f 236 234 162
f 234 160 162
f 158 235 237
f 236 164 238
f 162 164 236
f 237 165 158
f 238 164 239
f 164 167 239
f 240 165 241
f 241 165 237
f 165 240 168
f 167 169 239
f 239 169 242
f 240 241 243
f 243 168 240
f 169 172 244
f 169 244 242
f 173 168 245
f 245 168 243
f 172 176 246
f 246 244 172
f 247 173 245
f 248 247 245
f 173 247 174
f 179 178 249
f 176 179 249
f 176 249 250
f 176 250 246
f 174 247 251
f 251 177 174
f 177 252 178
f 178 252 249
f 252 253 249
f 254 247 248
f 251 247 255
f 255 247 254
f 177 251 256
f 256 251 255
f 252 177 256
f 257 253 252
f 256 255 258
f 252 256 259
f 259 256 258
f 260 257 252
f 259 260 252
f 255 261 262
f 255 262 258
f 262 259 258
f 263 191 264
f 191 265 266
f 264 191 266
f 265 182 181
f 265 181 266
f 266 181 267
f 183 268 181
f 181 268 267
f 185 269 183
f 183 269 268
f 187 270 185
f 185 270 269
f 189 271 187
f 187 271 270
f 272 271 189
f 191 273 192
f 191 263 273
f 265 191 194
f 182 265 194
f 195 272 189
f 196 274 195
f 195 274 272
f 273 275 276
f 192 276 197
f 273 276 192
f 196 277 274
f 196 198 277
f 277 198 199
f 275 278 279
f 276 275 280
f 280 275 279
f 197 280 201
f 276 280 197
f 199 281 277
f 203 281 199
f 281 203 202
f 278 282 207
f 212 278 207
f 212 283 278
f 283 279 278
f 280 279 284
f 284 279 283
f 201 284 205
f 280 284 201
f 202 206 281
f 281 206 285
f 208 282 286
f 207 282 208
f 283 212 287
f 212 211 287
f 284 283 287
f 288 284 287
f 288 205 284
f 288 289 205
f 289 214 205
f 215 285 206
f 285 215 216
f 290 285 216
f 286 217 208
f 291 217 286
f 220 222 211
f 211 222 287
f 292 223 214
f 292 214 293
f 293 214 289
f 294 290 224
f 290 216 224
f 295 217 291
f 222 225 296
f 292 293 297
f 297 223 292
f 297 298 223
f 298 227 223
f 224 228 294
f 294 228 299
f 219 296 225
f 227 298 300
f 229 227 300
f 300 230 229
f 301 230 300
f 228 231 299
f 299 231 302
f 230 301 303
f 232 230 303
f 303 233 232
f 304 302 234
f 302 231 234
f 304 234 305
f 235 233 303
f 306 235 303
f 234 236 305
f 305 236 307
f 306 237 235
f 236 238 307
f 307 238 308
f 237 306 309
f 238 239 310
f 238 310 308
f 237 309 241
f 239 242 311
f 311 310 239
f 312 243 241
f 311 242 313
f 242 244 313
f 312 245 243
f 244 246 313
f 245 314 248
f 250 249 315
f 250 315 246
f 246 315 313
f 314 316 248
f 315 249 317
f 249 253 317
f 248 318 254
f 316 318 248
f 253 257 317
f 319 320 321
f 254 320 319
f 254 318 320
f 254 319 255
f 257 260 322
f 322 317 257
f 323 319 321
f 259 262 324
f 259 324 325
f 260 259 325
f 260 325 326
f 260 326 322
f 327 319 323
f 255 319 328
f 328 319 327
f 255 328 261
f 261 324 262
f 261 329 324
f 330 325 324
f 329 330 324
f 331 328 327
f 261 328 332
f 329 261 332
f 333 330 329
f 334 332 328
f 329 332 334
f 335 336 337
f 337 336 338
f 267 268 339
f 268 340 341
f 339 268 341
f 335 342 263
f 264 335 263
f 336 335 264
f 336 343 338
f 336 264 343
f 264 266 343
f 343 266 267
f 340 268 269
f 340 344 341
f 340 269 344
f 269 270 344
f 271 345 270
f 270 345 344
f 272 346 271
f 271 346 345
f 263 347 273
f 342 347 263
f 346 272 348
f 272 274 348
f 349 348 274
f 347 350 275
f 273 347 275
f 274 351 349
f 277 351 274
f 352 351 277
f 278 350 353
f 350 354 353
f 275 350 278
f 277 355 352
f 281 355 277
f 353 356 282
f 278 353 282
f 281 285 355
f 355 285 357
f 282 358 286
f 356 358 282
f 357 285 290
f 359 357 290
f 286 358 291
f 287 360 361
f 287 222 360
f 288 287 361
f 362 288 361
f 362 289 288
f 362 293 289
f 290 363 359
f 294 363 290
f 364 363 294
f 291 358 295
f 296 360 222
f 293 362 365
f 297 293 365
f 365 298 297
f 294 299 364
f 364 299 366
f 367 217 295
f 217 367 219
f 368 300 298
f 368 298 365
f 300 368 301
f 299 302 366
f 366 302 369
f 370 367 295
f 371 370 295
f 219 367 372
f 367 370 372
f 219 372 373
f 219 373 296
f 296 373 360
f 301 368 303
f 304 369 302
f 369 304 305
f 374 369 305
f 370 371 375
f 372 370 375
f 303 368 376
f 376 306 303
f 305 307 374
f 374 307 377
f 306 376 378
f 307 308 377
f 377 308 379
f 306 378 309
f 308 310 379
f 379 310 380
f 309 381 241
f 310 311 380
f 380 311 382
f 241 381 312
f 381 383 312
f 311 313 384
f 311 384 382
f 312 383 245
f 384 313 385
f 245 383 314
f 383 386 314
f 313 315 385
f 385 315 387
f 314 386 316
f 386 388 316
f 315 389 387
f 317 389 315
f 316 388 318
f 389 317 390
f 320 318 388
f 317 322 390
f 390 322 391
f 392 320 388
f 321 392 323
f 320 392 321
f 326 325 393
f 326 393 394
f 326 394 322
f 322 394 391
f 395 396 392
f 323 396 327
f 392 396 323
f 393 330 397
f 325 330 393
f 398 394 393
f 397 398 393
f 396 395 399
f 400 399 401
f 331 399 400
f 331 396 399
f 331 327 396
f 331 400 328
f 330 333 397
f 402 398 397
f 403 400 401
f 404 403 401
f 328 400 405
f 400 403 405
f 405 334 328
f 334 406 329
f 329 397 333
f 329 406 397
f 406 407 397
f 408 402 397
f 407 408 397
f 403 404 409
f 409 410 403
f 403 410 405
f 334 405 410
f 407 406 411
f 411 408 407
f 412 413 410
f 410 413 334
f 406 334 414
f 414 334 413
f 415 416 411
f 415 411 414
f 414 411 406
f 417 418 419
f 417 420 421
f 417 421 418
f 418 421 422
f 423 419 418
f 422 423 418
f 422 421 424
f 424 421 425
f 426 423 422
f 424 426 422
f 421 427 425
f 337 425 335
f 424 425 337
f 338 343 428
f 337 338 428
f 337 428 426
f 337 426 424
f 343 267 428
f 428 267 429
f 339 429 267
f 341 430 339
f 339 430 429
f 341 431 430
f 432 427 433
f 342 425 432
f 425 427 432
f 335 425 342
f 341 344 431
f 431 344 434
f 344 345 434
f 346 435 345
f 345 435 434
f 432 436 437
f 432 437 438
f 342 438 347
f 432 438 342
f 346 439 435
f 348 439 346
f 439 348 349
f 440 439 349
f 437 436 441
f 437 441 354
f 350 437 354
f 438 437 350
f 347 438 350
f 349 442 440
f 351 442 349
f 442 351 352
f 443 442 352
f 354 444 353
f 441 444 354
f 352 445 443
f 355 445 352
f 446 445 355
f 353 444 356
f 355 357 446
f 446 357 447
f 356 444 358
f 447 357 359
f 361 360 448
f 448 362 361
f 449 359 363
f 449 447 359
f 363 364 449
f 358 444 295
f 444 450 295
f 448 360 451
f 449 364 452
f 452 364 366
f 450 453 295
f 454 368 365
f 366 369 452
f 452 369 455
f 456 371 453
f 371 295 453
f 360 373 451
f 455 369 374
f 457 455 374
f 375 371 456
f 375 458 372
f 372 458 459
f 372 459 373
f 373 459 451
f 376 368 460
f 374 377 457
f 457 377 461
f 378 376 460
f 377 379 461
f 461 379 462
f 309 378 463
f 379 380 462
f 462 380 464
f 309 463 465
f 465 381 309
f 380 382 464
f 464 382 466
f 381 465 383
f 465 467 383
f 382 384 466
f 466 384 468
f 384 469 470
f 385 469 384
f 470 468 384
f 471 386 467
f 467 386 383
f 385 387 469
f 388 386 471
f 389 469 387
f 389 390 469
f 469 390 472
f 390 391 472
f 388 395 392
f 391 394 472
f 472 394 473
f 394 398 473
f 473 398 474
f 399 395 475
f 398 402 474
f 476 399 475
f 477 476 475
f 401 476 404
f 399 476 401
f 402 408 474
f 474 408 478
f 479 477 480
f 409 477 479
f 409 476 477
f 409 404 476
f 409 479 410
f 478 411 481
f 478 408 411
f 479 480 482
f 483 482 484
f 412 482 483
f 412 479 482
f 412 410 479
f 412 483 413
f 416 415 485
f 416 481 411
f 416 485 481
f 485 486 481
f 487 483 484
f 413 483 488
f 483 487 488
f 413 488 414
f 414 485 415
f 414 488 485
f 488 489 485
f 489 486 485
f 487 490 488
f 491 488 490
f 489 488 492
f 492 488 491
f 493 417 419
f 494 493 419
f 493 420 417
f 419 423 494
f 494 423 495
f 496 497 421
f 420 496 421
f 495 426 498
f 495 423 426
f 495 498 499
f 497 433 427
f 421 497 427
f 426 428 498
f 498 500 499
f 498 428 500
f 428 429 500
f 429 501 500
f 430 501 429
f 431 502 430
f 430 502 501
f 433 503 432
f 431 504 502
f 434 504 431
f 435 505 434
f 434 505 504
f 436 503 506
f 432 503 436
f 435 507 505
f 439 507 435
f 507 439 440
f 506 441 436
f 508 441 506
f 440 509 507
f 442 509 440
f 509 442 443
f 510 509 443
f 441 508 444
f 445 511 443
f 511 510 443
f 508 512 444
f 445 513 511
f 513 445 446
f 513 446 514
f 514 446 447
f 447 515 514
f 516 515 447
f 512 517 444
f 447 449 516
f 516 449 518
f 519 450 517
f 450 444 517
f 448 451 520
f 520 521 448
f 521 362 448
f 521 365 362
f 522 365 521
f 518 449 452
f 450 523 453
f 519 523 450
f 365 522 524
f 524 454 365
f 452 455 518
f 518 455 525
f 456 523 526
f 453 523 456
f 451 527 520
f 368 454 528
f 454 524 528
f 455 457 525
f 456 526 375
f 527 451 459
f 460 368 528
f 525 457 529
f 529 457 461
f 530 526 531
f 375 526 530
f 532 375 530
f 532 533 375
f 533 458 375
f 533 459 458
f 460 528 534
f 534 378 460
f 461 462 529
f 529 462 535
f 536 530 531
f 537 536 531
f 538 532 530
f 536 538 530
f 378 534 463
f 462 464 535
f 535 464 539
f 536 537 540
f 538 536 540
f 541 465 463
f 464 466 539
f 539 466 542
f 541 467 465
f 543 542 468
f 468 542 466
f 467 541 544
f 470 545 543
f 470 469 545
f 469 546 545
f 468 470 543
f 467 544 471
f 544 547 471
f 546 469 548
f 471 547 388
f 547 549 388
f 469 550 551
f 551 548 469
f 549 552 388
f 469 472 550
f 550 472 553
f 552 554 388
f 388 554 395
f 472 473 553
f 553 473 555
f 473 474 555
f 395 556 475
f 554 556 395
f 555 474 557
f 555 557 558
f 556 559 475
f 559 477 475
f 474 478 557
f 560 558 557
f 478 560 557
f 480 477 559
f 478 481 560
f 560 481 561
f 482 559 484
f 482 480 559
f 481 486 561
f 562 484 559
f 484 562 487
f 486 489 563
f 486 563 564
f 486 564 561
f 487 562 490
f 563 492 565
f 489 492 563
f 566 564 563
f 565 566 563
f 490 567 568
f 490 562 567
f 568 491 490
f 491 569 492
f 492 569 565
f 569 570 565
f 571 566 565
f 570 571 565
f 568 572 491
f 569 491 572
f 573 570 569
f 571 570 573
f 574 569 572
f 573 569 574
f 494 575 493
f 493 575 576
f 420 577 496
f 496 577 578
f 576 420 493
f 577 420 576
f 494 495 575
f 495 579 575
f 580 497 581
f 578 497 496
f 581 497 578
f 495 499 582
f 495 582 579
f 433 580 583
f 433 583 584
f 497 580 433
f 499 500 582
f 582 585 586
f 582 500 585
f 500 501 585
f 501 587 585
f 502 588 501
f 501 588 587
f 589 503 584
f 503 433 584
f 502 590 588
f 504 590 502
f 505 591 590
f 505 590 504
f 503 592 506
f 589 592 503
f 505 593 591
f 507 594 593
f 507 593 505
f 506 592 508
f 507 595 594
f 510 596 595
f 509 510 595
f 509 595 507
f 510 597 596
f 597 510 511
f 508 592 512
f 592 598 512
f 599 511 513
f 599 597 511
f 513 514 599
f 600 512 598
f 515 516 599
f 515 599 514
f 512 601 517
f 600 601 512
f 516 602 599
f 602 516 518
f 517 601 519
f 519 601 523
f 601 526 523
f 521 520 603
f 603 520 604
f 522 521 603
f 522 603 524
f 524 603 605
f 606 524 605
f 518 607 602
f 607 518 525
f 520 527 604
f 528 524 608
f 524 606 608
f 607 525 609
f 459 610 527
f 610 604 527
f 611 528 608
f 612 609 525
f 525 529 612
f 526 613 614
f 526 614 531
f 533 532 610
f 533 610 459
f 528 611 615
f 534 528 615
f 616 612 529
f 616 529 535
f 614 537 531
f 610 532 617
f 532 538 617
f 534 615 463
f 615 618 463
f 535 539 616
f 616 539 619
f 537 614 620
f 540 537 620
f 617 538 540
f 620 617 540
f 463 618 541
f 618 621 541
f 622 619 542
f 542 619 539
f 544 621 623
f 544 541 621
f 543 545 622
f 545 624 622
f 542 543 622
f 545 546 624
f 624 546 625
f 552 626 544
f 544 626 547
f 548 625 546
f 547 552 549
f 626 552 547
f 551 625 548
f 551 550 625
f 550 627 625
f 550 553 627
f 627 553 628
f 553 555 628
f 628 555 629
f 554 630 556
f 631 629 555
f 555 558 631
f 556 630 559
f 632 631 558
f 632 558 633
f 633 558 560
f 634 559 630
f 560 561 633
f 633 561 635
f 635 561 636
f 637 559 634
f 559 637 562
f 636 564 638
f 636 561 564
f 636 638 639
f 562 637 567
f 638 566 640
f 564 566 638
f 641 639 638
f 640 641 638
f 567 642 568
f 640 571 643
f 566 571 640
f 644 641 640
f 643 644 640
f 568 642 645
f 573 643 571
f 573 646 643
f 647 644 643
f 646 647 643
f 568 645 648
f 649 648 650
f 572 648 649
f 572 568 648
f 572 651 574
f 649 651 572
f 574 651 573
f 651 652 573
f 646 573 653
f 653 573 652
f 654 647 646
f 653 654 646
f 655 651 649
f 652 651 655
f 656 652 655
f 653 652 656
f 657 653 656
f 654 653 657
f 658 576 575
f 659 658 575
f 660 578 577
f 576 661 577
f 661 660 577
f 658 661 576
f 575 579 659
f 659 579 662
f 663 580 581
f 578 664 581
f 664 663 581
f 660 664 578
f 579 665 662
f 582 665 579
f 665 582 586
f 666 665 586
f 580 667 668
f 580 668 583
f 583 668 584
f 663 667 580
f 585 666 586
f 587 669 585
f 585 669 666
f 588 669 587
f 668 589 584
f 670 589 668
f 588 590 669
f 590 671 669
f 671 590 591
f 589 670 592
f 591 672 671
f 593 672 591
f 672 593 594
f 673 594 595
f 673 672 594
f 595 596 673
f 597 673 596
f 592 674 598
f 597 599 673
f 674 600 598
f 675 600 674
f 600 675 601
f 675 676 601
f 601 676 526
f 604 677 603
f 678 603 677
f 678 605 603
f 678 606 605
f 679 606 678
f 607 680 602
f 680 681 602
f 613 526 676
f 604 682 683
f 677 604 683
f 684 677 683
f 678 677 684
f 608 606 685
f 606 679 685
f 686 608 685
f 607 687 680
f 687 607 609
f 610 682 604
f 608 686 688
f 688 611 608
f 689 611 688
f 609 612 687
f 687 612 690
f 691 613 692
f 613 691 614
f 615 611 693
f 693 611 689
f 616 694 612
f 694 690 612
f 695 691 692
f 696 695 692
f 614 691 697
f 691 695 697
f 617 682 610
f 698 615 693
f 699 698 693
f 615 698 618
f 619 694 616
f 696 700 701
f 696 701 695
f 695 701 697
f 614 702 620
f 614 697 702
f 697 701 702
f 620 702 703
f 620 703 617
f 617 703 682
f 623 698 699
f 704 623 699
f 618 623 621
f 698 623 618
f 619 622 694
f 622 705 694
f 706 701 700
f 707 706 700
f 708 703 702
f 708 702 706
f 706 702 701
f 623 704 544
f 544 704 709
f 622 624 705
f 705 624 710
f 706 707 711
f 708 706 711
f 712 544 709
f 625 713 710
f 625 710 624
f 544 714 552
f 712 714 544
f 714 715 552
f 627 713 625
f 715 716 552
f 713 627 628
f 717 718 628
f 719 718 717
f 628 629 717
f 720 721 552
f 552 721 554
f 722 719 717
f 717 629 722
f 554 721 630
f 722 629 631
f 723 631 632
f 723 722 631
f 632 633 723
f 724 630 721
f 630 724 634
f 723 633 725
f 725 633 635
f 634 724 726
f 635 636 725
f 725 636 727
f 634 726 637
f 636 728 727
f 728 636 639
f 729 728 639
f 637 730 731
f 637 726 730
f 637 731 567
f 639 641 729
f 729 641 732
f 567 731 642
f 733 644 734
f 733 732 644
f 732 641 644
f 645 642 735
f 734 647 736
f 644 647 734
f 737 733 734
f 736 737 734
f 738 645 735
f 739 738 735
f 645 650 648
f 645 738 650
f 736 654 740
f 647 654 736
f 741 737 736
f 740 741 736
f 739 742 743
f 739 743 738
f 738 743 650
f 650 744 649
f 650 743 744
f 649 745 655
f 744 745 649
f 745 656 655
f 657 740 654
f 657 746 740
f 747 741 740
f 746 747 740
f 744 743 742
f 748 744 742
f 744 748 745
f 656 745 749
f 749 745 748
f 657 656 750
f 750 656 749
f 746 657 751
f 751 657 750
f 752 747 746
f 751 752 746
f 753 751 750
f 752 751 753
f 659 754 755
f 659 755 658
f 658 755 756
f 755 754 757
f 661 758 660
f 756 661 658
f 758 661 756
f 659 662 754
f 759 757 754
f 662 759 754
f 664 760 663
f 760 664 660
f 666 761 762
f 665 666 762
f 665 762 759
f 665 759 662
f 763 668 667
f 761 666 764
f 666 669 764
f 670 763 765
f 670 765 766
f 668 763 670
f 669 767 764
f 671 767 669
f 670 766 592
f 671 768 767
f 672 768 671
f 766 769 592
f 672 673 768
f 673 770 768
f 675 674 769
f 674 592 769
f 599 770 673
f 770 599 771
f 681 772 771
f 681 771 599
f 681 599 602
f 772 681 680
f 683 682 773
f 773 774 683
f 774 684 683
f 678 684 775
f 775 684 774
f 679 678 775
f 679 775 776
f 777 685 776
f 685 679 776
f 685 777 686
f 687 778 680
f 778 772 680
f 689 779 780
f 688 779 689
f 688 777 779
f 688 686 777
f 687 690 778
f 613 781 692
f 782 689 780
f 783 782 780
f 689 782 693
f 778 690 694
f 692 781 696
f 781 784 696
f 785 773 682
f 786 782 783
f 787 786 783
f 693 786 699
f 782 786 693
f 778 694 788
f 682 703 785
f 786 787 704
f 786 704 699
f 705 788 694
f 696 789 700
f 789 707 700
f 708 790 703
f 790 785 703
f 791 792 787
f 704 787 709
f 709 787 792
f 705 710 793
f 788 705 793
f 707 789 794
f 711 707 794
f 790 708 711
f 794 790 711
f 795 792 791
f 712 709 795
f 709 792 795
f 713 796 793
f 710 713 793
f 712 797 714
f 795 797 712
f 798 796 713
f 799 800 797
f 714 800 715
f 797 800 714
f 713 801 798
f 802 800 799
f 803 802 799
f 715 802 716
f 800 802 715
f 804 801 628
f 628 801 713
f 716 802 803
f 805 804 718
f 804 628 718
f 806 716 803
f 716 806 552
f 719 805 718
f 807 805 719
f 806 720 552
f 808 807 719
f 809 807 808
f 719 722 808
f 722 809 808
f 810 809 722
f 722 723 810
f 811 721 720
f 812 811 720
f 721 811 724
f 725 813 814
f 723 725 814
f 723 814 810
f 726 811 812
f 726 724 811
f 813 725 815
f 815 725 727
f 816 726 812
f 817 816 812
f 815 727 728
f 728 729 815
f 816 817 730
f 730 726 816
f 818 815 729
f 818 729 819
f 819 729 732
f 642 820 821
f 642 730 820
f 642 731 730
f 732 822 819
f 733 822 732
f 642 821 823
f 735 642 823
f 733 737 822
f 822 737 824
f 735 823 825
f 825 739 735
f 824 741 826
f 824 737 741
f 824 826 827
f 828 739 825
f 739 828 742
f 826 747 829
f 741 747 826
f 830 827 826
f 829 830 826
f 831 832 833
f 742 832 831
f 742 828 832
f 831 748 742
f 829 752 834
f 747 752 829
f 835 830 829
f 834 835 829
f 833 836 837
f 833 837 831
f 831 837 748
f 837 749 748
f 753 834 752
f 753 838 834
f 839 835 834
f 838 839 834
f 840 837 836
f 837 840 749
f 750 749 841
f 841 749 840
f 753 750 842
f 842 750 841
f 842 838 753
f 843 842 841
f 757 756 755
f 757 844 756
f 844 757 845
f 845 757 759
f 663 760 846
f 762 845 759
f 845 762 761
f 847 845 761
f 763 848 765
f 763 667 848
f 846 667 663
f 764 847 761
f 849 847 764
f 849 764 767
f 768 849 767
f 768 850 849
f 851 850 768
f 768 770 851
f 771 852 770
f 771 772 852
f 676 853 613
f 772 854 852
f 774 773 855
f 774 856 775
f 855 856 774
f 775 857 776
f 856 857 775
f 776 857 777
f 854 772 778
f 773 858 859
f 855 773 860
f 860 773 859
f 856 855 860
f 861 857 862
f 779 857 861
f 779 777 857
f 779 861 780
f 854 778 863
f 864 858 773
f 865 862 866
f 862 865 861
f 861 865 867
f 780 867 783
f 861 867 780
f 868 863 778
f 781 869 784
f 870 869 781
f 785 871 773
f 773 871 864
f 791 865 866
f 867 865 787
f 787 865 791
f 867 787 783
f 872 868 778
f 778 788 872
f 869 873 784
f 873 696 784
f 785 874 875
f 871 785 875
f 788 876 872
f 877 696 873
f 696 877 789
f 874 785 790
f 878 874 790
f 788 793 876
f 876 793 879
f 789 877 880
f 789 880 881
f 789 881 794
f 878 790 794
f 881 878 794
f 791 882 883
f 883 882 884
f 791 883 795
f 885 879 796
f 796 879 793
f 886 880 877
f 887 886 877
f 888 881 880
f 886 888 880
f 889 890 884
f 883 884 891
f 891 884 890
f 795 891 797
f 883 891 795
f 798 892 885
f 796 798 885
f 893 890 889
f 891 890 799
f 799 890 893
f 891 799 797
f 894 892 801
f 801 892 798
f 799 893 803
f 801 804 894
f 804 895 894
f 896 893 889
f 897 896 889
f 803 893 896
f 804 805 895
f 895 805 898
f 899 896 897
f 803 896 806
f 805 807 898
f 898 807 900
f 896 901 806
f 807 809 900
f 900 809 902
f 806 901 720
f 809 903 902
f 904 903 809
f 809 810 904
f 905 720 901
f 720 905 812
f 906 810 814
f 906 904 810
f 814 813 906
f 812 905 907
f 815 908 906
f 813 815 906
f 909 812 907
f 812 909 817
f 908 815 910
f 909 907 911
f 730 911 912
f 730 909 911
f 730 817 909
f 910 815 818
f 818 819 910
f 821 911 913
f 820 911 821
f 820 912 911
f 820 730 912
f 822 914 910
f 822 910 819
f 821 913 915
f 823 915 916
f 823 821 915
f 822 917 914
f 917 822 824
f 825 916 918
f 825 823 916
f 919 917 824
f 824 827 919
f 825 918 920
f 920 921 825
f 921 828 825
f 919 827 922
f 922 827 830
f 828 921 923
f 832 828 923
f 923 833 832
f 924 833 923
f 922 835 925
f 922 830 835
f 922 925 926
f 927 833 928
f 928 833 924
f 833 927 836
f 925 839 929
f 835 839 925
f 930 926 925
f 929 930 925
f 931 928 932
f 836 928 931
f 836 927 928
f 931 840 836
f 838 842 933
f 838 929 839
f 838 933 929
f 933 934 929
f 935 930 929
f 934 935 929
f 932 936 931
f 931 936 840
f 840 936 937
f 840 938 841
f 937 938 840
f 841 939 843
f 938 939 841
f 843 933 842
f 843 939 933
f 939 940 933
f 941 942 934
f 941 934 940
f 940 934 933
f 935 934 942
f 943 937 936
f 938 937 943
f 944 938 943
f 939 938 944
f 945 939 944
f 940 939 945
f 946 940 945
f 941 940 946
f 758 947 660
f 756 948 758
f 948 947 758
f 756 844 948
f 844 949 948
f 845 950 951
f 845 951 844
f 844 951 949
f 951 950 952
f 947 760 660
f 950 845 847
f 950 847 952
f 952 847 953
f 765 848 954
f 953 847 849
f 765 954 766
f 953 849 955
f 956 766 954
f 849 957 955
f 766 958 769
f 956 958 766
f 850 957 849
f 769 958 675
f 850 959 957
f 959 850 851
f 675 958 676
f 958 960 676
f 961 959 851
f 851 770 961
f 770 962 961
f 960 963 676
f 852 964 962
f 852 962 770
f 963 853 676
f 965 853 963
f 852 966 964
f 966 852 854
f 967 966 854
f 853 965 613
f 965 781 613
f 859 968 860
f 860 969 856
f 968 969 860
f 856 862 857
f 969 862 856
f 970 967 854
f 854 863 970
f 858 864 971
f 858 971 972
f 858 972 859
f 972 973 974
f 972 974 859
f 859 974 968
f 969 968 975
f 975 968 974
f 862 975 866
f 862 969 975
f 976 970 977
f 863 868 977
f 970 863 977
f 870 978 869
f 864 871 979
f 971 864 979
f 980 974 973
f 981 980 973
f 975 974 982
f 982 974 980
f 866 982 791
f 975 982 866
f 868 872 977
f 978 873 869
f 983 873 978
f 874 984 875
f 979 871 875
f 984 979 875
f 985 980 981
f 982 980 882
f 982 882 791
f 872 876 986
f 977 872 986
f 873 983 877
f 983 987 877
f 878 988 989
f 984 874 878
f 989 984 878
f 985 990 980
f 980 990 882
f 991 977 986
f 992 977 991
f 876 879 991
f 986 876 991
f 881 988 878
f 882 990 884
f 884 990 993
f 885 992 991
f 885 994 992
f 879 885 991
f 877 987 887
f 881 995 996
f 881 888 995
f 988 881 996
f 997 998 993
f 884 993 889
f 889 993 998
f 885 892 994
f 994 892 999
f 1000 886 887
f 1000 887 1001
f 1001 887 987
f 886 1000 1002
f 886 1002 888
f 888 1002 995
f 1003 998 997
f 1004 1003 997
f 889 998 1003
f 894 999 892
f 1005 1000 1001
f 1006 1005 1001
f 1007 1002 1000
f 1005 1007 1000
f 1008 1003 1004
f 1009 1008 1004
f 889 1003 1008
f 999 894 1010
f 894 895 1010
f 1011 1007 1005
f 1012 1008 1009
f 1013 1012 1009
f 897 1008 1012
f 1008 897 889
f 895 898 1010
f 1014 1005 1006
f 1015 1014 1006
f 1016 1011 1005
f 1014 1016 1005
f 1017 1012 1013
f 1018 1017 1013
f 897 1012 899
f 899 1012 1017
f 1010 900 1019
f 1010 898 900
f 1014 1015 1020
f 1016 1014 1020
f 1017 1018 1021
f 1021 1022 1017
f 1017 1022 899
f 899 901 896
f 899 1022 901
f 900 902 1019
f 1023 1010 1019
f 902 1023 1019
f 902 903 904
f 902 904 1023
f 1024 904 1025
f 1024 1023 904
f 1026 1027 1028
f 1027 1026 1029
f 901 1030 905
f 904 906 1025
f 907 1030 1031
f 907 905 1030
f 906 908 1025
f 1025 908 1032
f 1033 907 1031
f 1032 908 910
f 911 1034 1035
f 911 1033 1034
f 911 907 1033
f 911 1035 1036
f 911 1036 913
f 910 1037 1032
f 1037 910 914
f 913 1036 915
f 1036 916 915
f 1038 914 917
f 1038 1039 914
f 1039 1037 914
f 916 1036 1040
f 1040 918 916
f 1041 918 1040
f 1038 1042 1039
f 1042 1038 917
f 1042 917 1043
f 1043 917 919
f 920 918 1041
f 1041 921 920
f 1044 921 1041
f 919 1045 1043
f 1045 919 922
f 921 1044 1046
f 923 921 1046
f 1046 924 923
f 926 1047 922
f 1047 1045 922
f 924 1046 928
f 1047 926 1048
f 1048 926 930
f 928 1046 1049
f 1049 932 928
f 1048 935 1050
f 1048 930 935
f 1048 1050 1051
f 1052 932 1049
f 932 1052 936
f 942 1050 935
f 942 1053 1050
f 1054 1051 1050
f 1053 1054 1050
f 1055 1052 1056
f 936 1052 1055
f 936 1057 943
f 1055 1057 936
f 943 1058 944
f 1057 1058 943
f 944 1059 945
f 1058 1059 944
f 945 1060 946
f 1059 1060 945
f 946 942 941
f 946 1060 942
f 1060 1061 942
f 1062 1053 1061
f 1061 1053 942
f 1054 1053 1062
f 1063 1057 1055
f 1063 1064 1057
f 1057 1064 1058
f 1059 1058 1065
f 1065 1058 1064
f 1060 1059 1066
f 1066 1059 1065
f 1067 1061 1066
f 1066 1061 1060
f 1062 1061 1067
f 1064 1063 1068
f 1065 1064 1068
f 948 1069 947
f 949 1069 948
f 952 1069 951
f 951 1069 949
f 952 1070 1069
f 1070 952 1071
f 1071 952 953
f 667 1072 848
f 1072 667 846
f 953 1073 1071
f 1074 1073 953
f 953 955 1074
f 954 1075 956
f 1076 955 957
f 1076 1074 955
f 956 1075 958
f 1077 1076 957
f 959 1078 957
f 1078 1077 957
f 959 1079 1078
f 1079 959 961
f 961 962 1079
f 960 1080 963
f 1081 1080 960
f 962 1082 1079
f 963 1080 965
f 964 1082 962
f 1080 1083 965
f 966 967 1082
f 966 1082 964
f 870 781 1083
f 781 965 1083
f 967 1084 1082
f 967 970 1084
f 1084 970 976
f 972 971 1085
f 972 1085 973
f 979 1085 971
f 979 1086 1085
f 1086 981 1085
f 1085 981 973
f 976 977 1087
f 978 1088 983
f 984 1086 979
f 984 1089 1086
f 1089 1090 1086
f 981 1086 985
f 985 1086 1090
f 1087 977 1091
f 983 1092 987
f 1088 1092 983
f 989 988 1093
f 989 1089 984
f 989 1093 1089
f 1093 1094 1089
f 1090 1089 1095
f 1095 1089 1094
f 985 1095 990
f 985 1090 1095
f 977 992 1091
f 1091 992 1096
f 1093 1097 1098
f 1093 988 1097
f 1094 1093 1098
f 1094 1099 993
f 1094 993 1095
f 1095 993 990
f 992 994 1096
f 1096 994 1100
f 996 995 1101
f 996 1101 1102
f 996 1102 988
f 988 1102 1097
f 1099 1103 1104
f 1099 1104 993
f 993 1104 997
f 994 999 1100
f 1101 1002 1105
f 995 1002 1101
f 1106 1102 1101
f 1105 1106 1101
f 997 1104 1004
f 1004 1104 1107
f 1001 987 1006
f 1105 1108 1109
f 1105 1002 1108
f 1002 1007 1108
f 1106 1105 1109
f 1004 1107 1009
f 1009 1107 1110
f 999 1010 1111
f 999 1111 1100
f 1108 1011 1112
f 1108 1007 1011
f 1113 1013 1110
f 1110 1013 1009
f 1006 987 1015
f 987 1114 1015
f 1112 1016 1115
f 1011 1016 1112
f 1116 1013 1113
f 1117 1116 1113
f 1013 1116 1018
f 1118 1020 1015
f 1118 1015 1114
f 1020 1115 1016
f 1020 1118 1115
f 1119 1116 1117
f 1018 1116 1021
f 1116 1119 1021
f 1010 1023 1111
f 1111 1023 1120
f 1118 1114 1121
f 1121 1122 1123
f 1121 1123 1118
f 1118 1123 1115
f 1123 1124 1115
f 1021 1119 1022
f 1125 1123 1122
f 1126 1124 1123
f 1125 1126 1123
f 1127 1128 1119
f 1022 1119 1129
f 1129 1119 1128
f 1023 1024 1120
f 1120 1024 1025
f 1027 1125 1122
f 1027 1122 1028
f 1028 1122 1130
f 1125 1027 1029
f 1125 1029 1126
f 1126 1029 1131
f 1128 1132 1129
f 1022 1129 1133
f 1133 1129 1132
f 901 1022 1030
f 1030 1022 1133
f 1134 1026 1028
f 1134 1028 1130
f 1131 1029 1134
f 1134 1029 1026
f 1133 1135 1030
f 1030 1135 1031
f 1032 1136 1025
f 1134 1130 1137
f 1137 1138 1139
f 1137 1139 1134
f 1134 1139 1131
f 1139 1140 1131
f 1135 1141 1142
f 1135 1142 1031
f 1031 1142 1033
f 1032 1143 1136
f 1034 1141 1144
f 1034 1142 1141
f 1034 1033 1142
f 1034 1144 1035
f 1143 1032 1037
f 1035 1144 1145
f 1035 1145 1036
f 1037 1146 1143
f 1037 1039 1146
f 1039 1147 1146
f 1040 1145 1148
f 1040 1036 1145
f 1040 1148 1041
f 1039 1042 1043
f 1039 1043 1147
f 1147 1043 1149
f 1041 1148 1150
f 1150 1044 1041
f 1045 1151 1043
f 1151 1149 1043
f 1044 1150 1152
f 1046 1044 1152
f 1153 1046 1152
f 1151 1045 1154
f 1154 1045 1047
f 1155 1154 1047
f 1047 1048 1155
f 1049 1046 1153
f 1156 1049 1153
f 1051 1157 1158
f 1048 1051 1158
f 1048 1158 1155
f 1049 1156 1052
f 1156 1159 1052
f 1051 1160 1157
f 1160 1051 1161
f 1161 1051 1054
f 1159 1056 1052
f 1162 1056 1159
f 1062 1163 1054
f 1054 1163 1161
f 1056 1162 1164
f 1055 1056 1164
f 1165 1164 1166
f 1165 1063 1164
f 1063 1055 1164
f 1067 1167 1062
f 1168 1163 1062
f 1167 1168 1062
f 1169 1165 1166
f 1063 1170 1068
f 1063 1165 1170
f 1165 1169 1170
f 1068 1171 1065
f 1170 1171 1068
f 1065 1171 1066
f 1066 1171 1067
f 1171 1172 1067
f 1167 1067 1173
f 1173 1067 1172
f 1174 1168 1167
f 1173 1174 1167
f 1175 1170 1169
f 1171 1170 1175
f 1176 1171 1175
f 1177 1171 1176
f 1172 1171 1177
f 1178 1172 1177
f 1173 1172 1178
f 1179 1173 1178
f 1174 1173 1179
f 1069 1180 947
f 846 1181 1072
f 1181 848 1072
f 760 1181 846
f 1070 1182 1069
f 1071 1182 1070
f 1071 1073 1182
f 1073 1183 1182
f 1183 1073 1074
f 1184 1183 1074
f 848 1075 954
f 1185 1075 848
f 1184 1074 1186
f 1074 1076 1186
f 1075 960 958
f 1076 1187 1186
f 1077 1187 1076
f 1188 1187 1077
f 1077 1078 1188
f 1188 1078 1189
f 1079 1190 1078
f 1190 1189 1078
f 1081 960 1191
f 1079 1192 1190
f 1192 1079 1082
f 1193 1192 1082
f 1081 1083 1080
f 1082 1194 1193
f 1082 1195 1194
f 870 1196 1197
f 1083 1196 870
f 1084 1198 1082
f 1198 1195 1082
f 1198 1084 976
f 870 1197 978
f 1198 976 1199
f 976 1087 1199
f 1199 1087 1200
f 978 1197 1088
f 1087 1091 1200
f 1200 1091 1201
f 1088 1197 1092
f 1201 1091 1096
f 1098 1103 1094
f 1097 1103 1098
f 1094 1103 1099
f 1096 1100 1201
f 1100 1202 1201
f 1092 1203 987
f 1097 1102 1204
f 1103 1204 1104
f 1103 1097 1204
f 1205 1202 1100
f 1203 1206 987
f 1204 1106 1207
f 1102 1106 1204
f 1104 1207 1107
f 1204 1207 1104
f 1109 1207 1106
f 1109 1208 1207
f 1107 1208 1110
f 1207 1208 1107
f 1100 1111 1205
f 1206 1114 987
f 1112 1109 1108
f 1112 1208 1109
f 1110 1208 1113
f 1208 1115 1209
f 1112 1115 1208
f 1113 1208 1209
f 1209 1115 1210
f 1113 1209 1117
f 1117 1209 1210
f 1111 1120 1211
f 1212 1121 1114
f 1121 1212 1122
f 1115 1124 1210
f 1117 1210 1213
f 1213 1210 1124
f 1117 1213 1119
f 1214 1215 1120
f 1215 1211 1120
f 1212 1216 1122
f 1124 1126 1217
f 1213 1124 1218
f 1218 1124 1217
f 1119 1218 1127
f 1213 1218 1119
f 1214 1219 1215
f 1219 1214 1120
f 1219 1120 1025
f 1122 1216 1130
f 1216 1220 1130
f 1126 1131 1217
f 1218 1217 1221
f 1221 1217 1131
f 1127 1222 1128
f 1127 1218 1222
f 1218 1221 1222
f 1128 1222 1132
f 1223 1219 1025
f 1130 1220 1224
f 1222 1221 1225
f 1132 1222 1226
f 1222 1225 1226
f 1226 1133 1132
f 1025 1227 1223
f 1227 1025 1136
f 1130 1138 1137
f 1130 1224 1138
f 1224 1228 1138
f 1221 1140 1229
f 1131 1140 1221
f 1229 1225 1221
f 1225 1230 1231
f 1225 1231 1226
f 1133 1226 1232
f 1232 1226 1231
f 1135 1133 1232
f 1135 1232 1141
f 1136 1233 1227
f 1143 1233 1136
f 1138 1228 1234
f 1139 1138 1234
f 1140 1139 1234
f 1140 1234 1235
f 1140 1235 1229
f 1236 1235 1234
f 1235 1237 1229
f 1233 1143 1238
f 1239 1235 1236
f 1240 1239 1236
f 1241 1237 1235
f 1239 1241 1235
f 1144 1141 1232
f 1146 1238 1143
f 1239 1240 1242
f 1241 1239 1242
f 1145 1144 1243
f 1146 1147 1238
f 1238 1147 1244
f 1244 1147 1149
f 1245 1246 1247
f 1248 1245 1247
f 1148 1145 1249
f 1148 1249 1250
f 1150 1250 1251
f 1150 1148 1250
f 1151 1252 1149
f 1150 1251 1253
f 1150 1253 1152
f 1152 1253 1254
f 1254 1153 1152
f 1151 1154 1252
f 1252 1154 1255
f 1256 1257 1153
f 1256 1153 1254
f 1154 1155 1255
f 1255 1155 1258
f 1257 1156 1153
f 1257 1259 1156
f 1155 1260 1258
f 1158 1260 1155
f 1260 1158 1157
f 1261 1260 1157
f 1262 1159 1259
f 1259 1159 1156
f 1157 1263 1261
f 1160 1263 1157
f 1263 1160 1161
f 1264 1263 1161
f 1262 1162 1159
f 1161 1163 1264
f 1264 1163 1265
f 1164 1162 1266
f 1266 1162 1262
f 1265 1168 1267
f 1265 1163 1168
f 1265 1267 1268
f 1164 1266 1269
f 1269 1166 1164
f 1269 1270 1166
f 1270 1169 1166
f 1267 1174 1271
f 1168 1174 1267
f 1272 1268 1267
f 1271 1272 1267
f 1273 1169 1270
f 1169 1274 1175
f 1273 1274 1169
f 1274 1176 1175
f 1178 1275 1179
f 1179 1271 1174
f 1179 1275 1271
f 1275 1276 1271
f 1277 1272 1271
f 1276 1277 1271
f 1278 1279 1274
f 1278 1274 1273
f 1176 1274 1280
f 1177 1176 1281
f 1281 1176 1280
f 1178 1177 1282
f 1282 1177 1281
f 1282 1275 1178
f 1276 1275 1282
f 1274 1279 1283
f 1280 1274 1283
f 1284 1280 1283
f 1281 1280 1284
f 947 1285 760
f 1285 1286 760
f 1180 1285 947
f 1287 1285 1180
f 1069 1287 1180
f 1181 1288 848
f 1286 1181 760
f 1288 1181 1286
f 1069 1289 1287
f 1182 1289 1069
f 1185 1290 1291
f 1075 1185 1291
f 1183 1289 1182
f 1292 1289 1183
f 1292 1183 1184
f 1292 1184 1293
f 1293 1184 1186
f 1075 1291 960
f 1291 1294 960
f 1186 1187 1293
f 1293 1187 1188
f 1293 1188 1295
f 1191 960 1294
f 1188 1189 1295
f 1189 1190 1295
f 1295 1190 1296
f 1191 1297 1081
f 1192 1193 1298
f 1192 1298 1190
f 1081 1297 1083
f 1297 1299 1083
f 1300 1301 1298
f 1194 1300 1298
f 1194 1298 1193
f 1299 1196 1083
f 1302 1196 1299
f 1195 1303 1301
f 1195 1301 1300
f 1195 1300 1194
f 1196 1302 1197
f 1303 1195 1304
f 1304 1195 1198
f 1198 1305 1304
f 1198 1199 1305
f 1305 1199 1306
f 1199 1200 1306
f 1306 1200 1307
f 1200 1201 1307
f 1197 1308 1092
f 1308 1309 1092
f 1201 1310 1307
f 1311 1312 1313
f 1201 1202 1310
f 1310 1202 1314
f 1092 1309 1203
f 1313 1315 1316
f 1313 1317 1315
f 1312 1318 1313
f 1318 1317 1313
f 1205 1314 1202
f 1203 1319 1206
f 1309 1319 1203
f 1320 1315 1321
f 1317 1322 1315
f 1322 1321 1315
f 1318 1323 1317
f 1323 1322 1317
f 1324 1323 1318
f 1318 1325 1324
f 1326 1314 1205
f 1319 1327 1206
f 1328 1320 1321
f 1329 1320 1328
f 1322 1330 1321
f 1330 1328 1321
f 1323 1330 1322
f 1324 1331 1323
f 1331 1330 1323
f 1325 1331 1324
f 1332 1326 1205
f 1206 1327 1114
f 1327 1333 1114
f 1334 1329 1328
f 1335 1329 1334
f 1330 1336 1328
f 1336 1334 1328
f 1337 1336 1330
f 1331 1338 1330
f 1338 1337 1330
f 1325 1339 1331
f 1339 1338 1331
f 1340 1339 1325
f 1205 1341 1332
f 1342 1335 1334
f 1343 1335 1342
f 1336 1344 1334
f 1344 1342 1334
f 1337 1345 1336
f 1345 1344 1336
f 1338 1345 1337
f 1339 1346 1338
f 1346 1345 1338
f 1340 1347 1339
f 1347 1346 1339
f 1348 1347 1340
f 1205 1111 1341
f 1341 1111 1349
f 1114 1333 1212
f 1350 1343 1342
f 1344 1351 1342
f 1351 1350 1342
f 1345 1352 1344
f 1352 1351 1344
f 1353 1352 1345
f 1346 1353 1345
f 1347 1354 1346
f 1348 1354 1347
f 1355 1356 1349
f 1355 1349 1211
f 1211 1349 1111
f 1350 1357 1358
f 1350 1351 1357
f 1352 1359 1351
f 1359 1357 1351
f 1353 1360 1352
f 1360 1359 1352
f 1346 1360 1353
f 1354 1361 1346
f 1348 1362 1354
f 1362 1361 1354
f 1356 1363 1348
f 1363 1362 1348
f 1356 1355 1363
f 1355 1364 1363
f 1211 1215 1364
f 1355 1211 1364
f 1365 1358 1357
f 1359 1366 1357
f 1366 1365 1357
f 1360 1367 1359
f 1367 1366 1359
f 1346 1368 1360
f 1368 1367 1360
f 1361 1368 1346
f 1362 1369 1361
f 1369 1368 1361
f 1363 1370 1362
f 1370 1369 1362
f 1364 1371 1363
f 1371 1370 1363
f 1215 1219 1372
f 1215 1372 1364
f 1364 1372 1371
f 1373 1365 1374
f 1365 1366 1374
f 1367 1375 1366
f 1375 1374 1366
f 1368 1376 1367
f 1376 1375 1367
f 1377 1376 1368
f 1369 1377 1368
f 1372 1378 1371
f 1219 1223 1378
f 1372 1219 1378
f 1379 1220 1380
f 1380 1220 1216
f 1220 1379 1224
f 1375 1381 1374
f 1382 1381 1375
f 1382 1375 1383
f 1375 1376 1383
f 1377 1384 1376
f 1384 1383 1376
f 1369 1385 1377
f 1385 1384 1377
f 1370 1386 1369
f 1386 1385 1369
f 1371 1387 1370
f 1387 1386 1370
f 1378 1388 1371
f 1388 1387 1371
f 1223 1227 1389
f 1223 1389 1378
f 1378 1389 1388
f 1379 1228 1224
f 1225 1229 1230
f 1383 1390 1382
f 1384 1390 1383
f 1391 1387 1388
f 1391 1388 1389
f 1227 1233 1389
f 1234 1228 1379
f 1379 1236 1234
f 1392 1236 1379
f 1230 1237 1393
f 1229 1237 1230
f 1230 1394 1231
f 1230 1393 1394
f 1394 1232 1231
f 1389 1395 1391
f 1395 1389 1396
f 1389 1233 1396
f 1233 1238 1396
f 1397 1242 1240
f 1397 1240 1392
f 1392 1240 1236
f 1241 1397 1237
f 1241 1242 1397
f 1237 1397 1393
f 1398 1399 1397
f 1393 1397 1399
f 1394 1393 1400
f 1400 1393 1399
f 1232 1394 1401
f 1401 1394 1400
f 1401 1144 1232
f 1402 1403 1396
f 1238 1402 1396
f 1245 1399 1398
f 1245 1404 1399
f 1404 1400 1399
f 1404 1405 1401
f 1404 1401 1400
f 1144 1401 1405
f 1403 1402 1238
f 1403 1238 1406
f 1406 1238 1244
f 1245 1398 1246
f 1398 1407 1246
f 1404 1248 1408
f 1245 1248 1404
f 1409 1144 1405
f 1144 1409 1243
f 1244 1410 1406
f 1410 1244 1149
f 1411 1410 1149
f 1246 1407 1412
f 1247 1246 1412
f 1248 1247 1412
f 1248 1412 1413
f 1248 1413 1408
f 1414 1413 1412
f 1413 1415 1408
f 1416 1243 1409
f 1145 1243 1416
f 1416 1249 1145
f 1149 1252 1411
f 1411 1252 1417
f 1418 1413 1414
f 1419 1418 1414
f 1420 1415 1413
f 1418 1420 1413
f 1421 1249 1416
f 1421 1422 1249
f 1249 1422 1250
f 1251 1423 1253
f 1251 1250 1423
f 1250 1422 1423
f 1423 1254 1253
f 1417 1252 1255
f 1417 1255 1424
f 1418 1419 1425
f 1420 1418 1425
f 1423 1422 1421
f 1426 1254 1423
f 1256 1426 1427
f 1256 1254 1426
f 1256 1427 1257
f 1428 1424 1255
f 1258 1428 1255
f 1427 1429 1257
f 1429 1259 1257
f 1258 1260 1261
f 1258 1261 1428
f 1428 1261 1430
f 1262 1259 1429
f 1431 1262 1429
f 1432 1261 1263
f 1432 1433 1261
f 1433 1430 1261
f 1263 1264 1432
f 1434 1433 1432
f 1435 1433 1434
f 1264 1265 1434
f 1432 1264 1434
f 1262 1431 1266
f 1431 1436 1266
f 1434 1437 1435
f 1265 1437 1434
f 1437 1265 1268
f 1438 1437 1268
f 1269 1266 1436
f 1436 1270 1269
f 1439 1270 1436
f 1440 1272 1441
f 1440 1438 1272
f 1438 1268 1272
f 1440 1441 1442
f 1270 1439 1273
f 1439 1443 1273
f 1441 1277 1444
f 1272 1277 1441
f 1445 1442 1441
f 1444 1445 1441
f 1273 1443 1446
f 1278 1273 1446
f 1446 1279 1278
f 1447 1279 1446
f 1282 1448 1276
f 1276 1444 1277
f 1276 1448 1444
f 1448 1449 1444
f 1450 1445 1444
f 1449 1450 1444
f 1451 1283 1279
f 1451 1279 1452
f 1452 1279 1447
f 1283 1453 1284
f 1451 1453 1283
f 1284 1454 1281
f 1453 1454 1284
f 1281 1455 1282
f 1454 1455 1281
f 1455 1456 1282
f 1448 1282 1457
f 1457 1282 1456
f 1457 1450 1449
f 1457 1449 1448
f 1458 1453 1451
f 1454 1453 1458
f 1459 1454 1458
f 1455 1454 1459
f 1460 1286 1285
f 1461 1285 1462
f 1287 1462 1285
f 1463 848 1288
f 1460 1288 1286
f 1460 1463 1288
f 1464 1460 1285
f 1461 1464 1285
f 1287 1465 1462
f 1289 1465 1287
f 1289 1466 1467
f 1468 1289 1467
f 1466 1469 1470
f 1467 1466 1470
f 1470 1469 1471
f 1472 1291 1290
f 1472 1290 1185
f 848 1473 1185
f 1473 1472 1185
f 1463 1473 848
f 1466 1289 1292
f 1293 1466 1292
f 1293 1474 1466
f 1474 1469 1466
f 1474 1471 1469
f 1472 1475 1291
f 1474 1293 1295
f 1474 1295 1476
f 1291 1475 1294
f 1475 1477 1294
f 1476 1295 1478
f 1477 1191 1294
f 1479 1191 1477
f 1478 1295 1480
f 1191 1479 1297
f 1479 1481 1297
f 1482 1483 1480
f 1482 1480 1296
f 1296 1480 1295
f 1484 1482 1485
f 1296 1190 1485
f 1482 1296 1485
f 1486 1297 1481
f 1485 1487 1484
f 1488 1489 1487
f 1298 1488 1487
f 1298 1487 1485
f 1298 1485 1190
f 1297 1490 1299
f 1486 1490 1297
f 1491 1489 1488
f 1298 1492 1488
f 1488 1492 1491
f 1298 1301 1492
f 1302 1490 1493
f 1299 1490 1302
f 1491 1492 1494
f 1301 1495 1492
f 1492 1495 1494
f 1301 1303 1495
f 1496 1197 1493
f 1197 1302 1493
f 1497 1498 1499
f 1497 1494 1498
f 1494 1495 1498
f 1303 1500 1495
f 1495 1500 1498
f 1303 1304 1500
f 1498 1501 1502
f 1498 1500 1501
f 1304 1305 1503
f 1304 1503 1500
f 1500 1503 1501
f 1504 1505 1506
f 1507 1505 1504
f 1506 1508 1509
f 1505 1508 1506
f 1510 1502 1501
f 1511 1502 1510
f 1503 1512 1501
f 1512 1510 1501
f 1305 1306 1512
f 1503 1305 1512
f 1496 1513 1197
f 1514 1504 1515
f 1506 1516 1504
f 1516 1515 1504
f 1509 1517 1506
f 1517 1516 1506
f 1508 1517 1509
f 1518 1508 1499
f 1511 1519 1520
f 1511 1510 1519
f 1510 1512 1519
f 1306 1307 1519
f 1512 1306 1519
f 1513 1308 1197
f 1514 1515 1521
f 1516 1522 1515
f 1517 1522 1516
f 1508 1523 1517
f 1523 1522 1517
f 1518 1523 1508
f 1523 1518 1524
f 1525 1520 1519
f 1526 1520 1525
f 1519 1307 1525
f 1527 1521 1528
f 1515 1311 1521
f 1311 1528 1521
f 1522 1311 1515
f 1529 1311 1522
f 1523 1529 1522
f 1530 1526 1525
f 1307 1310 1531
f 1307 1531 1525
f 1525 1531 1530
f 1532 1527 1528
f 1533 1527 1532
f 1311 1534 1528
f 1534 1532 1528
f 1311 1313 1534
f 1312 1311 1529
f 1531 1314 1530
f 1531 1310 1314
f 1535 1536 1533
f 1533 1532 1535
f 1532 1537 1535
f 1316 1315 1537
f 1316 1537 1534
f 1534 1537 1532
f 1313 1316 1534
f 1312 1529 1318
f 1523 1325 1529
f 1325 1318 1529
f 1538 1539 1523
f 1539 1325 1523
f 1540 1530 1541
f 1314 1541 1530
f 1542 1536 1535
f 1537 1320 1535
f 1320 1542 1535
f 1537 1315 1320
f 1539 1543 1325
f 1543 1539 1544
f 1545 1540 1541
f 1314 1326 1541
f 1546 1319 1309
f 1319 1546 1327
f 1547 1542 1548
f 1320 1329 1542
f 1329 1548 1542
f 1544 1549 1543
f 1549 1545 1550
f 1544 1545 1549
f 1545 1541 1550
f 1541 1551 1550
f 1326 1332 1551
f 1541 1326 1551
f 1327 1552 1333
f 1546 1552 1327
f 1553 1547 1548
f 1329 1335 1548
f 1335 1553 1548
f 1340 1325 1554
f 1554 1325 1543
f 1549 1555 1543
f 1555 1554 1543
f 1550 1555 1549
f 1551 1556 1550
f 1332 1341 1556
f 1551 1332 1556
f 1552 1557 1333
f 1558 1343 1559
f 1558 1553 1343
f 1553 1335 1343
f 1340 1554 1348
f 1348 1554 1560
f 1560 1554 1555
f 1550 1561 1555
f 1561 1560 1555
f 1556 1561 1550
f 1341 1349 1556
f 1333 1557 1212
f 1562 1559 1343
f 1563 1559 1562
f 1343 1350 1562
f 1348 1560 1356
f 1356 1560 1561
f 1349 1356 1556
f 1556 1356 1561
f 1557 1564 1212
f 1565 1563 1562
f 1350 1566 1562
f 1562 1566 1565
f 1350 1358 1566
f 1564 1216 1212
f 1567 1216 1564
f 1565 1568 1569
f 1565 1566 1568
f 1358 1365 1568
f 1566 1358 1568
f 1567 1570 1216
f 1571 1572 1569
f 1373 1571 1569
f 1373 1569 1568
f 1373 1568 1365
f 1373 1374 1571
f 1570 1379 1380
f 1570 1380 1216
f 1571 1573 1572
f 1381 1574 1573
f 1381 1573 1571
f 1381 1571 1374
f 1574 1381 1382
f 1570 1575 1379
f 1574 1576 1573
f 1576 1574 1577
f 1574 1382 1577
f 1382 1390 1578
f 1382 1578 1577
f 1578 1390 1384
f 1385 1386 1579
f 1386 1387 1579
f 1579 1387 1391
f 1379 1575 1392
f 1576 1580 1581
f 1576 1577 1580
f 1577 1578 1580
f 1384 1582 1578
f 1582 1580 1578
f 1385 1583 1384
f 1583 1582 1384
f 1579 1584 1385
f 1584 1583 1385
f 1585 1584 1579
f 1586 1585 1579
f 1391 1395 1579
f 1395 1586 1579
f 1587 1397 1392
f 1587 1392 1575
f 1397 1587 1398
f 1582 1581 1580
f 1588 1581 1582
f 1583 1588 1582
f 1589 1588 1583
f 1584 1589 1583
f 1590 1589 1584
f 1585 1590 1584
f 1591 1590 1585
f 1586 1591 1585
f 1586 1395 1591
f 1592 1591 1395
f 1396 1403 1395
f 1395 1403 1592
f 1587 1593 1398
f 1403 1406 1594
f 1593 1412 1407
f 1593 1407 1398
f 1593 1595 1412
f 1405 1408 1596
f 1404 1408 1405
f 1405 1596 1597
f 1597 1409 1405
f 1410 1598 1594
f 1410 1594 1406
f 1410 1411 1598
f 1412 1595 1414
f 1595 1599 1414
f 1408 1415 1596
f 1415 1600 1597
f 1415 1597 1596
f 1409 1597 1600
f 1601 1409 1600
f 1598 1411 1602
f 1602 1411 1417
f 1414 1599 1419
f 1599 1603 1419
f 1420 1604 1415
f 1605 1416 1409
f 1416 1605 1606
f 1606 1421 1416
f 1417 1607 1602
f 1607 1417 1424
f 1608 1607 1424
f 1419 1603 1609
f 1425 1419 1609
f 1420 1425 1609
f 1420 1609 1610
f 1611 1610 1609
f 1612 1604 1420
f 1610 1612 1420
f 1613 1421 1606
f 1421 1614 1423
f 1613 1614 1421
f 1614 1426 1423
f 1424 1428 1608
f 1608 1428 1615
f 1616 1610 1611
f 1617 1616 1611
f 1618 1612 1610
f 1616 1618 1610
f 1619 1426 1614
f 1427 1426 1619
f 1619 1429 1427
f 1620 1429 1619
f 1621 1615 1430
f 1615 1428 1430
f 1616 1617 1622
f 1618 1616 1622
f 1429 1620 1623
f 1623 1431 1429
f 1624 1431 1623
f 1430 1625 1621
f 1430 1433 1625
f 1626 1431 1624
f 1433 1435 1625
f 1625 1435 1627
f 1431 1626 1436
f 1628 1435 1437
f 1628 1629 1435
f 1629 1627 1435
f 1436 1630 1439
f 1631 1628 1437
f 1440 1632 1631
f 1440 1631 1437
f 1440 1437 1438
f 1440 1442 1632
f 1439 1630 1443
f 1630 1633 1443
f 1632 1442 1634
f 1634 1442 1445
f 1446 1443 1635
f 1635 1443 1633
f 1634 1450 1636
f 1634 1445 1450
f 1635 1447 1446
f 1635 1637 1447
f 1637 1452 1447
f 1450 1457 1638
f 1450 1638 1639
f 1450 1639 1636
f 1452 1637 1640
f 1451 1452 1640
f 1458 1451 1640
f 1458 1641 1459
f 1641 1455 1459
f 1456 1642 1457
f 1457 1642 1643
f 1457 1643 1644
f 1457 1644 1638
f 1639 1638 1644
f 1458 1640 1645
f 1641 1458 1645
f 1646 1641 1645
f 1455 1641 1646
f 1647 1455 1646
f 1456 1455 1647
f 1648 1456 1647
f 1642 1456 1648
f 1462 1649 1461
f 1464 1650 1460
f 1460 1650 1463
f 1461 1650 1464
f 1461 1651 1650
f 1461 1649 1651
f 1462 1465 1649
f 1649 1465 1651
f 1652 1289 1468
f 1652 1468 1653
f 1654 1653 1467
f 1653 1468 1467
f 1470 1654 1467
f 1655 1654 1470
f 1655 1470 1471
f 1655 1471 1656
f 1656 1471 1657
f 1651 1658 1650
f 1465 1658 1651
f 1659 1658 1465
f 1652 1659 1289
f 1465 1289 1659
f 1471 1474 1657
f 1660 1661 1662
f 1472 1663 1475
f 1474 1476 1657
f 1657 1476 1664
f 1665 1660 1662
f 1666 1665 1662
f 1475 1667 1477
f 1477 1667 1665
f 1661 1660 1667
f 1665 1667 1660
f 1663 1667 1475
f 1476 1478 1664
f 1479 1665 1666
f 1479 1666 1668
f 1477 1665 1479
f 1478 1480 1664
f 1664 1480 1669
f 1479 1668 1481
f 1483 1670 1671
f 1482 1670 1483
f 1669 1480 1483
f 1671 1669 1483
f 1668 1672 1481
f 1482 1484 1670
f 1670 1484 1673
f 1672 1486 1481
f 1674 1486 1672
f 1675 1676 1677
f 1487 1489 1675
f 1487 1675 1673
f 1487 1673 1484
f 1677 1673 1675
f 1486 1674 1490
f 1678 1679 1680
f 1676 1678 1680
f 1676 1675 1678
f 1675 1681 1678
f 1489 1682 1675
f 1682 1681 1675
f 1489 1491 1682
f 1490 1674 1493
f 1683 1679 1684
f 1685 1679 1683
f 1679 1678 1684
f 1678 1686 1684
f 1681 1686 1678
f 1682 1687 1681
f 1687 1686 1681
f 1491 1494 1682
f 1682 1494 1687
f 1688 1496 1493
f 1685 1683 1689
f 1683 1690 1689
f 1684 1690 1683
f 1686 1687 1684
f 1687 1690 1684
f 1494 1499 1687
f 1494 1497 1499
f 1691 1689 1692
f 1690 1507 1689
f 1507 1692 1689
f 1505 1507 1690
f 1687 1508 1690
f 1508 1505 1690
f 1508 1687 1499
f 1499 1498 1502
f 1499 1502 1693
f 1691 1692 1694
f 1507 1504 1692
f 1693 1518 1499
f 1502 1695 1693
f 1695 1518 1693
f 1502 1511 1695
f 1496 1696 1513
f 1692 1514 1694
f 1514 1697 1694
f 1692 1504 1514
f 1695 1698 1518
f 1698 1524 1518
f 1511 1520 1695
f 1695 1520 1698
f 1521 1697 1514
f 1698 1699 1524
f 1699 1523 1524
f 1520 1526 1698
f 1526 1699 1698
f 1696 1308 1513
f 1527 1700 1697
f 1697 1521 1527
f 1538 1523 1699
f 1696 1701 1308
f 1701 1309 1308
f 1533 1700 1527
f 1702 1700 1533
f 1526 1703 1699
f 1703 1538 1699
f 1526 1530 1703
f 1701 1704 1309
f 1533 1536 1702
f 1536 1705 1702
f 1538 1706 1539
f 1703 1540 1538
f 1540 1706 1538
f 1703 1530 1540
f 1536 1542 1705
f 1705 1542 1707
f 1539 1706 1544
f 1540 1545 1706
f 1545 1544 1706
f 1309 1704 1546
f 1542 1547 1707
f 1707 1547 1708
f 1546 1704 1552
f 1547 1553 1708
f 1708 1553 1709
f 1558 1710 1553
f 1710 1709 1553
f 1552 1711 1557
f 1712 1710 1558
f 1559 1563 1712
f 1558 1559 1712
f 1557 1711 1564
f 1713 1712 1563
f 1713 1563 1714
f 1714 1563 1565
f 1715 1564 1716
f 1716 1564 1711
f 1564 1715 1567
f 1717 1714 1565
f 1565 1569 1717
f 1715 1570 1567
f 1569 1718 1719
f 1569 1719 1717
f 1569 1572 1718
f 1720 1570 1715
f 1573 1721 1718
f 1573 1718 1572
f 1570 1720 1722
f 1570 1722 1575
f 1576 1723 1724
f 1576 1724 1721
f 1576 1721 1573
f 1725 1575 1722
f 1726 1727 1723
f 1576 1726 1723
f 1576 1581 1726
f 1575 1725 1587
f 1725 1728 1587
f 1729 1730 1727
f 1581 1729 1727
f 1581 1727 1726
f 1581 1588 1731
f 1729 1581 1731
f 1731 1588 1589
f 1728 1593 1587
f 1732 1593 1728
f 1731 1730 1729
f 1733 1730 1731
f 1733 1734 1735
f 1733 1731 1734
f 1731 1589 1734
f 1590 1736 1589
f 1736 1734 1589
f 1591 1737 1590
f 1737 1736 1590
f 1738 1737 1591
f 1591 1592 1738
f 1739 1593 1732
f 1593 1739 1595
f 1736 1735 1734
f 1740 1736 1737
f 1738 1740 1737
f 1592 1740 1738
f 1740 1592 1594
f 1592 1403 1594
f 1595 1741 1599
f 1739 1741 1595
f 1600 1415 1742
f 1742 1601 1600
f 1598 1743 1594
f 1598 1602 1743
f 1744 1599 1741
f 1744 1603 1599
f 1742 1604 1745
f 1415 1604 1742
f 1746 1747 1601
f 1746 1601 1745
f 1745 1601 1742
f 1409 1747 1748
f 1409 1601 1747
f 1748 1605 1409
f 1602 1607 1743
f 1607 1749 1743
f 1749 1607 1608
f 1750 1749 1608
f 1609 1603 1744
f 1744 1611 1609
f 1751 1611 1744
f 1745 1612 1752
f 1604 1612 1745
f 1753 1746 1745
f 1752 1753 1745
f 1754 1605 1748
f 1606 1754 1755
f 1606 1605 1754
f 1755 1613 1606
f 1608 1615 1750
f 1750 1615 1756
f 1611 1751 1617
f 1751 1757 1617
f 1752 1618 1758
f 1612 1618 1752
f 1758 1753 1752
f 1755 1754 1759
f 1613 1755 1759
f 1760 1613 1759
f 1613 1760 1614
f 1760 1619 1614
f 1615 1761 1756
f 1621 1761 1615
f 1762 1761 1621
f 1617 1757 1763
f 1622 1617 1763
f 1618 1622 1763
f 1618 1763 1764
f 1618 1764 1758
f 1765 1764 1763
f 1764 1766 1758
f 1767 1619 1760
f 1620 1619 1767
f 1620 1767 1623
f 1623 1767 1768
f 1768 1624 1623
f 1621 1625 1769
f 1621 1769 1762
f 1764 1765 1770
f 1766 1764 1770
f 1624 1768 1771
f 1626 1624 1771
f 1772 1626 1771
f 1625 1627 1773
f 1769 1625 1773
f 1626 1772 1436
f 1772 1774 1436
f 1627 1629 1773
f 1773 1629 1775
f 1436 1774 1630
f 1776 1629 1628
f 1776 1777 1629
f 1777 1775 1629
f 1776 1628 1631
f 1630 1774 1633
f 1774 1778 1633
f 1632 1779 1631
f 1779 1632 1634
f 1780 1779 1634
f 1633 1778 1635
f 1778 1781 1635
f 1634 1782 1780
f 1782 1634 1636
f 1783 1782 1636
f 1781 1637 1635
f 1784 1637 1781
f 1636 1639 1785
f 1636 1785 1786
f 1636 1786 1783
f 1787 1640 1637
f 1787 1637 1788
f 1788 1637 1784
f 1644 1785 1639
f 1644 1643 1785
f 1643 1789 1785
f 1790 1786 1785
f 1789 1790 1785
f 1787 1788 1791
f 1645 1791 1792
f 1645 1787 1791
f 1645 1640 1787
f 1645 1793 1646
f 1792 1793 1645
f 1646 1794 1647
f 1793 1794 1646
f 1647 1795 1648
f 1794 1795 1647
f 1648 1796 1642
f 1795 1796 1648
f 1642 1796 1643
f 1796 1797 1643
f 1798 1799 1789
f 1798 1789 1797
f 1797 1789 1643
f 1790 1789 1799
f 1800 1793 1792
f 1794 1793 1800
f 1801 1794 1800
f 1795 1794 1801
f 1802 1795 1801
f 1796 1795 1802
f 1798 1797 1796
f 1803 1654 1804
f 1655 1805 1654
f 1654 1805 1804
f 1805 1655 1656
f 1806 1805 1656
f 1650 1807 1463
f 1808 1809 1652
f 1653 1808 1652
f 1803 1808 1653
f 1654 1803 1653
f 1656 1657 1806
f 1806 1657 1810
f 1473 1811 1472
f 1472 1811 1812
f 1807 1473 1463
f 1811 1473 1807
f 1650 1658 1807
f 1659 1813 1658
f 1809 1813 1659
f 1652 1809 1659
f 1661 1814 1662
f 1815 1663 1816
f 1812 1663 1472
f 1816 1663 1812
f 1657 1664 1810
f 1810 1664 1817
f 1814 1818 1662
f 1662 1818 1666
f 1814 1667 1815
f 1661 1667 1814
f 1663 1815 1667
f 1666 1818 1668
f 1818 1819 1668
f 1664 1669 1817
f 1820 1668 1819
f 1671 1670 1821
f 1671 1821 1822
f 1671 1822 1669
f 1668 1823 1672
f 1820 1823 1668
f 1824 1825 1821
f 1821 1670 1673
f 1673 1824 1821
f 1672 1823 1674
f 1826 1827 1828
f 1825 1828 1827
f 1824 1828 1825
f 1824 1676 1828
f 1824 1677 1676
f 1673 1677 1824
f 1823 1829 1674
f 1830 1831 1832
f 1833 1831 1830
f 1826 1832 1831
f 1826 1679 1832
f 1680 1679 1828
f 1828 1679 1826
f 1676 1680 1828
f 1674 1829 1493
f 1829 1834 1493
f 1833 1835 1836
f 1833 1830 1835
f 1830 1837 1835
f 1685 1837 1832
f 1832 1837 1830
f 1679 1685 1832
f 1834 1688 1493
f 1838 1836 1835
f 1839 1836 1838
f 1689 1838 1837
f 1837 1838 1835
f 1685 1689 1837
f 1691 1839 1838
f 1840 1839 1691
f 1838 1689 1691
f 1691 1841 1840
f 1691 1694 1841
f 1496 1688 1696
f 1688 1842 1696
f 1694 1697 1841
f 1697 1700 1843
f 1841 1697 1843
f 1842 1844 1696
f 1843 1700 1845
f 1696 1844 1701
f 1845 1700 1702
f 1701 1844 1704
f 1846 1702 1705
f 1707 1846 1705
f 1847 1846 1707
f 1708 1847 1707
f 1848 1847 1708
f 1849 1848 1708
f 1708 1709 1849
f 1850 1849 1709
f 1850 1709 1851
f 1851 1709 1710
f 1852 1552 1853
f 1552 1852 1711
f 1710 1712 1851
f 1851 1712 1854
f 1855 1712 1713
f 1855 1854 1712
f 1713 1714 1855
f 1852 1715 1716
f 1852 1716 1711
f 1852 1856 1715
f 1857 1855 1714
f 1857 1714 1858
f 1858 1714 1717
f 1856 1859 1715
f 1717 1860 1858
f 1719 1860 1717
f 1860 1719 1718
f 1861 1860 1718
f 1859 1720 1715
f 1859 1862 1720
f 1718 1863 1861
f 1863 1718 1721
f 1864 1863 1721
f 1720 1862 1722
f 1862 1865 1722
f 1724 1864 1721
f 1864 1724 1723
f 1725 1722 1865
f 1866 1725 1865
f 1864 1723 1727
f 1867 1864 1727
f 1725 1866 1728
f 1867 1727 1730
f 1868 1867 1730
f 1869 1728 1866
f 1728 1869 1732
f 1730 1870 1868
f 1871 1872 1870
f 1871 1870 1733
f 1733 1870 1730
f 1733 1735 1871
f 1869 1873 1732
f 1873 1739 1732
f 1871 1874 1872
f 1875 1876 1874
f 1735 1875 1874
f 1735 1874 1871
f 1735 1736 1877
f 1875 1735 1877
f 1877 1736 1740
f 1873 1741 1739
f 1873 1878 1741
f 1877 1876 1875
f 1879 1876 1877
f 1740 1879 1877
f 1594 1880 1740
f 1741 1878 1744
f 1878 1881 1744
f 1882 1880 1594
f 1743 1882 1594
f 1743 1883 1882
f 1750 1883 1749
f 1749 1883 1743
f 1881 1751 1744
f 1884 1751 1881
f 1747 1885 1886
f 1747 1746 1885
f 1746 1753 1885
f 1887 1886 1888
f 1748 1886 1887
f 1748 1747 1886
f 1887 1754 1748
f 1883 1750 1889
f 1889 1750 1756
f 1751 1884 1757
f 1884 1890 1757
f 1753 1758 1885
f 1885 1758 1891
f 1892 1754 1887
f 1759 1754 1892
f 1892 1760 1759
f 1761 1889 1756
f 1889 1761 1762
f 1893 1889 1762
f 1757 1890 1894
f 1763 1757 1894
f 1894 1765 1763
f 1758 1766 1891
f 1891 1766 1895
f 1896 1760 1892
f 1897 1767 1896
f 1767 1760 1896
f 1897 1768 1767
f 1762 1769 1893
f 1893 1769 1898
f 1899 1770 1765
f 1899 1765 1900
f 1900 1765 1894
f 1770 1899 1901
f 1770 1901 1766
f 1766 1901 1895
f 1902 1768 1897
f 1768 1902 1771
f 1902 1772 1771
f 1903 1772 1902
f 1773 1904 1769
f 1769 1904 1898
f 1772 1903 1774
f 1903 1905 1774
f 1773 1775 1906
f 1907 1904 1773
f 1906 1907 1773
f 1905 1908 1774
f 1906 1775 1909
f 1775 1777 1909
f 1774 1908 1778
f 1777 1910 1909
f 1776 1910 1777
f 1911 1912 1910
f 1911 1910 1631
f 1631 1910 1776
f 1631 1779 1913
f 1911 1631 1913
f 1779 1780 1913
f 1778 1908 1781
f 1908 1914 1781
f 1911 1915 1912
f 1913 1915 1911
f 1780 1782 1913
f 1782 1916 1913
f 1916 1782 1783
f 1917 1916 1783
f 1918 1781 1914
f 1783 1786 1917
f 1917 1786 1919
f 1781 1918 1920
f 1920 1784 1781
f 1920 1921 1784
f 1921 1788 1784
f 1919 1790 1922
f 1919 1786 1790
f 1788 1921 1923
f 1791 1788 1923
f 1923 1792 1791
f 1799 1798 1924
f 1799 1924 1925
f 1790 1799 1925
f 1790 1925 1922
f 1792 1923 1926
f 1927 1926 1928
f 1927 1800 1926
f 1800 1792 1926
f 1800 1929 1801
f 1927 1929 1800
f 1801 1930 1802
f 1929 1930 1801
f 1802 1931 1796
f 1930 1931 1802
f 1932 1796 1931
f 1932 1798 1796
f 1924 1798 1933
f 1933 1798 1932
f 1925 1924 1933
f 1929 1927 1928
f 1934 1929 1928
f 1930 1929 1934
f 1935 1936 1937
f 1936 1938 1939
f 1937 1936 1939
f 1939 1938 1940
f 1803 1941 1808
f 1935 1941 1804
f 1941 1803 1804
f 1805 1935 1804
f 1936 1935 1805
f 1806 1936 1805
f 1806 1942 1936
f 1942 1938 1936
f 1942 1940 1938
f 1943 1813 1944
f 1808 1944 1809
f 1944 1813 1809
f 1942 1810 1945
f 1806 1810 1942
f 1946 1812 1811
f 1811 1947 1946
f 1807 1947 1811
f 1943 1947 1658
f 1807 1658 1947
f 1813 1943 1658
f 1814 1815 1948
f 1815 1816 1948
f 1810 1817 1945
f 1945 1817 1949
f 1818 1814 1819
f 1819 1814 1948
f 1817 1669 1950
f 1819 1951 1820
f 1669 1822 1950
f 1950 1822 1952
f 1820 1951 1823
f 1951 1953 1823
f 1954 1821 1825
f 1954 1822 1821
f 1954 1952 1822
f 1955 1956 1826
f 1827 1826 1956
f 1825 1827 1957
f 1957 1827 1956
f 1954 1825 1957
f 1958 1829 1953
f 1829 1823 1953
f 1959 1960 1961
f 1959 1961 1833
f 1961 1962 1833
f 1963 1955 1831
f 1963 1831 1962
f 1962 1831 1833
f 1826 1831 1955
f 1829 1964 1834
f 1958 1964 1829
f 1959 1965 1960
f 1959 1836 1965
f 1833 1836 1959
f 1834 1964 1688
f 1966 1965 1967
f 1836 1839 1967
f 1965 1836 1967
f 1840 1966 1967
f 1968 1966 1840
f 1967 1839 1840
f 1964 1969 1688
f 1841 1968 1840
f 1688 1969 1842
f 1968 1841 1843
f 1969 1970 1842
f 1842 1970 1844
f 1843 1845 1971
f 1845 1702 1971
f 1844 1972 1704
f 1970 1972 1844
f 1702 1846 1971
f 1846 1847 1971
f 1971 1847 1973
f 1972 1974 1704
f 1847 1848 1973
f 1973 1848 1975
f 1704 1974 1552
f 1974 1976 1552
f 1848 1849 1975
f 1977 1849 1850
f 1977 1975 1849
f 1850 1851 1977
f 1552 1978 1853
f 1977 1851 1979
f 1979 1851 1854
f 1852 1853 1978
f 1980 1852 1978
f 1854 1855 1979
f 1979 1855 1981
f 1982 1852 1980
f 1852 1982 1856
f 1855 1983 1981
f 1857 1983 1855
f 1983 1857 1858
f 1984 1983 1858
f 1982 1985 1856
f 1985 1859 1856
f 1858 1986 1984
f 1860 1986 1858
f 1986 1860 1861
f 1987 1986 1861
f 1985 1862 1859
f 1988 1862 1985
f 1863 1987 1861
f 1987 1863 1864
f 1989 1987 1864
f 1862 1988 1865
f 1990 1865 1988
f 1865 1990 1866
f 1989 1864 1867
f 1990 1991 1866
f 1867 1992 1989
f 1992 1867 1868
f 1991 1869 1866
f 1991 1993 1869
f 1994 1868 1870
f 1994 1995 1868
f 1995 1992 1868
f 1870 1872 1994
f 1869 1993 1873
f 1996 1997 1995
f 1874 1996 1995
f 1874 1995 1994
f 1874 1994 1872
f 1874 1876 1996
f 1998 1873 1993
f 1873 1998 1878
f 1876 1997 1996
f 1876 1999 1997
f 2000 1999 1879
f 1879 1999 1876
f 1879 1740 2000
f 1998 1881 1878
f 1740 1880 2000
f 1880 2001 2000
f 1882 2001 1880
f 1883 2001 1882
f 1886 1885 2002
f 1886 2002 1888
f 2003 1883 1889
f 2002 1891 2004
f 1885 1891 2002
f 1888 2002 2004
f 1888 2004 2005
f 1888 2005 1887
f 2005 2004 2006
f 2007 1892 2005
f 1892 1887 2005
f 2003 1889 1893
f 2008 2003 1893
f 2004 1895 2009
f 1891 1895 2004
f 2010 2006 2004
f 2009 2010 2004
f 1892 2007 1896
f 2011 2008 1898
f 2008 1893 1898
f 2012 1899 1900
f 2012 1900 1894
f 1901 2012 1895
f 1901 1899 2012
f 1895 2012 2009
f 2013 2014 2012
f 2009 2012 2014
f 2014 2010 2009
f 2015 1896 2016
f 2017 1896 2015
f 1897 1896 2017
f 1902 1897 2018
f 1897 2017 2018
f 1902 2018 2019
f 1898 1904 2011
f 1904 2020 2011
f 2013 2021 2022
f 2013 2022 2014
f 2022 2023 2014
f 2019 1903 1902
f 2019 2024 1903
f 2024 1905 1903
f 1904 2025 2020
f 1904 1907 2025
f 2026 2022 2021
f 2027 2026 2021
f 2028 2023 2022
f 2026 2028 2022
f 1905 2024 1908
f 2024 2029 1908
f 1909 2030 1906
f 2025 1907 1906
f 2030 2025 1906
f 2026 2027 2031
f 2028 2026 2031
f 2029 2032 1908
f 2033 1909 1910
f 1910 1912 2033
f 1908 2032 1914
f 2032 2034 1914
f 2033 2035 1909
f 1912 2035 2033
f 1912 1915 2035
f 1915 2036 2035
f 1913 2037 1915
f 1915 2037 2036
f 2038 2039 2037
f 2038 2037 1916
f 1916 2037 1913
f 1916 1917 2038
f 1914 2034 1918
f 2034 2040 1918
f 2038 2041 2039
f 2038 1917 1919
f 2038 1919 2042
f 2038 2042 2041
f 2042 1919 2043
f 1920 1918 2040
f 2040 1921 1920
f 2044 1921 2040
f 1919 1922 2043
f 2043 1922 2045
f 1923 1921 2046
f 2046 1921 2044
f 1922 1925 2047
f 1922 2047 2048
f 1922 2048 2045
f 1923 2046 1926
f 1926 2046 2049
f 2049 1928 1926
f 1932 2050 1933
f 1933 2050 2051
f 1925 1933 2051
f 1925 2051 2052
f 1925 2052 2047
f 2048 2047 2052
f 1934 1928 2053
f 1928 2049 2053
f 1930 1934 2054
f 1934 2053 2054
f 1931 1930 2055
f 1930 2054 2055
f 1932 1931 2056
f 2056 1931 2055
f 2050 1932 2056
f 2057 1935 2058
f 1937 2058 1935
f 1939 2058 1937
f 2059 1808 2060
f 1808 1941 2060
f 1935 2057 1941
f 1939 2061 2058
f 2061 1939 1940
f 2061 1940 2062
f 2062 1940 1942
f 2063 2064 1943
f 1944 2063 1943
f 2059 2063 1944
f 1808 2059 1944
f 1942 1945 2062
f 2065 1816 1812
f 2065 1812 2064
f 1946 2064 1812
f 1946 1947 2064
f 1943 2064 1947
f 2066 1948 1816
f 1949 2067 1945
f 1819 2066 2068
f 1819 2068 2069
f 1948 2066 1819
f 1817 2067 1949
f 2069 1951 1819
f 2070 1951 2069
f 1817 1950 2071
f 2071 2067 1817
f 1950 1952 2071
f 1952 2072 2071
f 1951 2070 1953
f 1952 1954 2073
f 2074 1955 1963
f 2074 2075 1955
f 1956 1955 2075
f 1956 2075 2076
f 1957 1956 2076
f 2073 1954 1957
f 2073 1957 2076
f 2077 1958 1953
f 2078 1961 1960
f 2078 2079 1961
f 2074 1962 2079
f 2079 1962 1961
f 1963 1962 2074
f 1958 2077 1964
f 2077 2080 1964
f 1965 2081 2078
f 1960 1965 2078
f 2080 1969 1964
f 2082 2083 2084
f 2082 2084 1965
f 2082 1965 1966
f 1968 2083 2082
f 2085 2083 1968
f 2082 1966 1968
f 2086 2087 1843
f 2086 1843 2088
f 2088 1843 1971
f 1969 2089 1970
f 1970 2089 1972
f 1971 1973 2088
f 1972 2089 1974
f 1973 1975 2088
f 2088 1975 2090
f 1974 2091 1976
f 2089 2091 1974
f 2091 2092 1976
f 2092 1552 1976
f 2090 1975 1977
f 1552 2092 1978
f 1977 1979 2090
f 2090 1979 2093
f 1979 1981 2093
f 2093 1981 2094
f 1980 2095 1982
f 1981 2096 2094
f 1983 2096 1981
f 2096 1983 1984
f 2097 2096 1984
f 1982 2095 1985
f 2095 2098 1985
f 1984 2099 2097
f 1986 2099 1984
f 2099 1986 1987
f 2100 1985 2098
f 1985 2100 1988
f 2101 1987 1989
f 1988 2100 1990
f 2100 2102 1990
f 1992 2101 1989
f 2102 1991 1990
f 1991 2103 1993
f 1992 1995 2104
f 2103 2105 1993
f 1995 2106 2104
f 2106 1995 1997
f 2107 2106 1997
f 2105 1998 1993
f 2105 2108 1998
f 1999 2109 1997
f 1998 2108 1881
f 2108 2110 1881
f 1999 2111 2109
f 2000 2111 1999
f 2000 2112 2111
f 2000 2113 2112
f 2001 2113 2000
f 2001 2114 2113
f 1881 2110 1884
f 2001 2115 2114
f 2001 1883 2115
f 1883 2116 2115
f 2116 1883 2003
f 2110 1890 1884
f 2005 2006 2117
f 2116 2003 2008
f 2117 2118 2119
f 2117 2006 2118
f 2006 2010 2118
f 2005 2117 2119
f 2005 2119 2007
f 2007 2119 2120
f 2121 1896 2120
f 1896 2007 2120
f 1896 2121 2016
f 2008 2122 2116
f 2011 2122 2008
f 2123 2012 1894
f 2012 2123 2013
f 2010 2014 2118
f 2118 2014 2124
f 2015 2016 2125
f 2016 2121 2125
f 2017 2015 2125
f 2018 2017 2126
f 2017 2125 2126
f 2126 2019 2018
f 2011 2020 2122
f 2122 2020 2127
f 2123 2128 2013
f 2128 2021 2013
f 2014 2023 2124
f 2124 2023 2129
f 2130 2024 2019
f 2020 2131 2132
f 2025 2131 2020
f 2132 2127 2020
f 2133 2031 2027
f 2133 2027 2128
f 2128 2027 2021
f 2031 2133 2129
f 2031 2129 2028
f 2028 2129 2023
f 2134 2029 2024
f 2030 2135 2025
f 2025 2135 2131
f 2134 2136 2029
f 2029 2136 2032
f 2030 1909 2135
f 2032 2136 2034
f 2136 2137 2034
f 1909 2138 2135
f 2035 2138 1909
f 2139 2140 2138
f 2139 2138 2036
f 2036 2138 2035
f 2139 2036 2037
f 2034 2137 2040
f 2039 2041 2037
f 2041 2141 2037
f 2042 2142 2041
f 2041 2142 2141
f 2142 2042 2043
f 2143 2142 2043
f 2144 2044 2040
f 2145 2044 2144
f 2043 2045 2143
f 2143 2045 2146
f 2044 2145 2046
f 2145 2147 2046
f 2146 2048 2148
f 2146 2045 2048
f 2046 2147 2149
f 2049 2149 2150
f 2049 2046 2149
f 2048 2052 2151
f 2048 2151 2148
f 2049 2150 2152
f 2049 2152 2153
f 2053 2049 2153
f 2056 2154 2050
f 2051 2050 2154
f 2051 2154 2155
f 2051 2155 2052
f 2151 2052 2155
f 2156 2056 2055
f 2154 2056 2156
f 2058 2157 2057
f 2059 2060 2063
f 1941 2158 2060
f 2057 2158 1941
f 2058 2159 2157
f 2058 2061 2159
f 2061 2160 2159
f 2062 2161 2061
f 2061 2161 2160
f 2162 2065 2163
f 2063 2163 2064
f 2161 2062 2164
f 2162 2165 1816
f 2065 2162 1816
f 2065 2064 2163
f 2062 1945 2164
f 2164 1945 2166
f 2066 2165 2167
f 2068 2066 2167
f 2165 2066 1816
f 1945 2067 2166
f 2166 2067 2168
f 2169 2069 2167
f 2069 2068 2167
f 2070 2169 2170
f 2069 2169 2070
f 2067 2071 2168
f 2071 2072 2168
f 2168 2072 2171
f 1952 2073 2172
f 1952 2172 2072
f 2072 2172 2171
f 2070 2170 1953
f 2170 2173 1953
f 2075 2074 2174
f 2076 2075 2174
f 2073 2076 2175
f 2073 2175 2176
f 2073 2176 2172
f 2173 2077 1953
f 2078 2177 2178
f 2081 2177 2078
f 2079 2078 2179
f 2078 2178 2179
f 2174 2074 2079
f 2179 2174 2079
f 2180 2181 2177
f 2180 2177 1965
f 1965 2177 2081
f 2080 2182 1969
f 2084 2181 2180
f 2084 2083 2181
f 1965 2084 2180
f 2183 1969 2182
f 2083 2085 2184
f 1969 2183 2185
f 2085 1968 2184
f 2184 1968 2186
f 2187 2185 2183
f 2185 2187 1969
f 1968 1843 2186
f 2187 2188 1969
f 1843 2087 2186
f 2186 2087 2189
f 2188 2190 1969
f 2189 2087 2086
f 2086 2088 2189
f 1969 2190 2089
f 2189 2088 2191
f 2190 2192 2089
f 2191 2088 2193
f 2088 2090 2193
f 2192 2091 2089
f 2192 2194 2091
f 2193 2090 2195
f 2091 2194 2092
f 2092 2194 1978
f 2090 2093 2195
f 2195 2093 2196
f 2197 2196 2094
f 2196 2093 2094
f 1980 2198 2095
f 2094 2096 2197
f 2197 2096 2097
f 2197 2097 2199
f 2198 2200 2095
f 2200 2098 2095
f 2099 2199 2097
f 1987 2201 2099
f 2099 2201 2199
f 2200 2202 2098
f 1987 2101 2203
f 1987 2203 2204
f 1987 2204 2201
f 2100 2098 2202
f 2205 2100 2202
f 2101 2206 2203
f 2100 2205 2102
f 2101 1992 2206
f 2207 1991 2102
f 1991 2207 2103
f 2208 2105 2103
f 2209 2104 2106
f 2209 1992 2104
f 2106 2107 2209
f 2208 2108 2105
f 2210 2108 2208
f 2109 2211 2209
f 1997 2109 2209
f 1997 2209 2107
f 2108 2210 2110
f 2210 2212 2110
f 2109 2213 2211
f 2109 2111 2213
f 2111 2214 2213
f 2112 2214 2111
f 2113 2214 2112
f 2113 2215 2214
f 2113 2216 2215
f 2212 2217 2110
f 2114 2216 2113
f 2114 2115 2216
f 2116 2218 2115
f 2115 2218 2216
f 2110 2217 1890
f 2217 2219 1890
f 2116 2220 2218
f 2219 1894 1890
f 2221 1894 2219
f 2119 2118 2222
f 2119 2223 2120
f 2222 2223 2119
f 2122 2220 2116
f 1894 2221 2123
f 2221 2224 2123
f 2222 2124 2225
f 2118 2124 2222
f 2226 2227 2223
f 2226 2223 2225
f 2225 2223 2222
f 2120 2223 2227
f 2120 2227 2121
f 2125 2121 2228
f 2125 2228 2229
f 2126 2125 2230
f 2125 2229 2230
f 2230 2019 2126
f 2231 2019 2230
f 2224 2128 2123
f 2232 2128 2224
f 2225 2129 2233
f 2124 2129 2225
f 2233 2226 2225
f 2019 2231 2130
f 2024 2234 2235
f 2024 2130 2234
f 2132 2236 2127
f 2128 2232 2237
f 2133 2128 2237
f 2233 2129 2133
f 2233 2133 2238
f 2238 2133 2237
f 2024 2235 2134
f 2235 2239 2134
f 2132 2131 2240
f 2131 2135 2240
f 2236 2132 2240
f 2134 2239 2136
f 2135 2241 2240
f 2136 2239 2137
f 2135 2138 2241
f 2241 2138 2140
f 2241 2140 2240
f 2240 2140 2242
f 2137 2239 2040
f 2239 2243 2040
f 2140 2244 2242
f 2139 2244 2140
f 2037 2245 2139
f 2139 2245 2244
f 2037 2141 2245
f 2246 2247 2141
f 2246 2141 2142
f 2142 2143 2246
f 2144 2040 2243
f 2243 2145 2144
f 2248 2145 2243
f 2246 2143 2146
f 2246 2146 2249
f 2246 2249 2247
f 2250 2249 2146
f 2145 2248 2147
f 2248 2251 2147
f 2250 2146 2148
f 2250 2148 2252
f 2149 2147 2251
f 2251 2150 2149
f 2253 2150 2251
f 2148 2151 2254
f 2148 2254 2255
f 2148 2255 2252
f 2152 2150 2253
f 2153 2152 2256
f 2152 2253 2256
f 2256 2053 2153
f 2257 2053 2256
f 2155 2154 2258
f 2155 2258 2259
f 2151 2155 2259
f 2151 2259 2254
f 2255 2254 2259
f 2053 2257 2260
f 2054 2053 2260
f 2055 2054 2261
f 2054 2260 2261
f 2156 2055 2261
f 2154 2156 2262
f 2156 2261 2262
f 2258 2154 2263
f 2263 2154 2262
f 2259 2258 2263
f 2057 2264 2158
f 2157 2265 2057
f 2057 2265 2264
f 2264 2266 2060
f 2266 2063 2060
f 2158 2264 2060
f 2157 2267 2265
f 2159 2267 2157
f 2160 2268 2159
f 2159 2268 2267
f 2161 2269 2160
f 2160 2269 2268
f 2270 2269 2161
f 2163 2271 2162
f 2162 2271 2272
f 2063 2271 2163
f 2161 2164 2270
f 2162 2273 2165
f 2165 2273 2274
f 2165 2274 2167
f 2167 2274 2275
f 2166 2168 2276
f 2275 2169 2167
f 2277 2169 2275
f 2169 2277 2170
f 2276 2168 2278
f 2277 2279 2170
f 2168 2171 2278
f 2278 2171 2280
f 2170 2279 2281
f 2171 2172 2280
f 2280 2172 2282
f 2283 2170 2281
f 2170 2283 2173
f 2174 2284 2285
f 2285 2286 2174
f 2076 2174 2286
f 2176 2175 2287
f 2176 2287 2288
f 2176 2288 2172
f 2172 2288 2282
f 2077 2283 2289
f 2173 2283 2077
f 2177 2290 2291
f 2177 2291 2178
f 2291 2292 2178
f 2284 2174 2179
f 2284 2179 2292
f 2292 2179 2178
f 2287 2175 2076
f 2287 2076 2293
f 2293 2076 2294
f 2288 2287 2293
f 2295 2080 2289
f 2080 2077 2289
f 2181 2296 2297
f 2290 2181 2297
f 2177 2181 2290
f 2080 2183 2182
f 2295 2183 2080
f 2083 2296 2181
f 2298 2296 2083
f 2299 2298 2083
f 2300 2298 2299
f 2083 2184 2299
f 2186 2300 2299
f 2301 2300 2186
f 2299 2184 2186
f 2186 2302 2301
f 2186 2189 2302
f 2188 2303 2190
f 2187 2303 2188
f 2304 2189 2191
f 2191 2193 2304
f 2304 2193 2305
f 2190 2306 2192
f 2305 2193 2307
f 2192 2306 2194
f 2308 2307 2195
f 2307 2193 2195
f 2306 2309 2194
f 2308 2195 2310
f 2194 2309 1978
f 2195 2196 2310
f 2311 1980 1978
f 2197 2310 2196
f 2312 2310 2197
f 1980 2311 2198
f 2311 2313 2198
f 2314 2312 2199
f 2312 2197 2199
f 2313 2200 2198
f 2315 2200 2313
f 2199 2316 2314
f 2199 2201 2316
f 2316 2201 2204
f 2315 2202 2200
f 2315 2317 2202
f 2203 2316 2204
f 2318 2316 2203
f 2202 2317 2205
f 2206 2318 2203
f 2205 2317 2102
f 2206 1992 2318
f 2319 2318 1992
f 2207 2320 2103
f 2320 2208 2103
f 1992 2209 2319
f 2319 2209 2321
f 2208 2322 2210
f 2209 2323 2321
f 2323 2209 2211
f 2324 2323 2211
f 2325 2210 2322
f 2325 2212 2210
f 2211 2326 2324
f 2213 2326 2211
f 2327 2326 2214
f 2214 2326 2213
f 2327 2214 2328
f 2329 2328 2214
f 2215 2330 2214
f 2214 2330 2329
f 2330 2215 2216
f 2331 2212 2325
f 2212 2331 2217
f 2216 2332 2330
f 2218 2333 2216
f 2216 2333 2332
f 2331 2219 2217
f 2220 2333 2218
f 2220 2334 2333
f 2334 2220 2122
f 2221 2335 2224
f 2227 2226 2336
f 2227 2336 2121
f 2336 2337 2121
f 2337 2228 2121
f 2229 2231 2230
f 2224 2335 2232
f 2335 2338 2232
f 2336 2226 2339
f 2226 2233 2339
f 2340 2229 2228
f 2341 2231 2229
f 2231 2341 2130
f 2130 2341 2342
f 2234 2130 2343
f 2130 2342 2343
f 2343 2235 2234
f 2344 2235 2343
f 2127 2236 2345
f 2232 2338 2237
f 2346 2237 2347
f 2346 2238 2237
f 2238 2346 2348
f 2238 2348 2233
f 2233 2348 2339
f 2235 2344 2239
f 2240 2345 2236
f 2348 2346 2347
f 2345 2240 2349
f 2240 2242 2349
f 2243 2239 2350
f 2244 2351 2242
f 2243 2352 2248
f 2244 2353 2351
f 2245 2353 2244
f 2247 2245 2141
f 2247 2354 2245
f 2249 2355 2247
f 2247 2355 2354
f 2355 2249 2250
f 2356 2355 2250
f 2248 2352 2251
f 2352 2357 2251
f 2250 2252 2356
f 2251 2357 2358
f 2358 2253 2251
f 2359 2253 2358
f 2252 2255 2360
f 2253 2359 2361
f 2257 2361 2362
f 2257 2256 2361
f 2256 2253 2361
f 2259 2363 2255
f 2255 2363 2360
f 2257 2362 2260
f 2260 2362 2364
f 2364 2261 2260
f 2365 2263 2262
f 2259 2263 2366
f 2366 2263 2365
f 2363 2259 2366
f 2367 2262 2261
f 2365 2262 2367
f 2368 2063 2266
f 2162 2369 2370
f 2371 2369 2272
f 2369 2162 2272
f 2271 2371 2272
f 2368 2371 2271
f 2063 2368 2271
f 2269 2372 2268
f 2373 2372 2269
f 2373 2269 2270
f 2373 2270 2374
f 2374 2270 2164
f 2375 2274 2273
f 2375 2273 2376
f 2376 2273 2370
f 2370 2273 2162
f 2164 2166 2374
f 2274 2377 2275
f 2375 2377 2274
f 2277 2377 2378
f 2275 2377 2277
f 2379 2166 2276
f 2276 2278 2379
f 2277 2378 2279
f 2378 2380 2279
f 2379 2278 2280
f 2380 2281 2279
f 2381 2281 2380
f 2280 2282 2379
f 2282 2382 2379
f 2281 2381 2283
f 2381 2383 2283
f 2285 2384 2385
f 2284 2384 2285
f 2386 2286 2385
f 2286 2285 2385
f 2286 2386 2076
f 2282 2288 2387
f 2388 2382 2282
f 2387 2388 2282
f 2283 2383 2289
f 2291 2389 2390
f 2290 2389 2291
f 2292 2291 2391
f 2291 2390 2391
f 2384 2284 2292
f 2391 2384 2292
f 2294 2076 2392
f 2076 2386 2392
f 2293 2387 2288
f 2293 2393 2387
f 2394 2388 2387
f 2393 2394 2387
f 2295 2383 2395
f 2383 2295 2289
f 2297 2396 2397
f 2296 2396 2297
f 2389 2290 2297
f 2397 2389 2297
f 2398 2294 2392
f 2293 2294 2399
f 2399 2294 2398
f 2400 2393 2399
f 2399 2393 2293
f 2295 2395 2183
f 2395 2401 2183
f 2296 2298 2396
f 2396 2298 2402
f 2399 2398 2403
f 2404 2399 2403
f 2400 2399 2404
f 2298 2300 2402
f 2402 2300 2405
f 2300 2301 2405
f 2405 2301 2406
f 2183 2401 2187
f 2407 2406 2301
f 2401 2408 2187
f 2301 2302 2407
f 2407 2302 2409
f 2187 2408 2303
f 2302 2189 2409
f 2409 2189 2410
f 2411 2303 2408
f 2303 2411 2190
f 2189 2412 2410
f 2412 2189 2304
f 2411 2413 2190
f 2304 2305 2412
f 2412 2305 2414
f 2190 2413 2306
f 2413 2415 2306
f 2305 2307 2414
f 2308 2414 2307
f 2415 2309 2306
f 2416 2309 2415
f 2308 2310 2414
f 2414 2310 2417
f 2309 2416 1978
f 2417 2310 2312
f 2417 2312 2418
f 2312 2419 2418
f 2314 2419 2312
f 2420 2419 2314
f 2421 2313 2311
f 2313 2421 2315
f 2314 2422 2420
f 2316 2422 2314
f 2315 2421 2423
f 2315 2423 2317
f 2316 2318 2424
f 2316 2424 2422
f 2423 2425 2317
f 2424 2318 2426
f 2425 2102 2317
f 2425 2427 2102
f 2426 2318 2428
f 2102 2427 2207
f 2428 2318 2319
f 2207 2427 2320
f 2429 2208 2320
f 2319 2321 2428
f 2428 2321 2430
f 2208 2429 2322
f 2429 2431 2322
f 2321 2432 2430
f 2323 2432 2321
f 2432 2323 2324
f 2325 2322 2431
f 2433 2325 2431
f 2324 2434 2432
f 2326 2434 2324
f 2434 2326 2327
f 2329 2435 2436
f 2330 2437 2329
f 2329 2437 2435
f 2330 2438 2437
f 2325 2433 2331
f 2327 2439 2434
f 2328 2436 2327
f 2327 2436 2439
f 2436 2328 2329
f 2332 2438 2330
f 2333 2440 2332
f 2332 2440 2438
f 2333 2441 2440
f 2442 2221 2219
f 2333 2334 2441
f 2441 2334 2122
f 2443 2221 2442
f 2221 2443 2335
f 2444 2335 2443
f 2444 2338 2335
f 2336 2339 2445
f 2336 2445 2446
f 2337 2336 2447
f 2336 2446 2447
f 2228 2337 2448
f 2337 2447 2448
f 2340 2228 2448
f 2229 2340 2449
f 2340 2448 2449
f 2341 2229 2450
f 2229 2449 2450
f 2342 2341 2450
f 2342 2450 2343
f 2127 2345 2451
f 2338 2347 2237
f 2452 2347 2338
f 2339 2348 2453
f 2344 2454 2239
f 2451 2345 2455
f 2347 2452 2456
f 2453 2348 2347
f 2456 2453 2347
f 2239 2454 2350
f 2345 2457 2455
f 2349 2457 2345
f 2454 2458 2350
f 2349 2242 2457
f 2457 2242 2459
f 2350 2458 2243
f 2242 2351 2459
f 2459 2351 2460
f 2243 2458 2352
f 2458 2461 2352
f 2351 2462 2460
f 2353 2462 2351
f 2245 2463 2353
f 2353 2463 2462
f 2245 2354 2463
f 2464 2355 2356
f 2352 2461 2357
f 2461 2465 2357
f 2466 2464 2252
f 2464 2356 2252
f 2466 2252 2467
f 2358 2357 2465
f 2465 2359 2358
f 2360 2467 2252
f 2359 2465 2468
f 2361 2359 2468
f 2468 2362 2361
f 2360 2363 2469
f 2362 2468 2470
f 2471 2364 2470
f 2364 2362 2470
f 2365 2472 2366
f 2363 2366 2472
f 2363 2472 2469
f 2261 2364 2473
f 2364 2471 2473
f 2365 2367 2474
f 2474 2367 2261
f 2472 2365 2474
f 2265 2475 2264
f 2476 2371 2477
f 2477 2368 2478
f 2477 2371 2368
f 2266 2478 2368
f 2264 2478 2266
f 2265 2267 2475
f 2268 2479 2267
f 2476 2480 2370
f 2476 2370 2369
f 2371 2476 2369
f 2268 2481 2479
f 2268 2372 2481
f 2372 2482 2481
f 2373 2482 2372
f 2376 2483 2484
f 2376 2484 2375
f 2370 2483 2376
f 2480 2483 2370
f 2373 2485 2482
f 2485 2373 2374
f 2485 2374 2486
f 2375 2484 2377
f 2484 2487 2377
f 2374 2166 2486
f 2377 2487 2378
f 2487 2488 2378
f 2166 2379 2486
f 2486 2379 2489
f 2490 2378 2488
f 2378 2491 2380
f 2490 2491 2378
f 2489 2379 2492
f 2380 2491 2381
f 2379 2382 2492
f 2492 2382 2493
f 2381 2491 2383
f 2491 2494 2383
f 2385 2384 2495
f 2385 2495 2386
f 2382 2388 2493
f 2493 2388 2496
f 2390 2497 2498
f 2389 2497 2390
f 2391 2390 2499
f 2390 2498 2499
f 2495 2384 2391
f 2495 2391 2499
f 2386 2495 2500
f 2386 2500 2501
f 2392 2386 2502
f 2386 2501 2502
f 2388 2394 2496
f 2496 2394 2503
f 2383 2504 2395
f 2383 2494 2504
f 2397 2505 2497
f 2396 2505 2397
f 2497 2389 2397
f 2398 2392 2502
f 2393 2400 2506
f 2393 2506 2507
f 2393 2507 2394
f 2394 2507 2503
f 2508 2395 2504
f 2401 2395 2508
f 2509 2505 2402
f 2402 2505 2396
f 2403 2398 2510
f 2510 2404 2403
f 2404 2506 2400
f 2404 2511 2506
f 2512 2507 2506
f 2511 2512 2506
f 2508 2513 2401
f 2402 2405 2514
f 2509 2402 2514
f 2515 2516 2510
f 2510 2516 2404
f 2511 2404 2517
f 2517 2404 2516
f 2517 2512 2511
f 2518 2514 2406
f 2514 2405 2406
f 2513 2519 2401
f 2520 2406 2407
f 2401 2519 2408
f 2520 2407 2521
f 2407 2410 2521
f 2410 2407 2409
f 2519 2522 2408
f 2408 2523 2411
f 2522 2523 2408
f 2412 2524 2410
f 2523 2413 2411
f 2525 2413 2523
f 2412 2414 2524
f 2413 2525 2415
f 2524 2414 2526
f 2526 2414 2417
f 2526 2417 2527
f 2528 1978 2416
f 1978 2528 2311
f 2527 2417 2418
f 2527 2418 2529
f 2528 2530 2311
f 2420 2422 2529
f 2419 2420 2529
f 2419 2529 2418
f 2529 2422 2531
f 2530 2421 2311
f 2530 2532 2421
f 2531 2422 2424
f 2533 2531 2424
f 2421 2532 2423
f 2534 2533 2424
f 2534 2424 2426
f 2425 2535 2427
f 2534 2426 2428
f 2534 2428 2536
f 2535 2537 2427
f 2536 2428 2538
f 2537 2429 2320
f 2537 2320 2427
f 2537 2539 2429
f 2539 2431 2429
f 2428 2430 2538
f 2432 2540 2430
f 2540 2538 2430
f 2434 2541 2540
f 2434 2540 2432
f 2542 2436 2435
f 2437 2542 2435
f 2438 2542 2437
f 2438 2543 2542
f 2433 2544 2331
f 2434 2439 2541
f 2439 2545 2541
f 2436 2546 2439
f 2439 2546 2545
f 2547 2546 2436
f 2438 2548 2543
f 2440 2548 2438
f 2440 2549 2548
f 2544 2219 2331
f 2550 2219 2544
f 2549 2440 2551
f 2440 2441 2551
f 2550 2442 2219
f 2441 2122 2551
f 2551 2122 2552
f 2442 2553 2443
f 2450 2554 2555
f 2555 2556 2450
f 2557 2552 2127
f 2552 2122 2127
f 2443 2553 2558
f 2444 2443 2558
f 2338 2444 2559
f 2444 2558 2559
f 2559 2560 2338
f 2561 2562 2445
f 2562 2446 2445
f 2447 2446 2563
f 2446 2562 2563
f 2448 2447 2564
f 2447 2563 2564
f 2448 2564 2554
f 2449 2448 2554
f 2450 2449 2554
f 2450 2556 2343
f 2556 2344 2343
f 2565 2344 2556
f 2557 2127 2566
f 2127 2451 2566
f 2338 2560 2452
f 2560 2567 2452
f 2445 2453 2568
f 2339 2453 2445
f 2569 2561 2445
f 2568 2569 2445
f 2344 2565 2454
f 2565 2570 2454
f 2451 2455 2566
f 2566 2455 2571
f 2452 2567 2456
f 2453 2456 2572
f 2453 2572 2568
f 2572 2569 2568
f 2457 2571 2455
f 2454 2573 2458
f 2459 2460 2574
f 2458 2573 2461
f 2573 2575 2461
f 2460 2576 2574
f 2462 2576 2460
f 2463 2577 2576
f 2463 2576 2462
f 2355 2578 2354
f 2578 2355 2464
f 2461 2575 2465
f 2575 2579 2465
f 2463 2580 2577
f 2354 2580 2463
f 2464 2581 2578
f 2466 2581 2464
f 2581 2466 2467
f 2582 2581 2467
f 2583 2465 2579
f 2467 2360 2582
f 2582 2360 2584
f 2465 2583 2585
f 2468 2465 2585
f 2360 2469 2584
f 2468 2585 2586
f 2470 2468 2586
f 2586 2471 2470
f 2469 2587 2588
f 2472 2587 2469
f 2471 2586 2589
f 2471 2589 2590
f 2473 2590 2591
f 2473 2471 2590
f 2473 2592 2261
f 2592 2593 2261
f 2594 2261 2593
f 2594 2474 2261
f 2472 2474 2595
f 2474 2594 2595
f 2595 2587 2472
f 2592 2473 2591
f 2477 2478 2596
f 2264 2597 2478
f 2478 2597 2596
f 2475 2598 2264
f 2264 2598 2597
f 2477 2599 2476
f 2476 2599 2600
f 2599 2477 2596
f 2475 2267 2601
f 2267 2479 2601
f 2480 2602 2483
f 2600 2480 2476
f 2602 2480 2600
f 2482 2603 2481
f 2482 2604 2603
f 2485 2604 2482
f 2486 2605 2485
f 2485 2605 2604
f 2605 2486 2606
f 2487 2607 2608
f 2487 2484 2607
f 2606 2486 2609
f 2610 2487 2608
f 2487 2610 2488
f 2486 2489 2609
f 2609 2489 2611
f 2488 2610 2490
f 2490 2610 2491
f 2610 2494 2491
f 2489 2492 2611
f 2611 2492 2612
f 2492 2493 2612
f 2613 2612 2496
f 2612 2493 2496
f 2614 2498 2497
f 2614 2615 2498
f 2499 2498 2616
f 2498 2615 2616
f 2499 2616 2495
f 2501 2500 2617
f 2500 2495 2617
f 2502 2501 2617
f 2496 2503 2613
f 2494 2618 2504
f 2497 2505 2614
f 2505 2619 2614
f 2502 2617 2620
f 2502 2620 2621
f 2502 2621 2398
f 2503 2507 2622
f 2623 2613 2503
f 2622 2623 2503
f 2504 2618 2508
f 2509 2624 2619
f 2619 2505 2509
f 2398 2621 2625
f 2398 2625 2510
f 2622 2512 2626
f 2507 2512 2622
f 2627 2623 2622
f 2626 2627 2622
f 2513 2508 2628
f 2508 2618 2628
f 2509 2514 2624
f 2515 2625 2629
f 2515 2510 2625
f 2515 2629 2516
f 2626 2517 2630
f 2512 2517 2626
f 2631 2627 2626
f 2630 2631 2626
f 2632 2513 2628
f 2514 2518 2624
f 2629 2625 2633
f 2516 2633 2634
f 2516 2629 2633
f 2516 2635 2517
f 2634 2635 2516
f 2517 2635 2636
f 2517 2636 2637
f 2517 2637 2630
f 2631 2630 2637
f 2519 2513 2632
f 2520 2518 2406
f 2520 2638 2518
f 2638 2624 2518
f 2639 2635 2634
f 2636 2635 2639
f 2638 2520 2640
f 2640 2520 2521
f 2519 2632 2522
f 2632 2641 2522
f 2640 2521 2410
f 2640 2410 2524
f 2523 2522 2641
f 2523 2641 2525
f 2641 2642 2525
f 2643 2644 2524
f 2525 2642 2415
f 2643 2524 2526
f 2645 2415 2642
f 2415 2645 2416
f 2645 2646 2416
f 2647 2527 2648
f 2647 2643 2527
f 2643 2526 2527
f 2647 2648 2649
f 2646 2528 2416
f 2646 2650 2528
f 2527 2529 2651
f 2527 2651 2649
f 2527 2649 2648
f 2651 2529 2652
f 2528 2650 2530
f 2650 2653 2530
f 2529 2531 2654
f 2529 2654 2652
f 2654 2531 2655
f 2653 2532 2530
f 2656 2532 2653
f 2531 2533 2657
f 2531 2657 2655
f 2532 2656 2423
f 2656 2658 2423
f 2533 2534 2657
f 2658 2425 2423
f 2657 2534 2536
f 2536 2538 2659
f 2537 2660 2539
f 2660 2661 2539
f 2661 2431 2539
f 2661 2662 2431
f 2538 2540 2659
f 2659 2540 2663
f 2431 2662 2433
f 2662 2544 2433
f 2663 2540 2541
f 2664 2663 2541
f 2436 2542 2665
f 2542 2666 2665
f 2543 2667 2542
f 2542 2667 2666
f 2546 2668 2545
f 2547 2668 2546
f 2665 2547 2436
f 2668 2547 2665
f 2543 2548 2667
f 2549 2669 2548
f 2548 2669 2667
f 2670 2669 2549
f 2551 2670 2549
f 2671 2670 2552
f 2670 2551 2552
f 2442 2672 2553
f 2442 2673 2672
f 2554 2674 2555
f 2674 2675 2555
f 2556 2555 2675
f 2675 2676 2556
f 2552 2557 2671
f 2553 2672 2558
f 2672 2559 2558
f 2672 2677 2559
f 2672 2673 2677
f 2559 2677 2560
f 2563 2678 2564
f 2678 2679 2564
f 2554 2564 2679
f 2556 2680 2565
f 2556 2676 2680
f 2680 2681 2565
f 2557 2566 2682
f 2557 2682 2683
f 2677 2567 2560
f 2562 2684 2685
f 2562 2561 2684
f 2561 2569 2684
f 2563 2562 2685
f 2686 2563 2685
f 2678 2563 2686
f 2687 2565 2681
f 2570 2565 2687
f 2682 2688 2683
f 2682 2566 2688
f 2566 2571 2688
f 2567 2572 2456
f 2689 2572 2567
f 2569 2572 2684
f 2684 2572 2690
f 2570 2691 2454
f 2687 2691 2570
f 2688 2571 2457
f 2692 2688 2457
f 2689 2690 2572
f 2457 2459 2692
f 2692 2459 2693
f 2454 2691 2573
f 2691 2694 2573
f 2459 2574 2693
f 2693 2574 2695
f 2573 2694 2575
f 2694 2696 2575
f 2576 2697 2574
f 2697 2695 2574
f 2698 2699 2354
f 2578 2700 2354
f 2354 2700 2698
f 2575 2696 2579
f 2696 2701 2579
f 2576 2702 2697
f 2577 2702 2576
f 2577 2580 2702
f 2580 2703 2702
f 2699 2580 2354
f 2699 2703 2580
f 2698 2703 2699
f 2578 2704 2700
f 2581 2704 2578
f 2704 2581 2582
f 2701 2583 2579
f 2705 2583 2701
f 2583 2705 2706
f 2585 2583 2706
f 2584 2469 2707
f 2708 2586 2585
f 2708 2585 2706
f 2469 2588 2709
f 2469 2709 2707
f 2586 2708 2710
f 2586 2710 2589
f 2589 2710 2711
f 2712 2711 2713
f 2712 2590 2711
f 2590 2589 2711
f 2590 2712 2591
f 2594 2714 2595
f 2715 2714 2594
f 2587 2595 2714
f 2587 2714 2716
f 2587 2716 2588
f 2709 2588 2716
f 2591 2712 2713
f 2591 2713 2717
f 2592 2591 2718
f 2591 2717 2718
f 2593 2592 2718
f 2715 2594 2593
f 2715 2593 2719
f 2719 2593 2718
f 2714 2715 2719
f 2598 2720 2597
f 2721 2600 2722
f 2722 2600 2599
f 2596 2723 2599
f 2723 2722 2599
f 2597 2723 2596
f 2724 2723 2597
f 2720 2724 2597
f 2725 2598 2475
f 2601 2725 2475
f 2483 2726 2727
f 2484 2483 2727
f 2602 2726 2483
f 2600 2728 2602
f 2728 2726 2602
f 2721 2728 2600
f 2601 2729 2725
f 2479 2729 2601
f 2481 2729 2479
f 2603 2730 2481
f 2484 2727 2607
f 2603 2731 2730
f 2603 2604 2731
f 2604 2732 2731
f 2733 2734 2732
f 2733 2732 2605
f 2605 2732 2604
f 2605 2606 2733
f 2735 2734 2609
f 2733 2609 2734
f 2609 2733 2606
f 2609 2736 2735
f 2608 2737 2610
f 2607 2737 2608
f 2609 2611 2738
f 2738 2736 2609
f 2610 2737 2494
f 2737 2739 2494
f 2611 2612 2738
f 2738 2612 2740
f 2739 2741 2494
f 2740 2612 2742
f 2613 2742 2612
f 2743 2494 2741
f 2618 2494 2743
f 2614 2744 2745
f 2615 2614 2746
f 2614 2745 2746
f 2616 2615 2747
f 2615 2746 2747
f 2495 2616 2748
f 2616 2747 2748
f 2495 2748 2749
f 2617 2495 2749
f 2742 2613 2750
f 2619 2751 2744
f 2619 2744 2614
f 2617 2749 2620
f 2620 2749 2752
f 2752 2621 2620
f 2753 2750 2623
f 2750 2613 2623
f 2624 2754 2751
f 2619 2624 2751
f 2621 2752 2755
f 2755 2625 2621
f 2753 2627 2756
f 2623 2627 2753
f 2618 2757 2628
f 2743 2757 2618
f 2758 2754 2624
f 2625 2755 2759
f 2756 2631 2760
f 2627 2631 2756
f 2628 2757 2632
f 2761 2758 2624
f 2625 2759 2762
f 2633 2625 2762
f 2762 2634 2633
f 2763 2634 2762
f 2637 2636 2764
f 2637 2764 2765
f 2631 2637 2765
f 2631 2765 2766
f 2631 2766 2760
f 2757 2767 2632
f 2768 2761 2624
f 2769 2761 2768
f 2624 2638 2768
f 2634 2763 2770
f 2639 2634 2771
f 2634 2770 2771
f 2764 2636 2639
f 2764 2639 2772
f 2772 2639 2771
f 2765 2764 2772
f 2768 2773 2769
f 2640 2774 2773
f 2638 2640 2773
f 2638 2773 2768
f 2767 2775 2632
f 2640 2776 2774
f 2776 2640 2777
f 2641 2632 2775
f 2778 2777 2640
f 2640 2779 2778
f 2524 2779 2640
f 2780 2641 2775
f 2642 2641 2780
f 2779 2524 2644
f 2780 2781 2642
f 2782 2644 2643
f 2642 2781 2645
f 2781 2783 2645
f 2783 2646 2645
f 2784 2646 2783
f 2647 2649 2785
f 2647 2785 2782
f 2647 2782 2643
f 2784 2650 2646
f 2649 2651 2785
f 2652 2654 2786
f 2651 2652 2786
f 2651 2786 2785
f 2654 2787 2788
f 2786 2654 2788
f 2650 2789 2653
f 2655 2787 2654
f 2790 2788 2787
f 2655 2790 2787
f 2791 2653 2792
f 2792 2653 2789
f 2653 2791 2656
f 2657 2793 2790
f 2657 2790 2655
f 2792 2656 2791
f 2792 2658 2656
f 2793 2657 2536
f 2794 2425 2658
f 2425 2794 2535
f 2794 2795 2535
f 2795 2537 2535
f 2796 2537 2795
f 2536 2659 2797
f 2537 2796 2660
f 2661 2798 2662
f 2659 2663 2797
f 2797 2663 2799
f 2798 2800 2662
f 2800 2544 2662
f 2663 2801 2799
f 2801 2663 2664
f 2802 2801 2664
f 2666 2803 2665
f 2665 2803 2804
f 2666 2667 2805
f 2667 2806 2805
f 2806 2667 2807
f 2800 2808 2544
f 2541 2802 2664
f 2545 2809 2541
f 2541 2809 2802
f 2668 2810 2545
f 2545 2810 2809
f 2668 2804 2810
f 2804 2668 2665
f 2667 2669 2807
f 2670 2811 2669
f 2669 2811 2807
f 2544 2808 2550
f 2808 2812 2550
f 2811 2670 2813
f 2812 2442 2550
f 2814 2442 2812
f 2671 2813 2670
f 2815 2813 2671
f 2814 2673 2442
f 2554 2816 2674
f 2675 2674 2817
f 2674 2816 2817
f 2676 2818 2819
f 2676 2675 2818
f 2675 2817 2818
f 2671 2557 2815
f 2815 2557 2820
f 2814 2677 2673
f 2814 2821 2677
f 2678 2822 2679
f 2679 2822 2816
f 2554 2679 2816
f 2676 2819 2680
f 2819 2681 2680
f 2819 2823 2681
f 2557 2683 2820
f 2820 2683 2824
f 2677 2821 2567
f 2821 2825 2567
f 2826 2685 2684
f 2826 2827 2685
f 2827 2686 2685
f 2678 2686 2822
f 2686 2827 2822
f 2681 2823 2687
f 2688 2824 2683
f 2825 2689 2567
f 2690 2826 2684
f 2688 2692 2824
f 2689 2825 2828
f 2690 2689 2828
f 2829 2691 2687
f 2829 2830 2691
f 2691 2830 2694
f 2694 2830 2696
f 2830 2831 2696
f 2695 2697 2832
f 2833 2698 2700
f 2831 2701 2696
f 2831 2834 2701
f 2697 2835 2832
f 2702 2835 2697
f 2836 2837 2835
f 2836 2835 2703
f 2703 2835 2702
f 2833 2703 2698
f 2833 2836 2703
f 2838 2833 2700
f 2700 2704 2838
f 2839 2704 2582
f 2701 2834 2705
f 2834 2840 2705
f 2584 2839 2582
f 2841 2839 2584
f 2705 2840 2842
f 2706 2705 2842
f 2843 2706 2842
f 2584 2707 2841
f 2841 2707 2844
f 2706 2843 2708
f 2843 2845 2708
f 2707 2709 2846
f 2707 2846 2847
f 2707 2847 2844
f 2708 2845 2848
f 2710 2708 2848
f 2849 2848 2850
f 2849 2711 2848
f 2711 2710 2848
f 2711 2849 2713
f 2714 2851 2716
f 2846 2709 2716
f 2846 2716 2847
f 2847 2716 2851
f 2713 2849 2850
f 2713 2850 2852
f 2717 2713 2853
f 2713 2852 2853
f 2854 2718 2853
f 2718 2717 2853
f 2719 2718 2854
f 2714 2719 2855
f 2719 2854 2855
f 2855 2851 2714
f 2721 2722 2723
f 2720 2856 2724
f 2598 2856 2720
f 2728 2857 2726
f 2858 2721 2723
f 2724 2858 2723
f 2598 2859 2856
f 2725 2859 2598
f 2481 2730 2729
f 2729 2730 2725
f 2726 2860 2727
f 2727 2860 2607
f 2857 2860 2726
f 2728 2861 2857
f 2721 2861 2728
f 2732 2862 2731
f 2860 2863 2607
f 2732 2864 2862
f 2735 2864 2732
f 2735 2732 2734
f 2737 2607 2865
f 2607 2863 2865
f 2864 2735 2736
f 2864 2736 2866
f 2867 2737 2865
f 2736 2738 2866
f 2739 2737 2867
f 2738 2740 2868
f 2739 2869 2741
f 2868 2742 2870
f 2740 2742 2868
f 2869 2871 2741
f 2741 2871 2743
f 2744 2872 2745
f 2746 2745 2873
f 2745 2872 2873
f 2747 2746 2874
f 2746 2873 2874
f 2748 2747 2875
f 2747 2874 2875
f 2749 2748 2875
f 2742 2750 2870
f 2870 2750 2876
f 2871 2877 2743
f 2878 2879 2880
f 2881 2878 2880
f 2744 2878 2881
f 2744 2751 2878
f 2749 2875 2882
f 2752 2749 2882
f 2753 2876 2750
f 2877 2883 2743
f 2884 2885 2879
f 2878 2884 2879
f 2878 2754 2884
f 2878 2751 2754
f 2752 2882 2886
f 2755 2752 2886
f 2753 2756 2876
f 2876 2756 2887
f 2883 2888 2743
f 2883 2889 2888
f 2888 2757 2743
f 2885 2889 2883
f 2885 2884 2889
f 2884 2890 2889
f 2754 2758 2890
f 2884 2754 2890
f 2891 2886 2892
f 2759 2886 2891
f 2759 2755 2886
f 2756 2760 2887
f 2887 2760 2893
f 2889 2894 2888
f 2890 2761 2889
f 2761 2894 2889
f 2890 2758 2761
f 2762 2892 2895
f 2762 2891 2892
f 2762 2759 2891
f 2766 2896 2897
f 2765 2896 2766
f 2893 2760 2766
f 2897 2893 2766
f 2888 2898 2767
f 2757 2888 2767
f 2894 2899 2888
f 2899 2898 2888
f 2761 2900 2894
f 2900 2899 2894
f 2761 2769 2900
f 2763 2762 2895
f 2763 2895 2770
f 2770 2895 2901
f 2771 2770 2902
f 2770 2901 2902
f 2772 2771 2903
f 2771 2902 2903
f 2896 2765 2772
f 2903 2896 2772
f 2904 2899 2905
f 2904 2898 2899
f 2905 2906 2907
f 2905 2899 2906
f 2899 2900 2906
f 2769 2773 2908
f 2769 2908 2900
f 2900 2908 2906
f 2773 2774 2908
f 2775 2909 2910
f 2767 2909 2775
f 2767 2904 2909
f 2767 2898 2904
f 2911 2910 2906
f 2907 2906 2909
f 2909 2906 2910
f 2912 2906 2908
f 2776 2913 2912
f 2776 2912 2908
f 2776 2908 2774
f 2776 2777 2913
f 2910 2914 2775
f 2911 2914 2910
f 2913 2777 2778
f 2914 2915 2775
f 2778 2916 2913
f 2779 2916 2778
f 2644 2916 2779
f 2775 2915 2780
f 2781 2780 2917
f 2780 2915 2917
f 2644 2782 2918
f 2919 2781 2917
f 2783 2781 2919
f 2782 2920 2918
f 2783 2919 2784
f 2919 2921 2784
f 2782 2785 2920
f 2785 2786 2922
f 2785 2922 2920
f 2922 2786 2923
f 2921 2650 2784
f 2924 2650 2921
f 2923 2786 2788
f 2788 2925 2926
f 2788 2926 2927
f 2788 2927 2923
f 2926 2925 2928
f 2924 2789 2650
f 2924 2929 2789
f 2788 2790 2925
f 2930 2928 2925
f 2790 2930 2925
f 2931 2789 2929
f 2792 2789 2931
f 2790 2793 2930
f 2930 2793 2932
f 2792 2931 2658
f 2931 2794 2658
f 2793 2536 2932
f 2932 2536 2933
f 2933 2536 2934
f 2536 2797 2934
f 2796 2935 2660
f 2935 2936 2660
f 2936 2661 2660
f 2937 2661 2936
f 2934 2797 2938
f 2661 2937 2798
f 2937 2939 2798
f 2938 2797 2799
f 2938 2799 2940
f 2803 2941 2942
f 2666 2943 2803
f 2803 2943 2941
f 2666 2944 2943
f 2666 2805 2945
f 2666 2945 2944
f 2805 2946 2947
f 2945 2805 2947
f 2939 2800 2798
f 2801 2802 2948
f 2801 2948 2940
f 2801 2940 2799
f 2803 2942 2804
f 2804 2942 2949
f 2946 2805 2806
f 2806 2807 2950
f 2806 2950 2947
f 2806 2947 2946
f 2950 2807 2951
f 2939 2808 2800
f 2952 2808 2939
f 2948 2802 2809
f 2804 2949 2810
f 2807 2953 2951
f 2807 2811 2953
f 2954 2953 2811
f 2952 2812 2808
f 2952 2955 2812
f 2956 2954 2813
f 2954 2811 2813
f 2812 2955 2814
f 2956 2813 2815
f 2956 2815 2957
f 2817 2816 2958
f 2816 2959 2958
f 2818 2817 2960
f 2817 2958 2960
f 2960 2819 2818
f 2961 2819 2960
f 2815 2820 2957
f 2957 2820 2962
f 2963 2814 2964
f 2814 2963 2821
f 2965 2816 2822
f 2816 2965 2959
f 2961 2823 2819
f 2820 2824 2962
f 2963 2964 2966
f 2963 2825 2821
f 2963 2967 2825
f 2963 2966 2967
f 2967 2968 2825
f 2827 2826 2969
f 2970 2827 2969
f 2970 2965 2827
f 2965 2822 2827
f 2823 2971 2687
f 2972 2823 2973
f 2971 2823 2972
f 2968 2974 2825
f 2969 2975 2976
f 2969 2826 2975
f 2826 2690 2975
f 2970 2969 2976
f 2971 2972 2977
f 2971 2977 2687
f 2825 2974 2978
f 2825 2978 2828
f 2828 2978 2690
f 2978 2975 2690
f 2687 2977 2829
f 2977 2979 2829
f 2824 2692 2693
f 2980 2824 2693
f 2829 2979 2830
f 2693 2695 2980
f 2980 2695 2981
f 2982 2830 2979
f 2831 2830 2982
f 2695 2832 2981
f 2981 2832 2983
f 2831 2982 2834
f 2982 2984 2834
f 2832 2835 2983
f 2985 2835 2837
f 2986 2836 2833
f 2838 2987 2833
f 2833 2987 2986
f 2704 2988 2838
f 2838 2988 2987
f 2988 2704 2839
f 2989 2988 2839
f 2834 2984 2840
f 2984 2990 2840
f 2837 2991 2985
f 2836 2991 2837
f 2986 2991 2836
f 2989 2839 2841
f 2840 2990 2992
f 2842 2840 2992
f 2992 2843 2842
f 2993 2843 2992
f 2843 2993 2845
f 2993 2994 2845
f 2844 2847 2995
f 2845 2994 2996
f 2848 2845 2996
f 2996 2850 2848
f 2997 2850 2996
f 2998 2999 2851
f 2999 2847 2851
f 2999 2995 2847
f 2850 2997 3000
f 2852 3000 3001
f 2852 2850 3000
f 2852 3002 2853
f 2853 3002 2854
f 3003 3004 2854
f 3004 2855 2854
f 2851 2855 2998
f 2998 2855 3004
f 3002 2852 3001
f 3005 3002 3001
f 2854 3002 3005
f 2854 3005 3006
f 3007 2854 3006
f 3003 2854 3007
f 2724 2856 2859
f 2857 3008 2860
f 2861 3008 2857
f 2861 2721 3009
f 3010 3009 2858
f 3009 2721 2858
f 3010 2858 3011
f 3012 3011 2724
f 3011 2858 2724
f 3012 2724 3013
f 2724 2859 3013
f 3014 3013 2859
f 2725 3014 2859
f 3015 3014 2725
f 2730 3015 2725
f 3016 2860 3008
f 2863 2860 3016
f 2861 3017 3008
f 3009 3017 2861
f 3018 3017 3009
f 3010 3018 3009
f 3011 3019 3010
f 3012 3019 3011
f 3013 3020 3012
f 3014 3020 3013
f 2731 3021 2730
f 2862 3021 2731
f 3022 3021 2862
f 2864 3022 2862
f 2863 3023 2865
f 3016 3023 2863
f 2864 3024 3022
f 2864 3025 3024
f 3025 2864 2866
f 3026 3025 2866
f 3023 2867 2865
f 3023 3027 2867
f 2866 2738 3026
f 3026 2738 3028
f 2867 3029 2739
f 3029 2867 3027
f 2738 2868 3028
f 3028 2868 3030
f 3029 2869 2739
f 3029 3031 2869
f 2868 2870 3030
f 2871 2869 3032
f 2869 3031 3032
f 3030 2870 3033
f 3034 2871 3032
f 3035 2871 3034
f 3036 2744 2881
f 3036 3037 2744
f 2872 2744 3038
f 2744 3037 3038
f 2873 2872 3039
f 2872 3038 3039
f 2874 2873 3040
f 2873 3039 3040
f 2875 2874 3041
f 2874 3040 3041
f 2870 2876 3033
f 3033 2876 3042
f 3035 3043 2877
f 2871 3035 2877
f 3044 3035 3034
f 3044 3045 3035
f 3045 3043 3035
f 3036 3045 3044
f 3036 2879 3045
f 3036 2880 2879
f 2881 2880 3036
f 2875 3041 3046
f 2882 3046 3047
f 2882 2875 3046
f 3043 3048 2883
f 2877 3043 2883
f 2879 2885 3048
f 2879 3048 3045
f 3045 3048 3043
f 2882 3047 3049
f 2882 3049 2886
f 2886 3049 3050
f 3051 3042 2876
f 3051 2876 2887
f 2885 2883 3048
f 2886 3050 3052
f 3052 2892 2886
f 2887 2893 3051
f 3051 2893 3053
f 2892 3052 3054
f 3054 2895 2892
f 3055 2895 3054
f 2897 3056 3057
f 2896 3056 2897
f 3053 2893 2897
f 3057 3053 2897
f 2901 2895 3058
f 2895 3055 3058
f 2902 2901 3058
f 3059 3060 2902
f 3060 2903 2902
f 3056 2896 2903
f 3060 3056 2903
f 2905 3061 2904
f 2905 2907 3061
f 2902 3058 3059
f 2904 3061 2909
f 2907 2909 3061
f 2906 3062 2911
f 2906 2912 3063
f 3062 2906 3063
f 2912 2913 3063
f 2911 3064 2914
f 2911 3065 3064
f 2911 3062 3065
f 3063 3065 3062
f 3066 3065 3063
f 2913 3066 3063
f 2913 3067 3066
f 2913 3068 3067
f 3069 3068 2913
f 3070 2914 3064
f 2915 2914 3070
f 2913 3071 3069
f 2916 3071 2913
f 3071 2916 2644
f 3072 3071 2644
f 3073 2915 3070
f 2915 3074 2917
f 3073 3074 2915
f 2644 3075 3072
f 2918 3075 2644
f 3076 3075 2918
f 3074 3077 2919
f 3074 2919 2917
f 2918 2920 3076
f 3078 3079 3080
f 3079 3081 3082
f 3080 3079 3082
f 3082 3081 3083
f 3077 3084 2921
f 2919 3077 2921
f 3085 3084 3077
f 3077 3086 3085
f 2920 2922 3087
f 2923 3087 2922
f 3078 3087 2923
f 2927 3078 2923
f 2927 3088 3078
f 3088 3079 3078
f 3081 3079 3089
f 3089 3079 3088
f 3090 3083 3081
f 3089 3090 3081
f 2924 2921 3084
f 2924 3084 3091
f 3091 3084 3085
f 3092 3085 3086
f 3091 3085 3092
f 2927 2926 3088
f 2928 3088 2926
f 2928 3089 3088
f 3093 3090 3089
f 2928 3093 3089
f 2924 3092 2929
f 2924 3091 3092
f 2928 2930 3094
f 3095 3093 2928
f 3094 3095 2928
f 3094 2932 3096
f 2930 2932 3094
f 3097 3095 3094
f 3096 3097 3094
f 2931 3098 2794
f 3096 2932 3099
f 3097 3096 3099
f 3098 2795 2794
f 3098 2796 2795
f 2932 2933 3099
f 3099 2933 3100
f 2933 2934 3100
f 3101 2935 3102
f 2936 2935 3101
f 3100 2934 3103
f 2936 3101 2937
f 3101 3104 2937
f 2934 2938 3103
f 3103 2938 3105
f 3104 2939 2937
f 3104 3106 2939
f 3105 2938 2940
f 2942 2941 3107
f 3107 2943 3108
f 3107 2941 2943
f 2944 3108 2943
f 3109 2944 2945
f 3109 2945 3110
f 2945 2947 3110
f 3111 3110 2947
f 2939 3106 3112
f 3106 3113 3112
f 2949 3114 3115
f 3114 2949 2942
f 2947 3116 3111
f 2950 3116 2947
f 3116 2950 2951
f 3117 3116 2951
f 2952 2939 3112
f 2952 3112 3118
f 3118 3112 3113
f 3119 3118 3113
f 3113 3120 3119
f 2809 3121 2948
f 2810 3122 2809
f 2809 3122 3121
f 2949 3115 2810
f 2810 3115 3122
f 2951 3123 3117
f 2953 3123 2951
f 3123 2953 2954
f 3124 3123 2954
f 2955 2952 3118
f 2955 3118 3119
f 3125 3119 3120
f 2955 3119 3125
f 2954 3126 3124
f 2956 3126 2954
f 2955 3125 2814
f 2956 2957 3126
f 3126 2957 3127
f 3125 3128 2814
f 2959 3129 2958
f 3130 2960 2958
f 2961 3131 3132
f 2960 3131 2961
f 2960 3133 3131
f 2960 3130 3133
f 2957 2962 3127
f 3127 2962 3134
f 3128 2964 2814
f 3128 3135 2964
f 2959 2965 3136
f 2965 3137 3136
f 3136 3129 2959
f 2961 3132 2823
f 3132 2973 2823
f 3132 3138 2973
f 2962 2824 3134
f 3134 2824 3139
f 2964 3135 2966
f 2966 3135 2967
f 3135 2968 2967
f 2965 2970 3140
f 3140 3137 2965
f 2973 3138 2972
f 3138 3141 2972
f 2824 3142 3139
f 2974 2968 3143
f 2974 2976 2975
f 2974 3143 2976
f 3144 2976 3145
f 3145 2976 3143
f 2976 3144 3146
f 2970 2976 3146
f 2970 3146 3140
f 2972 3147 2977
f 2972 3141 3147
f 2824 3148 3142
f 3144 3145 3149
f 2975 2978 2974
f 3146 3144 3149
f 2977 3150 2979
f 3150 2977 3147
f 2980 3148 2824
f 2980 2981 3151
f 3151 3148 2980
f 2979 3150 2982
f 3150 3152 2982
f 3151 2981 3153
f 2981 2983 3153
f 2982 3152 2984
f 3152 3154 2984
f 2983 3155 3153
f 2835 3155 2983
f 3155 2835 2985
f 3156 3155 2985
f 3157 2986 3158
f 3158 2986 2987
f 2987 2988 3158
f 2989 3159 2988
f 3159 2989 3160
f 3154 3161 2990
f 3154 2990 2984
f 3154 3162 3161
f 2985 3163 3156
f 2991 3163 2985
f 2986 3164 2991
f 2991 3164 3163
f 3157 3164 2986
f 2989 2841 3160
f 3160 2841 3165
f 2990 3161 2992
f 3161 2993 2992
f 3161 3162 2993
f 3162 3166 2993
f 3165 2841 2844
f 2993 3166 2994
f 3166 3167 2994
f 2994 3167 3168
f 2996 2994 3168
f 3168 2997 2996
f 3169 2997 3168
f 2999 2998 3170
f 2999 3170 2995
f 2997 3169 3171
f 3000 2997 3171
f 3171 3001 3000
f 3172 3001 3171
f 3004 3003 3173
f 3173 3174 3004
f 3174 2998 3004
f 3170 2998 3174
f 3001 3172 3175
f 3005 3001 3176
f 3001 3175 3176
f 3006 3005 3177
f 3005 3176 3177
f 3007 3006 3178
f 3006 3177 3178
f 3003 3007 3179
f 3007 3178 3179
f 3173 3003 3179
f 3008 3017 3016
f 3018 3010 3019
f 3012 3020 3019
f 3014 3180 3020
f 3180 3014 3181
f 3182 3181 3015
f 3181 3014 3015
f 3183 3182 3015
f 2730 3183 3015
f 3184 3183 2730
f 2730 3021 3184
f 3022 3185 3021
f 3021 3185 3184
f 3016 3186 3023
f 3186 3016 3187
f 3016 3017 3187
f 3188 3187 3018
f 3187 3017 3018
f 3019 3188 3018
f 3189 3188 3019
f 3190 3189 3019
f 3020 3190 3019
f 3191 3190 3020
f 3181 3192 3180
f 3182 3192 3181
f 3022 3193 3185
f 3024 3193 3022
f 3025 3194 3024
f 3024 3194 3193
f 3194 3025 3026
f 3195 3194 3026
f 3023 3186 3027
f 3196 3027 3187
f 3186 3187 3027
f 3188 3196 3187
f 3026 3028 3195
f 3195 3028 3197
f 3029 3027 3196
f 3028 3030 3197
f 3198 3029 3196
f 3031 3029 3198
f 3197 3030 3199
f 3031 3200 3201
f 3031 3201 3032
f 3198 3200 3031
f 3030 3033 3199
f 3032 3201 3034
f 3201 3202 3034
f 3203 3204 3036
f 3204 3037 3036
f 3038 3037 3205
f 3037 3204 3205
f 3039 3038 3206
f 3038 3205 3206
f 3207 3040 3206
f 3040 3039 3206
f 3040 3208 3041
f 3207 3208 3040
f 3033 3042 3199
f 3034 3202 3209
f 3044 3034 3209
f 3036 3044 3203
f 3203 3044 3209
f 3208 3207 3210
f 3211 3208 3210
f 3046 3211 3212
f 3046 3208 3211
f 3046 3041 3208
f 3046 3212 3047
f 3049 3212 3213
f 3049 3047 3212
f 3213 3050 3049
f 3214 3042 3051
f 3214 3199 3042
f 3050 3213 3215
f 3216 3050 3215
f 3052 3050 3216
f 3051 3053 3217
f 3214 3051 3217
f 3052 3216 3218
f 3055 3218 3219
f 3054 3218 3055
f 3054 3052 3218
f 3057 3056 3217
f 3056 3220 3217
f 3053 3057 3217
f 3055 3219 3221
f 3055 3221 3222
f 3222 3058 3055
f 3060 3223 3220
f 3059 3223 3060
f 3220 3056 3060
f 3224 3058 3222
f 3058 3224 3059
f 3224 3223 3059
f 3065 3225 3226
f 3064 3065 3226
f 3066 3227 3065
f 3065 3227 3225
f 3067 3228 3066
f 3066 3228 3227
f 3068 3229 3067
f 3067 3229 3228
f 3229 3068 3069
f 3064 3226 3070
f 3226 3230 3070
f 3071 3229 3069
f 3072 3229 3071
f 3070 3230 3073
f 3230 3231 3073
f 3072 3232 3233
f 3072 3233 3229
f 3232 3072 3234
f 3234 3072 3235
f 3074 3073 3231
f 3076 2920 3236
f 3075 3076 3236
f 3075 3236 3235
f 3075 3235 3072
f 2920 3087 3237
f 3236 2920 3237
f 3087 3078 3238
f 3237 3087 3238
f 3238 3078 3239
f 3240 3241 3242
f 3242 3241 3243
f 3074 3231 3077
f 3231 3086 3077
f 3239 3078 3080
f 3082 3239 3080
f 3240 3239 3082
f 3083 3240 3082
f 3083 3241 3240
f 3243 3241 3244
f 3244 3241 3083
f 3083 3090 3245
f 3244 3083 3246
f 3246 3083 3245
f 3246 3247 3244
f 3092 3086 3248
f 3245 3093 3249
f 3090 3093 3245
f 3250 3251 3246
f 3250 3246 3249
f 3249 3246 3245
f 3247 3246 3251
f 3092 3248 2929
f 3248 3252 2929
f 3249 3253 3254
f 3249 3093 3253
f 3093 3095 3253
f 3250 3249 3254
f 2929 3252 2931
f 3252 3098 2931
f 3095 3097 3253
f 3253 3097 3255
f 3255 3097 3099
f 3256 3255 3099
f 3098 3257 2796
f 3257 3258 2796
f 3099 3100 3256
f 3256 3100 3259
f 3258 2935 2796
f 2935 3260 3102
f 3260 3101 3102
f 3261 3262 3101
f 3261 3263 3262
f 3100 3103 3259
f 3259 3103 3264
f 3265 3266 3267
f 3265 3268 3269
f 3266 3265 3269
f 3269 3268 3270
f 3262 3271 3104
f 3101 3262 3104
f 3263 3272 3262
f 3272 3271 3262
f 3273 3105 3274
f 3273 3264 3105
f 3264 3103 3105
f 3273 3274 3275
f 3276 3267 3277
f 3265 3267 3276
f 3265 3276 3107
f 3265 3107 3108
f 2944 3265 3108
f 3268 3265 2944
f 3109 3268 2944
f 3270 3268 3109
f 3109 3110 3278
f 3109 3278 3279
f 3109 3279 3270
f 3106 3104 3271
f 3106 3271 3272
f 3263 3280 3272
f 3274 3105 2940
f 3274 2940 3275
f 2942 3277 3281
f 3114 2942 3281
f 3277 3107 3276
f 3277 2942 3107
f 3111 3116 3282
f 3110 3111 3282
f 3110 3282 3278
f 3282 3116 3283
f 3272 3113 3106
f 3113 3272 3280
f 3280 3120 3113
f 2948 3284 2940
f 3284 2948 3121
f 3285 3284 3121
f 3115 3286 3287
f 3115 3114 3286
f 3286 3114 3288
f 3288 3114 3281
f 3117 3289 3290
f 3116 3117 3290
f 3116 3290 3283
f 3121 3291 3285
f 3122 3292 3121
f 3121 3292 3291
f 3287 3292 3115
f 3292 3122 3115
f 3117 3123 3289
f 3289 3123 3124
f 3289 3124 3293
f 3120 3294 3125
f 3124 3295 3293
f 3126 3295 3124
f 3296 3295 3126
f 2958 3297 3298
f 3130 2958 3299
f 2958 3298 3299
f 3299 3133 3130
f 3300 3133 3299
f 3126 3127 3296
f 3296 3127 3301
f 3125 3294 3128
f 3129 3302 3303
f 2958 3129 3304
f 3129 3303 3304
f 3304 3297 2958
f 3133 3300 3305
f 3131 3133 3305
f 3305 3132 3131
f 3306 3132 3305
f 3127 3134 3301
f 3301 3134 3307
f 3128 3294 3135
f 3137 3308 3309
f 3136 3137 3310
f 3137 3309 3310
f 3302 3129 3136
f 3310 3302 3136
f 3132 3306 3138
f 3306 3311 3138
f 3134 3139 3307
f 3307 3139 3312
f 3135 3294 3313
f 3137 3314 3315
f 3140 3314 3137
f 3315 3308 3137
f 3138 3311 3141
f 3311 3316 3141
f 3139 3142 3312
f 3312 3142 3317
f 2968 3135 3318
f 3319 3143 3318
f 3143 2968 3318
f 3143 3319 3145
f 3140 3320 3321
f 3146 3320 3140
f 3321 3314 3140
f 3141 3316 3147
f 3142 3148 3317
f 3145 3319 3149
f 3149 3319 3322
f 3320 3146 3149
f 3322 3320 3149
f 3316 3323 3147
f 3147 3324 3150
f 3147 3323 3324
f 3148 3151 3317
f 3317 3151 3325
f 3150 3324 3152
f 3152 3324 3323
f 3151 3153 3325
f 3154 3152 3323
f 3153 3155 3325
f 3325 3155 3156
f 3325 3156 3326
f 2988 3327 3158
f 3159 3328 2988
f 2988 3328 3327
f 3328 3159 3160
f 3329 3328 3160
f 3154 3323 3162
f 3323 3330 3162
f 3156 3331 3326
f 3163 3331 3156
f 3163 3164 3331
f 3157 3332 3164
f 3332 3157 3158
f 3333 3329 3165
f 3329 3160 3165
f 3333 3165 3334
f 3162 3330 3166
f 3330 3335 3166
f 3165 2844 3334
f 3334 2844 3336
f 3337 3167 3335
f 3335 3167 3166
f 2844 2995 3338
f 2844 3338 3336
f 3167 3337 3168
f 3337 3169 3168
f 3337 3339 3169
f 3339 3340 3169
f 3338 2995 3341
f 2995 3170 3341
f 3169 3340 3342
f 3171 3169 3342
f 3342 3172 3171
f 3343 3172 3342
f 3173 3344 3174
f 3170 3174 3345
f 3174 3344 3345
f 3345 3341 3170
f 3172 3343 3346
f 3175 3172 3346
f 3176 3175 3347
f 3175 3346 3347
f 3177 3176 3348
f 3176 3347 3348
f 3178 3177 3349
f 3177 3348 3349
f 3179 3178 3350
f 3178 3349 3350
f 3173 3179 3351
f 3179 3350 3351
f 3351 3344 3173
f 3185 3352 3184
f 3020 3180 3191
f 3192 3353 3180
f 3192 3182 3354
f 3355 3354 3183
f 3354 3182 3183
f 3184 3355 3183
f 3356 3355 3184
f 3352 3356 3184
f 3185 3357 3352
f 3185 3193 3357
f 3193 3358 3357
f 3194 3358 3193
f 3196 3188 3359
f 3359 3188 3360
f 3360 3188 3189
f 3361 3189 3190
f 3361 3190 3362
f 3362 3190 3191
f 3180 3362 3191
f 3192 3363 3353
f 3354 3363 3192
f 3364 3363 3354
f 3355 3364 3354
f 3194 3365 3358
f 3365 3194 3195
f 3365 3195 3366
f 3366 3195 3197
f 3359 3367 3196
f 3368 3359 3360
f 3189 3368 3360
f 3366 3197 3369
f 3196 3367 3198
f 3367 3200 3198
f 3197 3199 3369
f 3369 3199 3370
f 3201 3200 3202
f 3202 3200 3371
f 3204 3203 3372
f 3204 3373 3205
f 3372 3373 3204
f 3205 3374 3206
f 3373 3374 3205
f 3206 3374 3207
f 3202 3371 3375
f 3202 3375 3209
f 3209 3375 3203
f 3372 3203 3376
f 3376 3203 3375
f 3373 3372 3376
f 3377 3373 3376
f 3374 3373 3377
f 3378 3374 3377
f 3210 3378 3379
f 3210 3374 3378
f 3210 3207 3374
f 3210 3380 3211
f 3379 3380 3210
f 3211 3380 3212
f 3381 3380 3379
f 3212 3381 3382
f 3212 3380 3381
f 3212 3382 3213
f 3199 3214 3370
f 3370 3214 3383
f 3382 3381 3384
f 3215 3382 3384
f 3215 3213 3382
f 3384 3216 3215
f 3214 3217 3383
f 3385 3386 3384
f 3384 3386 3216
f 3216 3386 3218
f 3217 3220 3383
f 3383 3220 3387
f 3388 3218 3386
f 3221 3388 3389
f 3221 3218 3388
f 3221 3219 3218
f 3221 3389 3222
f 3220 3223 3390
f 3220 3390 3391
f 3220 3391 3387
f 3389 3388 3392
f 3393 3392 3394
f 3222 3392 3393
f 3222 3389 3392
f 3222 3395 3224
f 3393 3395 3222
f 3396 3224 3395
f 3390 3223 3224
f 3390 3224 3397
f 3397 3224 3396
f 3391 3390 3397
f 3396 3395 3393
f 3398 3226 3225
f 3398 3225 3399
f 3399 3225 3227
f 3228 3400 3227
f 3227 3400 3399
f 3229 3401 3228
f 3228 3401 3400
f 3229 3402 3401
f 3402 3229 3403
f 3226 3404 3230
f 3405 3226 3398
f 3404 3226 3405
f 3233 3406 3407
f 3233 3407 3229
f 3229 3407 3403
f 3407 3406 3408
f 3230 3404 3231
f 3231 3404 3405
f 3233 3232 3406
f 3234 3409 3410
f 3232 3234 3410
f 3232 3410 3408
f 3232 3408 3406
f 3409 3411 3412
f 3410 3409 3412
f 3413 3231 3405
f 3235 3409 3234
f 3235 3414 3409
f 3414 3411 3409
f 3415 3412 3411
f 3415 3411 3416
f 3416 3411 3414
f 3416 3417 3418
f 3415 3416 3418
f 3417 3239 3418
f 3239 3240 3419
f 3418 3239 3419
f 3240 3420 3421
f 3419 3240 3421
f 3421 3420 3422
f 3235 3236 3414
f 3237 3414 3236
f 3416 3414 3237
f 3238 3416 3237
f 3417 3416 3238
f 3239 3417 3238
f 3420 3240 3242
f 3243 3420 3242
f 3243 3422 3420
f 3423 3422 3424
f 3424 3422 3243
f 3231 3413 3086
f 3244 3425 3243
f 3425 3424 3243
f 3425 3426 3424
f 3425 3247 3427
f 3244 3247 3425
f 3428 3426 3425
f 3427 3428 3425
f 3086 3429 3248
f 3251 3430 3431
f 3250 3430 3251
f 3427 3247 3251
f 3427 3251 3432
f 3432 3251 3431
f 3428 3427 3432
f 3429 3252 3248
f 3429 3433 3252
f 3254 3434 3435
f 3253 3434 3254
f 3430 3250 3254
f 3435 3430 3254
f 3257 3252 3433
f 3098 3252 3257
f 3436 3437 3434
f 3436 3434 3255
f 3255 3434 3253
f 3256 3437 3436
f 3256 3438 3437
f 3255 3256 3436
f 3256 3259 3438
f 3258 3260 2935
f 3438 3259 3439
f 3261 3101 3440
f 3440 3101 3260
f 3261 3441 3442
f 3441 3443 3442
f 3439 3259 3444
f 3445 3266 3446
f 3266 3447 3448
f 3446 3266 3448
f 3448 3447 3449
f 3263 3261 3442
f 3443 3450 3442
f 3450 3263 3442
f 3443 3451 3450
f 3444 3259 3264
f 3266 3445 3267
f 3447 3266 3269
f 3447 3452 3449
f 3447 3269 3452
f 3269 3270 3452
f 3452 3270 3279
f 3453 3452 3279
f 3451 3454 3450
f 3454 3263 3450
f 3451 3455 3454
f 3264 3273 3444
f 3444 3273 3275
f 3444 3275 3456
f 3277 3457 3458
f 3445 3457 3277
f 3445 3277 3267
f 3278 3453 3279
f 3280 3263 3454
f 3459 3454 3455
f 3280 3454 3459
f 3460 3456 2940
f 3456 3275 2940
f 3288 3461 3462
f 3458 3461 3288
f 3277 3458 3288
f 3277 3288 3281
f 3278 3463 3453
f 3282 3463 3278
f 3463 3282 3283
f 3464 3463 3283
f 3280 3459 3120
f 2940 3284 3460
f 3285 3291 3465
f 3284 3285 3465
f 3284 3465 3466
f 3284 3466 3460
f 3465 3291 3467
f 3467 3287 3286
f 3467 3286 3468
f 3462 3468 3288
f 3468 3286 3288
f 3290 3469 3283
f 3469 3464 3283
f 3120 3459 3294
f 3459 3470 3294
f 3467 3291 3292
f 3287 3467 3292
f 3469 3290 3289
f 3469 3289 3471
f 3471 3289 3293
f 3293 3472 3471
f 3295 3472 3293
f 3472 3295 3296
f 3298 3297 3473
f 3473 3299 3298
f 3296 3301 3472
f 3472 3301 3474
f 3303 3302 3475
f 3475 3476 3303
f 3476 3304 3303
f 3473 3297 3304
f 3473 3304 3476
f 3477 3299 3473
f 3300 3299 3477
f 3300 3477 3305
f 3305 3477 3478
f 3478 3306 3305
f 3479 3306 3478
f 3301 3307 3474
f 3474 3307 3480
f 3481 3310 3309
f 3475 3302 3310
f 3475 3310 3481
f 3306 3479 3311
f 3479 3482 3311
f 3307 3312 3480
f 3480 3312 3483
f 3294 3484 3313
f 3313 3484 3135
f 3484 3318 3135
f 3485 3318 3484
f 3308 3315 3486
f 3308 3486 3309
f 3481 3309 3486
f 3311 3482 3316
f 3482 3487 3316
f 3312 3317 3483
f 3483 3317 3488
f 3314 3321 3315
f 3486 3315 3321
f 3487 3489 3316
f 3488 3317 3490
f 3321 3320 3322
f 3321 3322 3491
f 3491 3322 3319
f 3316 3489 3323
f 3489 3492 3323
f 3317 3493 3494
f 3494 3490 3317
f 3492 3495 3323
f 3317 3325 3493
f 3493 3325 3496
f 3495 3497 3323
f 3325 3326 3496
f 3496 3326 3498
f 3327 3328 3158
f 3499 3328 3329
f 3323 3497 3330
f 3497 3500 3330
f 3326 3501 3498
f 3331 3501 3326
f 3164 3502 3501
f 3164 3501 3331
f 3503 3164 3332
f 3503 3332 3158
f 3329 3504 3499
f 3333 3504 3329
f 3504 3333 3334
f 3500 3505 3335
f 3500 3335 3330
f 3164 3506 3502
f 3503 3506 3164
f 3334 3336 3507
f 3335 3505 3337
f 3505 3339 3337
f 3505 3508 3339
f 3336 3338 3507
f 3507 3338 3509
f 3339 3508 3340
f 3508 3510 3340
f 3338 3511 3512
f 3341 3511 3338
f 3512 3509 3338
f 3340 3510 3513
f 3342 3340 3513
f 3513 3343 3342
f 3514 3343 3513
f 3515 3516 3344
f 3516 3345 3344
f 3511 3341 3345
f 3516 3511 3345
f 3343 3514 3517
f 3346 3343 3517
f 3347 3346 3518
f 3346 3517 3518
f 3519 3518 3520
f 3519 3348 3518
f 3348 3347 3518
f 3348 3521 3349
f 3519 3521 3348
f 3521 3522 3349
f 3522 3350 3349
f 3351 3350 3523
f 3350 3522 3523
f 3344 3351 3515
f 3515 3351 3523
f 3521 3519 3520
f 3524 3521 3520
f 3180 3353 3525
f 3352 3526 3356
f 3526 3355 3356
f 3357 3526 3352
f 3527 3189 3361
f 3362 3180 3525
f 3362 3525 3528
f 3528 3525 3529
f 3353 3529 3525
f 3353 3530 3529
f 3353 3363 3530
f 3363 3364 3530
f 3357 3531 3526
f 3358 3531 3357
f 3532 3531 3358
f 3365 3532 3358
f 3368 3189 3527
f 3368 3527 3533
f 3533 3527 3361
f 3362 3528 3534
f 3529 3534 3528
f 3535 3534 3529
f 3530 3535 3529
f 3365 3366 3536
f 3536 3366 3369
f 3359 3537 3367
f 3368 3537 3359
f 3538 3537 3368
f 3533 3538 3368
f 3539 3538 3533
f 3361 3539 3533
f 3362 3540 3361
f 3534 3540 3362
f 3536 3369 3541
f 3369 3370 3541
f 3541 3370 3542
f 3200 3367 3371
f 3367 3543 3371
f 3542 3370 3544
f 3545 3375 3371
f 3545 3371 3546
f 3546 3371 3543
f 3375 3547 3376
f 3545 3547 3375
f 3376 3548 3377
f 3547 3548 3376
f 3377 3549 3378
f 3548 3549 3377
f 3378 3549 3379
f 3545 3546 3550
f 3547 3545 3550
f 3551 3547 3550
f 3551 3552 3553
f 3551 3553 3547
f 3547 3553 3548
f 3549 3548 3554
f 3554 3548 3553
f 3379 3549 3555
f 3549 3554 3555
f 3555 3381 3379
f 3370 3383 3544
f 3556 3554 3553
f 3554 3556 3555
f 3381 3555 3384
f 3384 3555 3556
f 3556 3557 3558
f 3556 3558 3384
f 3385 3384 3558
f 3383 3387 3544
f 3559 3560 3558
f 3558 3560 3385
f 3561 3385 3560
f 3385 3562 3386
f 3385 3561 3562
f 3386 3563 3388
f 3562 3563 3386
f 3387 3391 3564
f 3561 3560 3565
f 3562 3561 3566
f 3563 3562 3566
f 3388 3566 3392
f 3388 3563 3566
f 3392 3566 3394
f 3567 3396 3568
f 3567 3569 3396
f 3569 3397 3396
f 3564 3391 3397
f 3569 3564 3397
f 3570 3571 3572
f 3571 3573 3574
f 3572 3571 3574
f 3573 3575 3576
f 3574 3573 3576
f 3565 3576 3575
f 3561 3565 3577
f 3577 3565 3575
f 3566 3561 3577
f 3578 3566 3579
f 3394 3580 3393
f 3394 3566 3580
f 3566 3578 3580
f 3580 3581 3393
f 3393 3568 3396
f 3393 3581 3568
f 3581 3582 3568
f 3583 3567 3568
f 3582 3583 3568
f 3399 3584 3585
f 3398 3399 3585
f 3586 3400 3587
f 3586 3584 3400
f 3584 3399 3400
f 3401 3587 3400
f 3570 3587 3401
f 3402 3570 3401
f 3571 3570 3402
f 3403 3571 3402
f 3403 3588 3571
f 3588 3573 3571
f 3575 3573 3589
f 3589 3573 3588
f 3590 3575 3589
f 3577 3575 3590
f 3566 3577 3579
f 3579 3577 3590
f 3578 3579 3591
f 3580 3578 3592
f 3592 3578 3591
f 3581 3580 3593
f 3593 3580 3592
f 3594 3582 3593
f 3593 3582 3581
f 3398 3585 3405
f 3585 3595 3405
f 3407 3588 3403
f 3589 3588 3407
f 3408 3589 3407
f 3408 3596 3589
f 3596 3590 3589
f 3597 3590 3596
f 3579 3590 3598
f 3598 3590 3597
f 3599 3579 3598
f 3591 3579 3600
f 3600 3579 3599
f 3592 3591 3601
f 3601 3591 3600
f 3593 3592 3602
f 3602 3592 3601
f 3603 3594 3593
f 3603 3593 3602
f 3595 3604 3405
f 3408 3410 3596
f 3412 3596 3410
f 3597 3596 3412
f 3412 3415 3597
f 3415 3598 3597
f 3599 3598 3418
f 3418 3598 3415
f 3600 3599 3418
f 3601 3600 3419
f 3419 3600 3418
f 3602 3601 3421
f 3421 3601 3419
f 3603 3602 3422
f 3422 3602 3421
f 3605 3603 3606
f 3606 3603 3422
f 3606 3607 3608
f 3605 3606 3608
f 3405 3604 3413
f 3606 3422 3423
f 3423 3609 3606
f 3609 3607 3606
f 3610 3607 3611
f 3611 3607 3609
f 3604 3612 3413
f 3423 3424 3609
f 3611 3609 3613
f 3613 3609 3424
f 3614 3610 3611
f 3613 3614 3611
f 3413 3612 3086
f 3612 3615 3086
f 3613 3424 3616
f 3616 3424 3426
f 3617 3614 3613
f 3616 3617 3613
f 3615 3429 3086
f 3426 3428 3618
f 3619 3620 3616
f 3619 3616 3618
f 3618 3616 3426
f 3617 3616 3620
f 3621 3431 3430
f 3621 3622 3431
f 3432 3431 3623
f 3431 3622 3623
f 3618 3428 3432
f 3618 3432 3624
f 3624 3432 3623
f 3619 3618 3624
f 3625 3626 3627
f 3621 3626 3625
f 3621 3434 3626
f 3621 3435 3434
f 3430 3435 3621
f 3433 3628 3257
f 3628 3258 3257
f 3437 3629 3626
f 3434 3437 3626
f 3437 3438 3629
f 3629 3438 3630
f 3260 3631 3632
f 3258 3631 3260
f 3632 3633 3440
f 3260 3632 3440
f 3631 3441 3632
f 3441 3633 3632
f 3631 3634 3441
f 3438 3439 3630
f 3630 3439 3635
f 3636 3637 3638
f 3636 3446 3639
f 3637 3636 3639
f 3639 3446 3640
f 3440 3633 3261
f 3441 3261 3633
f 3441 3634 3443
f 3443 3641 3642
f 3634 3641 3443
f 3641 3643 3642
f 3439 3444 3635
f 3635 3444 3644
f 3457 3645 3646
f 3638 3645 3457
f 3636 3638 3457
f 3636 3457 3445
f 3446 3636 3445
f 3446 3647 3640
f 3446 3448 3647
f 3647 3448 3449
f 3648 3647 3449
f 3451 3443 3642
f 3649 3642 3643
f 3451 3642 3649
f 3650 3644 3444
f 3646 3651 3457
f 3449 3652 3648
f 3452 3652 3449
f 3652 3452 3453
f 3451 3649 3455
f 3653 3650 3456
f 3650 3444 3456
f 3654 3655 3651
f 3457 3655 3458
f 3457 3651 3655
f 3453 3656 3652
f 3657 3656 3453
f 3455 3649 3459
f 3456 3460 3653
f 3466 3658 3659
f 3460 3466 3659
f 3460 3659 3660
f 3460 3660 3653
f 3658 3661 3662
f 3659 3658 3662
f 3661 3663 3654
f 3662 3661 3654
f 3655 3654 3663
f 3655 3663 3462
f 3655 3462 3461
f 3458 3655 3461
f 3463 3657 3453
f 3649 3470 3459
f 3466 3465 3658
f 3467 3658 3465
f 3661 3658 3467
f 3468 3661 3467
f 3663 3661 3468
f 3462 3663 3468
f 3657 3463 3464
f 3657 3464 3664
f 3664 3464 3469
f 3664 3469 3471
f 3472 3665 3471
f 3665 3664 3471
f 3470 3666 3294
f 3665 3472 3474
f 3666 3667 3294
f 3475 3668 3476
f 3473 3476 3669
f 3476 3668 3669
f 3477 3473 3670
f 3473 3669 3670
f 3671 3478 3670
f 3478 3477 3670
f 3478 3671 3479
f 3474 3480 3665
f 3665 3480 3672
f 3294 3667 3484
f 3667 3673 3484
f 3674 3475 3481
f 3674 3668 3475
f 3675 3479 3671
f 3675 3676 3479
f 3676 3482 3479
f 3480 3483 3672
f 3672 3483 3677
f 3484 3673 3485
f 3482 3676 3487
f 3676 3678 3487
f 3483 3488 3677
f 3677 3488 3679
f 3319 3318 3680
f 3318 3485 3680
f 3680 3681 3319
f 3321 3682 3486
f 3683 3684 3489
f 3683 3489 3678
f 3678 3489 3487
f 3683 3685 3684
f 3488 3490 3679
f 3679 3490 3686
f 3319 3681 3491
f 3682 3321 3491
f 3682 3491 3687
f 3687 3491 3681
f 3489 3684 3492
f 3492 3684 3685
f 3494 3686 3490
f 3492 3688 3495
f 3688 3492 3685
f 3494 3493 3689
f 3493 3496 3689
f 3686 3494 3689
f 3688 3690 3495
f 3495 3690 3497
f 3496 3498 3689
f 3328 3691 3158
f 3158 3691 3692
f 3499 3693 3328
f 3328 3693 3691
f 3693 3499 3694
f 3500 3497 3690
f 3501 3695 3498
f 3695 3501 3502
f 3696 3695 3502
f 3697 3503 3698
f 3692 3503 3158
f 3698 3503 3692
f 3499 3504 3334
f 3499 3334 3694
f 3500 3690 3505
f 3502 3699 3696
f 3506 3699 3502
f 3503 3697 3506
f 3697 3699 3506
f 3334 3507 3700
f 3505 3690 3508
f 3690 3701 3508
f 3507 3509 3700
f 3700 3509 3702
f 3703 3510 3701
f 3701 3510 3508
f 3511 3702 3512
f 3702 3509 3512
f 3510 3703 3513
f 3703 3514 3513
f 3703 3704 3514
f 3516 3705 3706
f 3515 3705 3516
f 3702 3511 3516
f 3706 3702 3516
f 3517 3514 3704
f 3518 3517 3707
f 3517 3704 3707
f 3707 3520 3518
f 3708 3520 3707
f 3522 3709 3710
f 3521 3709 3522
f 3523 3522 3711
f 3522 3710 3711
f 3515 3523 3705
f 3523 3711 3705
f 3520 3708 3712
f 3524 3520 3713
f 3520 3712 3713
f 3709 3521 3524
f 3713 3709 3524
f 3355 3714 3715
f 3526 3714 3355
f 3716 3530 3364
f 3715 3364 3355
f 3716 3364 3715
f 3526 3717 3714
f 3526 3531 3717
f 3531 3718 3717
f 3532 3718 3531
f 3719 3534 3535
f 3530 3720 3535
f 3720 3719 3535
f 3716 3720 3530
f 3365 3718 3532
f 3361 3721 3539
f 3361 3540 3721
f 3534 3722 3540
f 3722 3721 3540
f 3719 3722 3534
f 3365 3723 3718
f 3723 3365 3536
f 3723 3536 3724
f 3724 3536 3541
f 3537 3725 3367
f 3726 3538 3727
f 3726 3725 3538
f 3725 3537 3538
f 3539 3727 3538
f 3541 3542 3724
f 3724 3542 3728
f 3367 3725 3543
f 3543 3725 3726
f 3542 3544 3728
f 3543 3729 3546
f 3730 3543 3726
f 3729 3543 3730
f 3728 3544 3387
f 3546 3729 3550
f 3729 3551 3550
f 3729 3730 3551
f 3730 3552 3551
f 3731 3730 3732
f 3730 3731 3552
f 3552 3731 3733
f 3552 3734 3553
f 3552 3733 3734
f 3553 3557 3556
f 3734 3557 3553
f 3732 3735 3736
f 3732 3736 3731
f 3731 3736 3733
f 3734 3733 3737
f 3737 3733 3736
f 3557 3734 3738
f 3738 3734 3737
f 3557 3738 3558
f 3739 3736 3735
f 3737 3736 3740
f 3740 3736 3739
f 3738 3737 3740
f 3558 3738 3741
f 3558 3741 3559
f 3742 3743 3739
f 3740 3739 3744
f 3744 3739 3743
f 3738 3740 3744
f 3741 3738 3574
f 3574 3738 3744
f 3559 3741 3745
f 3745 3741 3574
f 3560 3745 3565
f 3559 3745 3560
f 3569 3567 3746
f 3569 3746 3747
f 3569 3747 3564
f 3564 3747 3387
f 3587 3743 3742
f 3587 3742 3586
f 3586 3742 3748
f 3570 3743 3587
f 3744 3743 3570
f 3572 3744 3570
f 3574 3744 3572
f 3745 3574 3576
f 3565 3745 3576
f 3746 3583 3749
f 3567 3583 3746
f 3750 3747 3746
f 3749 3750 3746
f 3584 3751 3585
f 3584 3586 3751
f 3586 3748 3751
f 3582 3749 3583
f 3582 3594 3749
f 3594 3752 3749
f 3753 3750 3749
f 3752 3753 3749
f 3595 3585 3751
f 3605 3594 3603
f 3605 3752 3594
f 3754 3753 3752
f 3754 3752 3605
f 3604 3595 3751
f 3754 3605 3608
f 3607 3755 3756
f 3608 3607 3756
f 3608 3756 3754
f 3756 3755 3757
f 3612 3604 3751
f 3607 3610 3755
f 3610 3758 3759
f 3610 3759 3757
f 3610 3757 3755
f 3759 3758 3760
f 3610 3614 3758
f 3614 3760 3758
f 3761 3615 3612
f 3761 3762 3615
f 3617 3763 3614
f 3764 3615 3762
f 3429 3615 3764
f 3765 3620 3619
f 3765 3766 3620
f 3763 3617 3620
f 3429 3764 3433
f 3764 3767 3433
f 3768 3769 3770
f 3621 3768 3770
f 3621 3625 3768
f 3771 3622 3621
f 3623 3622 3771
f 3772 3623 3771
f 3624 3623 3772
f 3765 3624 3772
f 3619 3624 3765
f 3773 3628 3767
f 3767 3628 3433
f 3627 3769 3768
f 3627 3626 3769
f 3626 3774 3769
f 3625 3627 3768
f 3628 3775 3258
f 3775 3628 3773
f 3776 3774 3629
f 3629 3774 3626
f 3258 3775 3631
f 3631 3777 3778
f 3777 3779 3778
f 3776 3629 3780
f 3780 3629 3630
f 3779 3641 3778
f 3641 3631 3778
f 3780 3630 3781
f 3782 3783 3784
f 3782 3637 3785
f 3783 3782 3785
f 3785 3637 3786
f 3634 3631 3641
f 3779 3787 3641
f 3630 3635 3781
f 3781 3635 3788
f 3784 3789 3790
f 3784 3790 3782
f 3782 3790 3645
f 3637 3645 3638
f 3637 3782 3645
f 3786 3637 3639
f 3786 3639 3640
f 3786 3640 3791
f 3791 3640 3792
f 3641 3787 3643
f 3793 3788 3644
f 3788 3635 3644
f 3794 3646 3790
f 3645 3790 3646
f 3640 3795 3792
f 3647 3795 3640
f 3795 3647 3648
f 3796 3795 3648
f 3643 3787 3649
f 3644 3650 3797
f 3644 3797 3793
f 3798 3794 3799
f 3646 3794 3798
f 3646 3798 3651
f 3652 3800 3648
f 3800 3796 3648
f 3787 3801 3649
f 3650 3653 3797
f 3653 3660 3802
f 3653 3802 3803
f 3653 3803 3797
f 3802 3804 3805
f 3799 3805 3804
f 3799 3804 3798
f 3798 3804 3806
f 3651 3806 3654
f 3798 3806 3651
f 3657 3807 3800
f 3656 3657 3800
f 3656 3800 3652
f 3660 3659 3802
f 3662 3802 3659
f 3804 3802 3662
f 3654 3804 3662
f 3806 3804 3654
f 3807 3657 3808
f 3649 3801 3470
f 3801 3809 3470
f 3657 3664 3808
f 3664 3810 3808
f 3809 3811 3470
f 3810 3664 3665
f 3812 3470 3811
f 3666 3470 3812
f 3813 3810 3665
f 3666 3812 3667
f 3812 3814 3667
f 3668 3815 3669
f 3816 3815 3668
f 3669 3817 3670
f 3815 3817 3669
f 3670 3817 3671
f 3813 3665 3818
f 3818 3665 3672
f 3814 3673 3667
f 3481 3819 3674
f 3816 3668 3674
f 3816 3674 3820
f 3820 3674 3819
f 3815 3816 3820
f 3671 3817 3675
f 3821 3676 3675
f 3672 3677 3818
f 3818 3677 3822
f 3673 3814 3823
f 3485 3673 3824
f 3673 3823 3824
f 3824 3825 3485
f 3826 3819 3486
f 3819 3481 3486
f 3676 3821 3678
f 3821 3827 3678
f 3677 3679 3822
f 3822 3679 3828
f 3485 3825 3680
f 3680 3829 3681
f 3486 3830 3831
f 3486 3682 3830
f 3826 3486 3831
f 3683 3678 3827
f 3827 3685 3683
f 3832 3685 3827
f 3679 3686 3828
f 3681 3829 3687
f 3830 3682 3687
f 3829 3830 3687
f 3832 3833 3685
f 3828 3686 3834
f 3685 3833 3688
f 3833 3835 3688
f 3686 3689 3834
f 3688 3835 3690
f 3689 3498 3836
f 3836 3837 3689
f 3691 3838 3692
f 3692 3838 3839
f 3840 3693 3841
f 3840 3838 3693
f 3838 3691 3693
f 3694 3842 3843
f 3693 3694 3843
f 3693 3843 3841
f 3835 3844 3690
f 3498 3695 3836
f 3836 3695 3696
f 3836 3696 3837
f 3837 3696 3845
f 3698 3839 3846
f 3697 3698 3846
f 3839 3698 3692
f 3694 3334 3842
f 3847 3843 3842
f 3334 3847 3842
f 3844 3848 3690
f 3696 3849 3845
f 3699 3849 3696
f 3697 3850 3699
f 3699 3850 3849
f 3850 3697 3846
f 3851 3847 3334
f 3700 3851 3334
f 3848 3701 3690
f 3700 3852 3851
f 3700 3702 3852
f 3701 3848 3703
f 3848 3853 3703
f 3854 3852 3702
f 3855 3704 3853
f 3853 3704 3703
f 3855 3856 3704
f 3706 3857 3858
f 3705 3857 3706
f 3854 3702 3706
f 3858 3854 3706
f 3704 3856 3859
f 3704 3859 3707
f 3708 3860 3712
f 3708 3707 3860
f 3707 3859 3860
f 3860 3861 3712
f 3710 3861 3862
f 3709 3861 3710
f 3711 3710 3863
f 3710 3862 3863
f 3705 3711 3857
f 3711 3863 3857
f 3712 3861 3713
f 3861 3709 3713
f 3715 3864 3716
f 3864 3865 3716
f 3714 3864 3715
f 3866 3864 3714
f 3717 3866 3714
f 3717 3718 3867
f 3720 3868 3719
f 3719 3868 3869
f 3865 3720 3716
f 3868 3720 3865
f 3717 3870 3866
f 3867 3870 3717
f 3722 3871 3721
f 3869 3722 3719
f 3871 3722 3869
f 3723 3867 3718
f 3872 3726 3727
f 3872 3727 3873
f 3873 3727 3539
f 3723 3724 3874
f 3874 3724 3728
f 3872 3875 3726
f 3874 3728 3876
f 3726 3875 3730
f 3728 3387 3876
f 3876 3387 3877
f 3875 3878 3730
f 3877 3387 3879
f 3730 3878 3732
f 3732 3878 3735
f 3878 3880 3735
f 3879 3387 3881
f 3735 3880 3739
f 3880 3882 3739
f 3881 3387 3883
f 3739 3882 3742
f 3387 3747 3883
f 3883 3747 3884
f 3742 3882 3748
f 3882 3885 3748
f 3884 3747 3750
f 3748 3885 3751
f 3884 3753 3886
f 3750 3753 3884
f 3886 3887 3884
f 3753 3754 3886
f 3756 3888 3889
f 3754 3756 3889
f 3754 3889 3887
f 3754 3887 3886
f 3889 3888 3890
f 3756 3757 3890
f 3756 3890 3888
f 3885 3612 3751
f 3885 3891 3612
f 3760 3892 3890
f 3759 3760 3890
f 3759 3890 3757
f 3890 3892 3893
f 3894 3612 3891
f 3761 3612 3894
f 3760 3614 3892
f 3895 3893 3892
f 3614 3895 3892
f 3761 3894 3762
f 3894 3896 3762
f 3897 3898 3899
f 3898 3900 3899
f 3763 3895 3614
f 3762 3896 3764
f 3896 3767 3764
f 3897 3901 3902
f 3897 3621 3901
f 3771 3621 3897
f 3899 3771 3897
f 3772 3771 3899
f 3900 3772 3899
f 3900 3903 3772
f 3772 3903 3765
f 3766 3765 3904
f 3765 3903 3904
f 3620 3766 3905
f 3766 3904 3905
f 3763 3620 3906
f 3906 3620 3905
f 3907 3763 3906
f 3770 3769 3901
f 3769 3908 3901
f 3621 3770 3901
f 3774 3909 3908
f 3774 3908 3769
f 3777 3775 3773
f 3776 3909 3774
f 3776 3910 3909
f 3777 3631 3775
f 3777 3911 3779
f 3911 3912 3779
f 3910 3776 3780
f 3913 3910 3780
f 3914 3915 3916
f 3917 3915 3914
f 3917 3914 3918
f 3918 3914 3783
f 3919 3917 3918
f 3919 3918 3920
f 3920 3918 3783
f 3919 3920 3921
f 3912 3922 3779
f 3780 3781 3913
f 3913 3781 3923
f 3914 3916 3789
f 3783 3789 3784
f 3783 3914 3789
f 3920 3783 3785
f 3920 3785 3786
f 3920 3786 3924
f 3920 3924 3921
f 3924 3786 3791
f 3925 3779 3922
f 3779 3925 3787
f 3926 3923 3788
f 3923 3781 3788
f 3926 3788 3927
f 3789 3794 3790
f 3789 3916 3794
f 3791 3928 3924
f 3928 3791 3929
f 3929 3791 3792
f 3925 3922 3930
f 3930 3787 3925
f 3793 3931 3927
f 3793 3927 3788
f 3916 3932 3794
f 3795 3933 3792
f 3933 3929 3792
f 3930 3801 3787
f 3793 3797 3931
f 3803 3931 3797
f 3803 3934 3931
f 3934 3932 3931
f 3805 3932 3934
f 3794 3805 3799
f 3794 3932 3805
f 3935 3933 3795
f 3796 3800 3935
f 3795 3796 3935
f 3803 3802 3934
f 3805 3934 3802
f 3800 3936 3935
f 3807 3808 3936
f 3807 3936 3800
f 3808 3937 3936
f 3808 3938 3937
f 3810 3938 3808
f 3939 3811 3809
f 3939 3940 3811
f 3941 3812 3940
f 3940 3812 3811
f 3941 3942 3812
f 3810 3813 3938
f 3938 3813 3943
f 3944 3812 3942
f 3814 3812 3944
f 3943 3813 3818
f 3944 3945 3814
f 3946 3820 3819
f 3815 3820 3947
f 3820 3946 3947
f 3817 3815 3948
f 3815 3947 3948
f 3949 3675 3948
f 3675 3817 3948
f 3675 3949 3821
f 3818 3822 3943
f 3943 3822 3950
f 3814 3945 3951
f 3814 3951 3823
f 3823 3951 3824
f 3951 3825 3824
f 3952 3825 3951
f 3819 3826 3953
f 3946 3819 3953
f 3949 3954 3821
f 3954 3827 3821
f 3822 3828 3950
f 3950 3828 3955
f 3956 3680 3952
f 3680 3825 3952
f 3680 3956 3829
f 3831 3830 3957
f 3831 3957 3826
f 3954 3832 3827
f 3955 3828 3958
f 3829 3956 3959
f 3957 3830 3829
f 3957 3829 3959
f 3832 3954 3833
f 3954 3960 3833
f 3828 3834 3958
f 3958 3834 3961
f 3833 3960 3835
f 3960 3962 3835
f 3834 3689 3961
f 3961 3689 3963
f 3962 3964 3835
f 3963 3689 3965
f 3966 3840 3841
f 3966 3841 3967
f 3841 3968 3969
f 3841 3969 3967
f 3969 3968 3843
f 3689 3837 3965
f 3970 3838 3966
f 3970 3971 3838
f 3971 3839 3838
f 3840 3966 3838
f 3841 3843 3968
f 3835 3964 3844
f 3837 3845 3965
f 3965 3845 3972
f 3839 3971 3973
f 3846 3839 3973
f 3843 3847 3974
f 3974 3847 3975
f 3844 3964 3848
f 3849 3972 3845
f 3850 3976 3849
f 3849 3976 3972
f 3973 3850 3846
f 3976 3850 3973
f 3847 3851 3975
f 3975 3851 3977
f 3978 3848 3964
f 3851 3979 3980
f 3852 3979 3851
f 3980 3977 3851
f 3848 3978 3853
f 3978 3981 3853
f 3854 3982 3983
f 3979 3852 3854
f 3983 3979 3854
f 3855 3853 3981
f 3981 3856 3855
f 3984 3856 3981
f 3858 3985 3986
f 3857 3985 3858
f 3982 3854 3858
f 3986 3982 3858
f 3859 3856 3984
f 3860 3859 3987
f 3859 3984 3987
f 3861 3860 3988
f 3860 3987 3988
f 3861 3988 3862
f 3988 3989 3862
f 3863 3862 3990
f 3862 3989 3990
f 3857 3863 3985
f 3863 3990 3985
f 3991 3864 3866
f 3992 3869 3868
f 3865 3993 3868
f 3993 3992 3868
f 3864 3993 3865
f 3994 3993 3864
f 3991 3994 3864
f 3866 3995 3991
f 3870 3995 3866
f 3867 3996 3995
f 3867 3995 3870
f 3992 3871 3869
f 3867 3997 3996
f 3873 3998 3999
f 3872 3873 3999
f 3539 3998 3873
f 3723 3997 3867
f 3875 3872 4000
f 3872 3999 4000
f 3723 4001 3997
f 4001 3723 3874
f 4001 3874 3876
f 3876 3877 4001
f 4001 3877 4002
f 3878 3875 4000
f 3877 3879 4002
f 4002 3879 4003
f 3881 4003 3879
f 3878 4004 3880
f 4005 4006 3881
f 4004 3882 3880
f 4004 4007 3882
f 3881 3883 4008
f 4008 4005 3881
f 4008 3884 4009
f 3883 3884 4008
f 4009 4010 4008
f 4011 3882 4007
f 3885 3882 4011
f 3884 3887 4010
f 3884 4010 4009
f 4012 3885 4011
f 3890 3887 3889
f 3890 4013 3887
f 3890 4014 4013
f 3890 4015 4014
f 4015 3890 4016
f 3885 4012 3891
f 3893 4017 4018
f 3890 3893 4018
f 3890 4018 4016
f 4018 4017 4019
f 3891 4012 3894
f 4012 3896 3894
f 3893 3895 4017
f 3895 4019 4017
f 3897 4020 4021
f 3898 3897 4022
f 3897 4021 4022
f 4022 4023 3900
f 4022 3900 3898
f 3900 4024 3903
f 3900 4025 4024
f 3900 4023 4025
f 4024 4026 3903
f 3763 4027 4028
f 3763 4028 3895
f 4028 4027 4029
f 4030 4031 3767
f 3896 4030 3767
f 4032 4031 4030
f 3902 4033 4034
f 3901 4033 3902
f 4020 3897 3902
f 4034 4020 3902
f 4026 3904 3903
f 4026 4035 3904
f 3904 4035 3905
f 3906 3905 4036
f 3905 4035 4036
f 3907 3906 4037
f 3906 4036 4037
f 4027 3763 3907
f 4027 3907 4029
f 4029 3907 4037
f 3767 4031 3773
f 3901 3908 4033
f 4033 3908 4038
f 4039 4040 4032
f 4040 4031 4032
f 3909 4041 3908
f 3908 4041 4038
f 4042 4043 4044
f 4045 4042 4044
f 4044 4043 4046
f 3773 4031 3777
f 3911 3777 4031
f 3911 4031 4040
f 3912 4040 4039
f 3911 4040 3912
f 4047 4041 3909
f 3910 4047 3909
f 4045 4048 4049
f 4045 4049 4042
f 4042 4049 3915
f 3917 4043 3915
f 4043 4042 3915
f 3917 4050 4046
f 3917 4046 4043
f 3913 4051 4052
f 3910 3913 4052
f 3910 4052 4047
f 4052 4051 4053
f 4049 4054 3916
f 3915 4049 3916
f 3917 3919 4050
f 4050 3919 3921
f 4050 3921 4055
f 4055 3921 4056
f 3912 4057 3922
f 4057 4058 3922
f 3913 3923 4051
f 4059 4053 4051
f 4054 4060 3916
f 3921 3924 4056
f 4061 3922 4058
f 3923 3926 4051
f 3927 4051 3926
f 3927 4062 4051
f 4062 4059 4051
f 4060 4059 4063
f 4063 4059 4062
f 3916 4060 4063
f 3928 4056 3924
f 3922 4061 3930
f 3927 3931 4062
f 3932 4062 3931
f 4063 4062 3932
f 3916 4063 3932
f 3933 4056 3928
f 4064 4056 3933
f 3928 3929 3933
f 3930 4061 3801
f 3933 3935 4064
f 4061 4065 3801
f 3935 3936 4066
f 4067 3801 4065
f 4068 4069 4066
f 3936 4068 4066
f 4067 3939 3809
f 3801 4067 3809
f 4068 4070 4069
f 3937 4070 4068
f 3937 4068 3936
f 4071 3940 3939
f 4071 3942 3940
f 3940 3942 3941
f 4072 3938 3943
f 4073 3944 4074
f 4074 3944 3942
f 4073 4075 3944
f 3943 3950 4072
f 3944 4075 3945
f 4075 4076 3945
f 3946 4077 4078
f 3947 3946 4079
f 3946 4078 4079
f 3948 3947 4080
f 3947 4079 4080
f 4080 3949 3948
f 4081 3949 4080
f 3951 3945 4076
f 4076 3952 3951
f 4082 3952 4076
f 3953 4083 4084
f 3826 4083 3953
f 3946 3953 4077
f 3953 4084 4077
f 4081 3954 3949
f 4085 3954 4081
f 3950 3955 4086
f 3956 3952 4087
f 3952 4082 4087
f 4087 4088 3956
f 3826 3957 4083
f 3955 3958 4086
f 3956 4088 3959
f 3959 4088 3957
f 3954 4085 3960
f 4085 4089 3960
f 3958 3961 4086
f 3960 4089 3962
f 4089 4090 3962
f 3961 3963 4086
f 4086 3963 4091
f 3967 4092 4093
f 4092 3967 3969
f 3962 4090 3964
f 4090 4094 3964
f 3963 3965 4091
f 3966 4095 4096
f 3970 3966 4096
f 4093 4095 3967
f 4095 3966 3967
f 4094 4097 3964
f 4091 3965 4098
f 4096 3971 3970
f 3843 3974 4099
f 4099 3974 4100
f 4097 4101 3964
f 4102 4098 3972
f 4098 3965 3972
f 4102 3972 4103
f 3971 4104 4105
f 3973 3971 4105
f 4104 3971 4096
f 3974 3975 4100
f 4100 3975 4106
f 3972 4107 4103
f 3972 3976 4107
f 4105 3976 3973
f 4107 3976 4105
f 3975 3977 4106
f 4106 3977 4108
f 3964 4101 3978
f 4101 4109 3978
f 3980 4110 4108
f 3979 4110 3980
f 4108 3977 3980
f 4109 3981 3978
f 4109 4111 3981
f 3983 4112 4113
f 3982 4112 3983
f 4110 3979 3983
f 4113 4110 3983
f 3981 4114 3984
f 3981 4111 4114
f 4114 4115 3984
f 3985 4116 3986
f 4116 4112 3986
f 4112 3982 3986
f 3984 4115 3987
f 3988 3987 4117
f 3987 4115 4117
f 3989 3988 4118
f 3988 4117 4118
f 3990 3989 4119
f 3989 4118 4119
f 4116 3985 4119
f 4119 3985 3990
f 3994 3992 3993
f 4120 3994 3991
f 4120 3992 3994
f 3991 3995 4120
f 3995 4121 4120
f 4121 3995 3996
f 4122 4121 3996
f 3992 4123 3871
f 4123 3721 3871
f 3997 4124 3996
f 4124 4122 3996
f 4125 4124 3997
f 4000 3999 4126
f 4127 4125 4128
f 4125 3997 4128
f 3997 4001 4129
f 3997 4129 4128
f 4130 4128 4129
f 4130 4129 4001
f 4130 4001 4131
f 4131 4001 4002
f 3878 4000 4126
f 4132 4003 4133
f 4132 4131 4003
f 4131 4002 4003
f 4132 4133 4134
f 4135 3878 4126
f 4003 3881 4133
f 4133 3881 4006
f 4133 4006 4134
f 4134 4006 4136
f 3878 4137 4004
f 3878 4138 4137
f 4135 4138 3878
f 4006 4005 4136
f 4136 4005 4139
f 4137 4007 4004
f 4137 4140 4007
f 4005 4008 4139
f 4139 4008 4010
f 4139 4010 4141
f 4140 4011 4007
f 3887 4142 4141
f 4010 3887 4141
f 3887 4013 4142
f 4142 4013 4143
f 4011 4144 4012
f 4144 4145 4012
f 4143 4013 4014
f 4143 4014 4146
f 4015 4016 4146
f 4015 4146 4014
f 4145 4147 4012
f 4016 4018 4146
f 4018 4019 4148
f 4018 4148 4146
f 4147 3896 4012
f 4147 4149 3896
f 4023 4150 4151
f 4022 4150 4023
f 4025 4152 4024
f 4025 4023 4152
f 4023 4151 4152
f 4152 4153 4024
f 4019 3895 4148
f 3895 4154 4148
f 3896 4149 4030
f 4149 4032 4030
f 4021 4020 4155
f 4156 4021 4155
f 4156 4157 4021
f 4157 4022 4021
f 4157 4150 4022
f 4024 4153 4158
f 4024 4158 4026
f 4026 4159 4160
f 4026 4158 4159
f 4029 4161 4162
f 4028 4029 4162
f 4028 4162 4154
f 4028 4154 3895
f 4034 4033 4163
f 4034 4163 4164
f 4020 4034 4164
f 4020 4164 4155
f 4156 4155 4164
f 4026 4160 4035
f 4160 4165 4035
f 4035 4165 4036
f 4037 4165 4166
f 4037 4036 4165
f 4037 4167 4029
f 4029 4167 4168
f 4029 4168 4169
f 4029 4169 4161
f 4032 4170 4039
f 4163 4038 4171
f 4033 4038 4163
f 4172 4164 4163
f 4171 4172 4163
f 4173 4174 4175
f 4173 4176 4177
f 4174 4173 4177
f 4177 4176 4178
f 4167 4037 4166
f 4179 4167 4166
f 4168 4167 4179
f 4171 4041 4180
f 4038 4041 4171
f 4181 4172 4171
f 4181 4171 4180
f 4182 4183 4175
f 4175 4183 4173
f 4173 4183 4184
f 4045 4176 4184
f 4176 4173 4184
f 4176 4045 4178
f 4045 4044 4178
f 4178 4044 4046
f 4185 4178 4046
f 4039 4170 3912
f 4170 4057 3912
f 4180 4047 4186
f 4041 4047 4180
f 4181 4180 4186
f 4182 4181 4187
f 4183 4182 4054
f 4054 4182 4187
f 4048 4054 4049
f 4048 4184 4054
f 4184 4183 4054
f 4045 4184 4048
f 4055 4046 4050
f 4055 4188 4046
f 4188 4185 4046
f 4047 4052 4186
f 4053 4186 4052
f 4053 4189 4186
f 4189 4181 4186
f 4187 4181 4190
f 4190 4181 4189
f 4054 4187 4190
f 4055 4056 4188
f 4191 4061 4058
f 4057 4191 4058
f 4053 4059 4189
f 4060 4189 4059
f 4190 4189 4060
f 4054 4190 4060
f 4188 4056 4192
f 4056 4064 4192
f 4192 4064 4193
f 3935 4194 4064
f 4194 4193 4064
f 4061 4195 4065
f 3935 4196 4194
f 4196 3935 4197
f 4197 3935 4066
f 4065 4195 4198
f 4067 4065 4198
f 4066 4199 4197
f 4199 4066 4069
f 4200 4199 4069
f 4201 3939 4198
f 4198 3939 4067
f 4069 4202 4200
f 4070 4202 4069
f 4202 4070 3937
f 4201 4203 4071
f 3939 4201 4071
f 3937 4204 4202
f 4204 3937 3938
f 4203 3942 4071
f 4203 4205 3942
f 4204 3938 4072
f 4206 4204 4072
f 4207 4074 4205
f 4205 4074 3942
f 4074 4075 4073
f 4074 4207 4075
f 4207 4208 4075
f 3950 4206 4072
f 4209 4076 4208
f 4208 4076 4075
f 4209 4210 4076
f 4077 4211 4078
f 4080 4079 4212
f 4212 4081 4080
f 4213 4081 4212
f 4076 4214 4082
f 4076 4210 4214
f 4084 4083 4215
f 4216 4084 4215
f 4216 4217 4084
f 4217 4077 4084
f 4217 4211 4077
f 4213 4085 4081
f 4218 4085 4213
f 3950 4086 4219
f 4215 3957 4220
f 4083 3957 4215
f 4221 4216 4215
f 4220 4221 4215
f 4085 4218 4222
f 4220 3957 4088
f 4085 4222 4089
f 4222 4223 4089
f 4219 4086 4224
f 4225 4092 4226
f 4089 4223 4090
f 4086 4091 4224
f 4225 4227 4095
f 4092 4225 4095
f 4092 4095 4093
f 4226 4092 3969
f 4226 3969 3843
f 4226 3843 4228
f 4228 3843 4229
f 4090 4223 4094
f 4223 4230 4094
f 4095 4227 4096
f 4096 4227 4231
f 4229 4099 4232
f 4229 3843 4099
f 4229 4232 4233
f 4230 4097 4094
f 4091 4098 4224
f 4224 4098 4234
f 4099 4100 4232
f 4235 4233 4232
f 4100 4235 4232
f 4101 4097 4236
f 4098 4237 4234
f 4102 4237 4098
f 4103 4238 4239
f 4103 4239 4102
f 4102 4239 4237
f 4238 4105 4104
f 4238 4104 4239
f 4239 4104 4240
f 4231 4104 4096
f 4240 4104 4231
f 4100 4241 4242
f 4100 4106 4241
f 4235 4100 4242
f 4103 4107 4238
f 4105 4238 4107
f 4106 4108 4241
f 4241 4108 4243
f 4236 4109 4101
f 4236 4244 4109
f 4108 4245 4246
f 4110 4245 4108
f 4246 4243 4108
f 4109 4244 4111
f 4113 4247 4248
f 4112 4247 4113
f 4245 4110 4113
f 4248 4245 4113
f 4111 4244 4114
f 4114 4249 4115
f 4114 4244 4249
f 4116 4250 4251
f 4112 4116 4247
f 4116 4251 4247
f 4249 4252 4115
f 4115 4252 4117
f 4118 4117 4253
f 4117 4252 4253
f 4119 4118 4250
f 4118 4253 4250
f 4250 4116 4119
f 4254 3992 4120
f 4120 4121 4255
f 4254 4120 4255
f 4121 4122 4255
f 4256 3721 4123
f 4254 4257 3992
f 4257 4254 4258
f 4254 4255 4258
f 4122 4124 4258
f 4255 4122 4258
f 3539 4259 3998
f 3721 4259 3539
f 4256 4259 3721
f 4260 4257 4258
f 4124 4125 4260
f 4258 4124 4260
f 4126 3999 4261
f 4127 4260 4125
f 4128 4262 4127
f 4262 4128 4130
f 4263 4126 4261
f 4262 4264 4127
f 4262 4130 4264
f 4131 4132 4265
f 4131 4265 4130
f 4130 4265 4264
f 4132 4134 4265
f 4126 4266 4135
f 4263 4266 4126
f 4264 4265 4267
f 4134 4136 4267
f 4265 4134 4267
f 4135 4266 4138
f 4267 4268 4264
f 4268 4267 4136
f 4268 4136 4269
f 4269 4136 4139
f 4137 4138 4140
f 4270 4269 4139
f 4270 4139 4271
f 4139 4141 4271
f 4271 4141 4272
f 4140 4273 4011
f 4272 4141 4142
f 4274 4272 4142
f 4273 4144 4011
f 4146 4274 4143
f 4274 4142 4143
f 4275 4145 4144
f 4276 4145 4275
f 4147 4145 4276
f 4146 4148 4277
f 4277 4148 4278
f 4147 4276 4149
f 4276 4279 4149
f 4151 4150 4280
f 4151 4281 4152
f 4280 4281 4151
f 4152 4281 4153
f 4278 4148 4154
f 4278 4154 4282
f 4032 4149 4283
f 4283 4149 4279
f 4283 4279 4284
f 4157 4156 4285
f 4157 4280 4150
f 4157 4285 4280
f 4285 4286 4280
f 4281 4280 4287
f 4287 4280 4286
f 4153 4281 4287
f 4153 4287 4288
f 4153 4288 4158
f 4159 4158 4289
f 4158 4288 4289
f 4289 4160 4159
f 4290 4160 4289
f 4161 4291 4292
f 4162 4161 4292
f 4162 4292 4282
f 4162 4282 4154
f 4032 4283 4170
f 4283 4293 4170
f 4164 4285 4156
f 4164 4294 4285
f 4294 4295 4285
f 4286 4285 4296
f 4296 4285 4295
f 4287 4286 4297
f 4297 4286 4296
f 4298 4287 4299
f 4299 4287 4297
f 4298 4299 4300
f 4165 4160 4290
f 4166 4165 4301
f 4165 4290 4301
f 4169 4291 4161
f 4169 4168 4291
f 4168 4302 4291
f 4293 4057 4170
f 4294 4172 4303
f 4164 4172 4294
f 4295 4294 4182
f 4182 4294 4303
f 4296 4295 4175
f 4175 4295 4182
f 4174 4297 4175
f 4297 4296 4175
f 4177 4297 4174
f 4299 4297 4177
f 4177 4178 4304
f 4177 4304 4300
f 4177 4300 4299
f 4166 4301 4179
f 4168 4179 4305
f 4305 4179 4301
f 4302 4168 4305
f 4172 4181 4303
f 4182 4303 4181
f 4178 4185 4304
f 4304 4185 4306
f 4185 4188 4306
f 4057 4307 4191
f 4306 4188 4308
f 4192 4308 4188
f 4191 4309 4061
f 4310 4308 4192
f 4192 4193 4310
f 4309 4311 4061
f 4312 4310 4193
f 4312 4193 4313
f 4313 4193 4194
f 4311 4195 4061
f 4196 4314 4194
f 4314 4313 4194
f 4195 4311 4198
f 4198 4311 4201
f 4196 4315 4314
f 4197 4315 4196
f 4197 4199 4315
f 4199 4316 4315
f 4316 4199 4200
f 4317 4318 4201
f 4202 4316 4200
f 4201 4318 4203
f 4318 4205 4203
f 4204 4316 4202
f 4319 4316 4204
f 4319 4204 4206
f 4320 4319 4206
f 4207 4205 4321
f 4322 4207 4321
f 4208 4207 4322
f 4208 4210 4209
f 4208 4322 4210
f 4322 4323 4210
f 4078 4324 4325
f 4211 4324 4078
f 4079 4078 4326
f 4078 4325 4326
f 4079 4326 4212
f 3950 4320 4206
f 4210 4323 4327
f 4214 4210 4327
f 4082 4214 4328
f 4214 4327 4328
f 4328 4329 4082
f 4217 4216 4330
f 4217 4330 4211
f 4211 4330 4324
f 4213 4212 4331
f 4331 4218 4213
f 3950 4219 4320
f 4320 4219 4332
f 4082 4329 4333
f 4082 4333 4087
f 4333 4088 4087
f 4334 4330 4216
f 4221 4334 4216
f 4218 4331 4335
f 4222 4218 4335
f 4088 4333 4336
f 4220 4088 4337
f 4088 4336 4337
f 4221 4220 4337
f 4221 4337 4338
f 4339 4338 4337
f 4338 4334 4221
f 4222 4335 4223
f 4219 4224 4332
f 4226 4340 4225
f 4341 4340 4226
f 4228 4342 4343
f 4226 4228 4343
f 4226 4343 4344
f 4226 4344 4341
f 4343 4342 4345
f 4334 4338 4339
f 4332 4224 4346
f 4227 4340 4347
f 4340 4227 4225
f 4228 4229 4342
f 4348 4345 4342
f 4229 4348 4342
f 4223 4349 4230
f 4223 4350 4349
f 4231 4227 4347
f 4229 4233 4348
f 4348 4233 4351
f 4349 4097 4230
f 4349 4350 4097
f 4350 4352 4097
f 4353 4234 4237
f 4353 4346 4234
f 4346 4224 4234
f 4353 4237 4354
f 4347 4355 4240
f 4347 4240 4231
f 4233 4235 4351
f 4351 4235 4356
f 4097 4352 4236
f 4237 4239 4354
f 4242 4357 4358
f 4241 4357 4242
f 4356 4235 4242
f 4358 4356 4242
f 4241 4243 4357
f 4357 4243 4359
f 4352 4244 4236
f 4352 4360 4244
f 4246 4361 4359
f 4245 4361 4246
f 4359 4243 4246
f 4362 4244 4360
f 4363 4248 4247
f 4363 4361 4248
f 4361 4245 4248
f 4249 4244 4362
f 4252 4249 4364
f 4249 4362 4364
f 4252 4365 4366
f 4364 4365 4252
f 4366 4367 4368
f 4365 4367 4366
f 4368 4251 4250
f 4368 4367 4251
f 4367 4369 4251
f 4369 4363 4247
f 4369 4247 4251
f 4366 4253 4252
f 4250 4253 4366
f 4368 4250 4366
f 4257 4123 3992
f 4370 3999 3998
f 4370 3998 4371
f 4371 3998 4259
f 4372 4259 4256
f 4257 4373 4123
f 4373 4257 4260
f 3999 4370 4261
f 4127 4374 4260
f 4374 4373 4260
f 4261 4370 4375
f 4261 4376 4263
f 4375 4376 4261
f 4264 4377 4127
f 4266 4263 4378
f 4263 4376 4378
f 4138 4266 4378
f 4268 4377 4264
f 4379 4138 4378
f 4140 4138 4379
f 4268 4380 4377
f 4269 4380 4268
f 4269 4270 4380
f 4270 4381 4380
f 4381 4270 4271
f 4382 4381 4271
f 4383 4140 4379
f 4384 4272 4385
f 4384 4382 4272
f 4382 4271 4272
f 4384 4385 4386
f 4140 4383 4273
f 4383 4387 4273
f 4385 4272 4274
f 4385 4274 4386
f 4386 4274 4388
f 4144 4273 4387
f 4274 4389 4388
f 4146 4389 4274
f 4390 4389 4146
f 4146 4391 4390
f 4392 4391 4146
f 4275 4144 4387
f 4277 4392 4146
f 4393 4392 4277
f 4284 4394 4275
f 4394 4276 4275
f 4395 4393 4278
f 4393 4277 4278
f 4394 4279 4276
f 4279 4394 4284
f 4282 4396 4395
f 4278 4282 4395
f 4283 4284 4293
f 4288 4287 4397
f 4398 4288 4397
f 4398 4399 4288
f 4399 4289 4288
f 4399 4290 4289
f 4400 4290 4399
f 4282 4292 4396
f 4396 4292 4291
f 4396 4291 4395
f 4395 4291 4401
f 4287 4298 4397
f 4300 4402 4403
f 4298 4300 4403
f 4298 4403 4398
f 4298 4398 4397
f 4301 4290 4404
f 4290 4400 4404
f 4291 4302 4401
f 4401 4302 4405
f 4293 4406 4057
f 4300 4304 4402
f 4402 4304 4407
f 4301 4404 4408
f 4305 4301 4409
f 4301 4408 4409
f 4302 4305 4410
f 4305 4409 4410
f 4410 4405 4302
f 4307 4057 4406
f 4304 4306 4407
f 4307 4411 4191
f 4306 4308 4407
f 4407 4308 4412
f 4191 4411 4309
f 4411 4413 4309
f 4308 4310 4412
f 4412 4310 4414
f 4413 4415 4311
f 4309 4413 4311
f 4416 4413 4411
f 4416 4417 4413
f 4417 4415 4413
f 4310 4418 4414
f 4312 4418 4310
f 4418 4312 4313
f 4419 4418 4313
f 4311 4415 4420
f 4420 4415 4417
f 4317 4417 4416
f 4420 4417 4317
f 4313 4314 4419
f 4419 4314 4421
f 4311 4420 4201
f 4420 4317 4201
f 4314 4422 4421
f 4315 4422 4314
f 4316 4423 4315
f 4315 4423 4422
f 4424 4318 4425
f 4425 4318 4317
f 4424 4426 4205
f 4318 4424 4205
f 4427 4428 4424
f 4428 4426 4424
f 4316 4429 4423
f 4429 4316 4319
f 4205 4426 4430
f 4430 4426 4428
f 4431 4428 4427
f 4430 4428 4431
f 4429 4319 4320
f 4432 4429 4320
f 4205 4430 4321
f 4430 4431 4321
f 4431 4433 4321
f 4434 4432 4320
f 4433 4435 4322
f 4433 4322 4321
f 4434 4320 4436
f 4435 4437 4323
f 4322 4435 4323
f 4438 4435 4433
f 4438 4439 4435
f 4439 4437 4435
f 4325 4324 4440
f 4440 4326 4325
f 4212 4326 4441
f 4442 4436 4320
f 4323 4437 4327
f 4328 4327 4437
f 4439 4328 4437
f 4439 4329 4328
f 4439 4438 4329
f 4438 4443 4329
f 4440 4330 4444
f 4324 4330 4440
f 4212 4441 4445
f 4331 4212 4445
f 4446 4331 4445
f 4320 4332 4442
f 4442 4332 4447
f 4329 4443 4448
f 4333 4329 4448
f 4444 4334 4449
f 4330 4334 4444
f 4331 4446 4450
f 4335 4331 4450
f 4451 4341 4452
f 4451 4340 4341
f 4344 4453 4454
f 4341 4344 4454
f 4341 4454 4455
f 4341 4455 4452
f 4333 4456 4336
f 4336 4456 4337
f 4456 4339 4337
f 4457 4339 4456
f 4449 4334 4458
f 4335 4450 4223
f 4344 4343 4453
f 4453 4343 4345
f 4453 4345 4454
f 4454 4345 4459
f 4339 4457 4460
f 4334 4339 4460
f 4334 4460 4461
f 4334 4461 4458
f 4462 4223 4450
f 4332 4346 4447
f 4347 4340 4463
f 4345 4348 4459
f 4462 4350 4223
f 4462 4464 4350
f 4353 4447 4346
f 4347 4463 4355
f 4348 4351 4459
f 4459 4351 4465
f 4350 4464 4352
f 4353 4354 4466
f 4466 4240 4355
f 4351 4356 4465
f 4465 4356 4467
f 4354 4239 4466
f 4240 4466 4239
f 4358 4468 4467
f 4357 4468 4358
f 4467 4356 4358
f 4469 4352 4464
f 4359 4468 4357
f 4470 4360 4469
f 4469 4360 4352
f 4468 4471 4472
f 4359 4471 4468
f 4359 4361 4471
f 4360 4473 4362
f 4360 4470 4473
f 4363 4474 4475
f 4369 4474 4363
f 4471 4361 4475
f 4475 4361 4363
f 4362 4473 4476
f 4362 4476 4364
f 4365 4364 4477
f 4364 4476 4477
f 4367 4365 4478
f 4365 4477 4478
f 4369 4367 4474
f 4367 4478 4474
f 4256 4123 4479
f 4372 4256 4479
f 4371 4259 4480
f 4370 4371 4480
f 4259 4481 4480
f 4372 4481 4259
f 4481 4372 4482
f 4372 4479 4482
f 4123 4373 4483
f 4123 4483 4479
f 4479 4483 4482
f 4484 4485 4480
f 4485 4370 4480
f 4481 4484 4480
f 4486 4481 4482
f 4487 4481 4486
f 4483 4488 4482
f 4488 4486 4482
f 4373 4374 4488
f 4483 4373 4488
f 4485 4375 4370
f 4484 4489 4485
f 4489 4375 4485
f 4484 4490 4489
f 4486 4491 4487
f 4488 4491 4486
f 4492 4491 4488
f 4127 4493 4492
f 4127 4492 4488
f 4127 4488 4374
f 4376 4375 4494
f 4495 4494 4375
f 4495 4375 4489
f 4490 4495 4489
f 4496 4492 4493
f 4497 4492 4496
f 4127 4377 4493
f 4493 4377 4496
f 4376 4494 4378
f 4495 4498 4494
f 4499 4498 4495
f 4495 4500 4499
f 4497 4496 4501
f 4496 4377 4501
f 4494 4379 4378
f 4498 4379 4494
f 4502 4499 4500
f 4498 4499 4502
f 4503 4501 4377
f 4504 4498 4502
f 4377 4505 4503
f 4377 4380 4505
f 4380 4506 4505
f 4507 4508 4506
f 4507 4506 4381
f 4381 4506 4380
f 4381 4382 4507
f 4504 4509 4498
f 4504 4510 4509
f 4511 4508 4507
f 4512 4508 4511
f 4382 4384 4513
f 4382 4513 4507
f 4507 4513 4511
f 4384 4386 4513
f 4379 4514 4387
f 4383 4379 4387
f 4515 4514 4379
f 4498 4515 4379
f 4516 4515 4498
f 4517 4516 4509
f 4516 4498 4509
f 4510 4517 4509
f 4513 4518 4511
f 4386 4388 4518
f 4513 4386 4518
f 4519 4514 4515
f 4515 4520 4519
f 4516 4521 4515
f 4521 4520 4515
f 4521 4516 4517
f 4511 4522 4512
f 4522 4511 4523
f 4511 4518 4523
f 4388 4389 4524
f 4388 4524 4518
f 4518 4524 4523
f 4389 4390 4524
f 4525 4514 4519
f 4387 4514 4525
f 4520 4526 4519
f 4521 4526 4520
f 4527 4526 4521
f 4527 4521 4528
f 4521 4529 4528
f 4524 4522 4523
f 4530 4522 4524
f 4390 4530 4524
f 4390 4391 4530
f 4391 4531 4530
f 4531 4391 4392
f 4275 4387 4525
f 4528 4532 4527
f 4529 4532 4528
f 4392 4533 4531
f 4533 4392 4393
f 4534 4533 4393
f 4284 4275 4525
f 4525 4535 4284
f 4393 4536 4534
f 4395 4536 4393
f 4537 4536 4395
f 4395 4538 4537
f 4539 4538 4395
f 4284 4535 4293
f 4535 4540 4293
f 4399 4398 4541
f 4399 4541 4400
f 4542 4539 4401
f 4539 4395 4401
f 4293 4540 4406
f 4540 4543 4406
f 4398 4403 4541
f 4400 4541 4544
f 4544 4541 4545
f 4403 4402 4541
f 4545 4541 4402
f 4404 4400 4546
f 4400 4544 4546
f 4547 4542 4401
f 4405 4547 4401
f 4402 4407 4545
f 4545 4407 4548
f 4404 4546 4549
f 4408 4404 4549
f 4409 4408 4549
f 4550 4410 4549
f 4410 4409 4549
f 4410 4550 4405
f 4550 4551 4405
f 4552 4547 4405
f 4551 4552 4405
f 4406 4543 4553
f 4307 4406 4553
f 4550 4549 4554
f 4551 4550 4554
f 4555 4551 4554
f 4552 4551 4555
f 4553 4556 4307
f 4307 4556 4411
f 4556 4557 4411
f 4407 4412 4548
f 4558 4411 4557
f 4548 4412 4559
f 4411 4558 4560
f 4560 4558 4561
f 4560 4561 4562
f 4412 4414 4559
f 4411 4560 4416
f 4560 4562 4416
f 4562 4563 4416
f 4414 4564 4559
f 4418 4564 4414
f 4564 4418 4419
f 4565 4564 4419
f 4563 4317 4416
f 4419 4421 4565
f 4565 4421 4566
f 4425 4317 4567
f 4422 4566 4421
f 4423 4568 4422
f 4422 4568 4566
f 4424 4569 4570
f 4424 4567 4569
f 4424 4425 4567
f 4570 4571 4572
f 4569 4571 4570
f 4571 4573 4572
f 4423 4574 4568
f 4424 4570 4427
f 4427 4570 4572
f 4575 4572 4573
f 4427 4572 4575
f 4423 4429 4574
f 4427 4576 4431
f 4577 4427 4575
f 4577 4578 4427
f 4578 4576 4427
f 4429 4432 4579
f 4429 4579 4574
f 4431 4576 4433
f 4580 4576 4578
f 4577 4580 4578
f 4579 4432 4434
f 4433 4576 4580
f 4580 4581 4433
f 4579 4434 4436
f 4438 4433 4581
f 4581 4582 4438
f 4326 4583 4584
f 4440 4583 4326
f 4441 4326 4585
f 4326 4584 4585
f 4586 4441 4585
f 4436 4442 4579
f 4579 4442 4587
f 4588 4438 4582
f 4443 4438 4588
f 4440 4444 4583
f 4583 4444 4589
f 4445 4441 4586
f 4586 4446 4445
f 4590 4446 4586
f 4442 4447 4587
f 4587 4447 4591
f 4455 4592 4593
f 4452 4455 4593
f 4452 4593 4594
f 4443 4588 4595
f 4443 4595 4448
f 4448 4595 4333
f 4456 4333 4596
f 4333 4595 4596
f 4596 4597 4456
f 4598 4589 4449
f 4589 4444 4449
f 4450 4446 4590
f 4599 4450 4590
f 4591 4447 4600
f 4451 4601 4340
f 4455 4454 4592
f 4592 4454 4602
f 4456 4597 4457
f 4597 4603 4457
f 4598 4449 4604
f 4449 4458 4604
f 4600 4447 4605
f 4454 4459 4602
f 4602 4459 4606
f 4460 4457 4603
f 4603 4461 4460
f 4607 4461 4603
f 4604 4458 4608
f 4462 4450 4599
f 4609 4462 4599
f 4610 4447 4611
f 4610 4605 4447
f 4612 4613 4614
f 4612 4463 4613
f 4463 4340 4613
f 4606 4459 4615
f 4608 4458 4461
f 4607 4608 4461
f 4462 4609 4464
f 4447 4353 4611
f 4353 4616 4611
f 4616 4355 4617
f 4614 4617 4355
f 4612 4614 4355
f 4612 4355 4463
f 4459 4465 4615
f 4353 4466 4616
f 4355 4616 4466
f 4618 4615 4467
f 4467 4615 4465
f 4619 4464 4609
f 4619 4620 4464
f 4467 4468 4618
f 4468 4621 4618
f 4464 4620 4469
f 4468 4622 4621
f 4470 4469 4620
f 4623 4470 4620
f 4472 4624 4622
f 4471 4624 4472
f 4622 4468 4472
f 4470 4623 4625
f 4473 4470 4625
f 4473 4625 4626
f 4627 4628 4629
f 4629 4630 4631
f 4628 4630 4629
f 4631 4475 4474
f 4631 4630 4475
f 4630 4624 4475
f 4624 4471 4475
f 4473 4626 4476
f 4477 4476 4626
f 4627 4477 4626
f 4478 4477 4627
f 4629 4478 4627
f 4474 4478 4629
f 4631 4474 4629
f 4484 4481 4487
f 4632 4484 4487
f 4632 4490 4484
f 4632 4633 4490
f 4491 4632 4487
f 4495 4490 4634
f 4490 4633 4634
f 4491 4635 4632
f 4635 4491 4497
f 4491 4492 4497
f 4495 4634 4500
f 4634 4636 4500
f 4636 4502 4500
f 4636 4637 4502
f 4497 4638 4635
f 4501 4638 4497
f 4638 4501 4503
f 4504 4502 4637
f 4503 4505 4639
f 4503 4639 4638
f 4505 4506 4640
f 4639 4505 4640
f 4506 4508 4640
f 4638 4641 4642
f 4641 4638 4643
f 4638 4639 4643
f 4644 4643 4640
f 4643 4639 4640
f 4644 4640 4508
f 4644 4508 4645
f 4645 4508 4512
f 4510 4504 4517
f 4643 4646 4641
f 4644 4646 4643
f 4645 4512 4647
f 4521 4517 4648
f 4522 4647 4512
f 4519 4526 4525
f 4521 4648 4529
f 4648 4649 4529
f 4522 4650 4647
f 4530 4650 4522
f 4527 4651 4526
f 4527 4532 4651
f 4530 4652 4650
f 4531 4652 4530
f 4533 4653 4531
f 4533 4534 4653
f 4535 4525 4654
f 4654 4525 4526
f 4651 4654 4526
f 4649 4532 4529
f 4653 4655 4531
f 4656 4657 4655
f 4536 4656 4655
f 4536 4655 4653
f 4536 4653 4534
f 4536 4537 4656
f 4656 4658 4657
f 4537 4658 4656
f 4537 4538 4658
f 4538 4659 4658
f 4659 4538 4539
f 4660 4659 4539
f 4654 4661 4540
f 4535 4654 4540
f 4651 4661 4654
f 4532 4662 4651
f 4649 4663 4532
f 4664 4649 4665
f 4663 4649 4664
f 4542 4660 4539
f 4666 4660 4542
f 4661 4667 4668
f 4661 4668 4540
f 4540 4668 4543
f 4667 4669 4670
f 4667 4661 4669
f 4661 4651 4669
f 4662 4669 4651
f 4532 4663 4662
f 4544 4671 4672
f 4545 4671 4544
f 4673 4672 4674
f 4673 4546 4672
f 4546 4544 4672
f 4666 4542 4547
f 4675 4543 4668
f 4670 4669 4675
f 4669 4676 4675
f 4662 4677 4669
f 4677 4676 4669
f 4663 4678 4662
f 4678 4677 4662
f 4679 4678 4663
f 4680 4679 4663
f 4663 4681 4680
f 4545 4548 4671
f 4671 4548 4682
f 4546 4673 4549
f 4549 4673 4683
f 4547 4552 4684
f 4685 4666 4547
f 4684 4685 4547
f 4543 4675 4553
f 4553 4675 4676
f 4678 4686 4677
f 4679 4686 4678
f 4687 4680 4681
f 4679 4680 4687
f 4549 4683 4554
f 4554 4683 4688
f 4555 4554 4689
f 4554 4688 4689
f 4684 4552 4555
f 4684 4555 4690
f 4690 4555 4689
f 4685 4684 4690
f 4676 4691 4553
f 4553 4691 4556
f 4679 4692 4686
f 4687 4692 4679
f 4693 4556 4691
f 4677 4694 4695
f 4677 4686 4694
f 4692 4696 4686
f 4696 4694 4686
f 4697 4696 4692
f 4682 4548 4698
f 4693 4699 4557
f 4556 4693 4557
f 4700 4699 4693
f 4700 4694 4701
f 4695 4694 4700
f 4696 4701 4694
f 4702 4701 4696
f 4702 4696 4703
f 4696 4697 4703
f 4703 4697 4704
f 4557 4699 4558
f 4561 4558 4699
f 4700 4561 4699
f 4561 4700 4705
f 4703 4706 4702
f 4704 4706 4703
f 4548 4559 4698
f 4698 4559 4707
f 4705 4708 4562
f 4561 4705 4562
f 4707 4559 4709
f 4708 4710 4563
f 4562 4708 4563
f 4711 4710 4708
f 4711 4712 4713
f 4712 4714 4713
f 4559 4715 4709
f 4564 4715 4559
f 4715 4564 4565
f 4716 4715 4565
f 4563 4710 4317
f 4317 4710 4717
f 4717 4710 4711
f 4718 4717 4713
f 4717 4711 4713
f 4714 4718 4713
f 4719 4716 4566
f 4716 4565 4566
f 4719 4566 4720
f 4317 4717 4567
f 4567 4717 4718
f 4566 4721 4720
f 4566 4568 4721
f 4567 4722 4569
f 4569 4722 4571
f 4722 4573 4571
f 4723 4573 4722
f 4721 4568 4724
f 4568 4574 4724
f 4725 4724 4574
f 4723 4575 4573
f 4723 4726 4575
f 4727 4725 4574
f 4577 4575 4726
f 4726 4728 4577
f 4579 4727 4574
f 4580 4577 4729
f 4729 4577 4730
f 4731 4577 4728
f 4730 4577 4731
f 4727 4579 4732
f 4581 4580 4729
f 4581 4729 4730
f 4731 4733 4730
f 4733 4581 4730
f 4582 4581 4733
f 4584 4583 4589
f 4734 4584 4589
f 4734 4735 4584
f 4735 4585 4584
f 4586 4585 4736
f 4585 4735 4736
f 4579 4587 4732
f 4732 4587 4737
f 4738 4739 4451
f 4738 4451 4452
f 4452 4594 4740
f 4452 4740 4741
f 4452 4741 4738
f 4733 4742 4582
f 4742 4588 4582
f 4743 4733 4744
f 4742 4733 4743
f 4586 4745 4590
f 4586 4736 4745
f 4587 4591 4737
f 4737 4591 4746
f 4451 4739 4601
f 4601 4739 4747
f 4594 4593 4740
f 4740 4593 4592
f 4740 4592 4748
f 4596 4595 4588
f 4742 4596 4588
f 4596 4743 4597
f 4596 4742 4743
f 4743 4749 4597
f 4589 4598 4734
f 4734 4598 4750
f 4745 4599 4590
f 4745 4751 4599
f 4591 4600 4746
f 4340 4747 4752
f 4340 4601 4747
f 4592 4602 4748
f 4748 4602 4753
f 4754 4597 4749
f 4603 4597 4754
f 4598 4604 4755
f 4598 4755 4750
f 4756 4605 4757
f 4756 4746 4605
f 4746 4600 4605
f 4340 4752 4613
f 4613 4752 4758
f 4602 4606 4753
f 4603 4759 4607
f 4603 4754 4759
f 4608 4759 4604
f 4608 4607 4759
f 4604 4759 4755
f 4755 4759 4760
f 4761 4750 4755
f 4760 4761 4755
f 4751 4609 4599
f 4751 4762 4609
f 4605 4610 4757
f 4610 4611 4763
f 4610 4763 4757
f 4763 4617 4764
f 4617 4614 4764
f 4764 4614 4765
f 4758 4614 4613
f 4765 4614 4758
f 4606 4615 4753
f 4753 4615 4766
f 4760 4767 4768
f 4769 4761 4760
f 4768 4769 4760
f 4611 4616 4763
f 4617 4763 4616
f 4766 4615 4770
f 4771 4768 4767
f 4772 4771 4767
f 4773 4769 4768
f 4771 4773 4768
f 4619 4609 4762
f 4618 4774 4770
f 4770 4615 4618
f 4771 4772 4775
f 4773 4771 4775
f 4619 4776 4620
f 4618 4621 4774
f 4774 4621 4777
f 4776 4778 4620
f 4621 4779 4777
f 4622 4779 4621
f 4620 4778 4623
f 4778 4780 4623
f 4781 4782 4783
f 4781 4622 4624
f 4781 4783 4622
f 4783 4779 4622
f 4623 4780 4625
f 4625 4780 4626
f 4627 4626 4784
f 4626 4780 4784
f 4628 4627 4785
f 4627 4784 4785
f 4630 4628 4782
f 4628 4785 4782
f 4782 4781 4624
f 4782 4624 4630
f 4632 4786 4633
f 4786 4787 4634
f 4633 4786 4634
f 4632 4635 4786
f 4786 4635 4787
f 4634 4787 4636
f 4637 4636 4787
f 4637 4787 4635
f 4788 4637 4635
f 4638 4642 4788
f 4638 4788 4635
f 4789 4637 4788
f 4504 4637 4789
f 4790 4788 4642
f 4789 4788 4790
f 4642 4641 4790
f 4504 4791 4517
f 4792 4504 4789
f 4791 4504 4792
f 4790 4641 4793
f 4794 4793 4641
f 4646 4794 4641
f 4646 4644 4795
f 4645 4647 4795
f 4644 4645 4795
f 4517 4791 4648
f 4792 4796 4791
f 4796 4648 4791
f 4792 4797 4796
f 4793 4798 4790
f 4794 4798 4793
f 4646 4799 4794
f 4799 4646 4800
f 4646 4795 4800
f 4649 4648 4801
f 4801 4648 4796
f 4802 4796 4797
f 4801 4796 4802
f 4800 4803 4799
f 4795 4652 4800
f 4647 4650 4652
f 4647 4652 4795
f 4649 4802 4665
f 4649 4801 4802
f 4665 4804 4803
f 4802 4804 4665
f 4652 4531 4805
f 4803 4806 4665
f 4800 4807 4803
f 4652 4808 4800
f 4808 4807 4800
f 4805 4808 4652
f 4531 4655 4657
f 4531 4657 4805
f 4805 4657 4808
f 4807 4806 4803
f 4809 4807 4808
f 4810 4809 4808
f 4657 4810 4808
f 4811 4810 4657
f 4657 4658 4811
f 4659 4812 4658
f 4658 4812 4811
f 4659 4660 4812
f 4813 4664 4806
f 4664 4665 4806
f 4814 4813 4806
f 4807 4814 4806
f 4815 4814 4807
f 4816 4815 4807
f 4809 4816 4807
f 4660 4666 4817
f 4667 4818 4668
f 4667 4670 4818
f 4819 4664 4813
f 4663 4664 4819
f 4672 4671 4820
f 4672 4820 4674
f 4817 4666 4821
f 4668 4818 4675
f 4670 4675 4818
f 4663 4819 4681
f 4819 4822 4681
f 4820 4682 4823
f 4671 4682 4820
f 4674 4820 4823
f 4674 4823 4824
f 4674 4824 4673
f 4824 4823 4825
f 4673 4824 4826
f 4826 4683 4673
f 4827 4685 4828
f 4827 4821 4685
f 4821 4666 4685
f 4827 4828 4829
f 4822 4687 4681
f 4822 4830 4687
f 4823 4682 4831
f 4683 4826 4832
f 4688 4832 4833
f 4688 4683 4832
f 4689 4834 4690
f 4690 4828 4685
f 4690 4834 4828
f 4834 4835 4828
f 4836 4829 4828
f 4835 4836 4828
f 4676 4837 4691
f 4676 4677 4837
f 4687 4838 4692
f 4830 4838 4687
f 4831 4682 4839
f 4689 4688 4833
f 4840 4689 4833
f 4840 4841 4689
f 4689 4841 4834
f 4835 4834 4842
f 4842 4834 4841
f 4843 4836 4835
f 4842 4843 4835
f 4691 4837 4693
f 4677 4693 4837
f 4677 4844 4693
f 4677 4695 4844
f 4692 4838 4697
f 4838 4845 4697
f 4682 4698 4839
f 4839 4698 4846
f 4847 4842 4841
f 4843 4842 4847
f 4693 4844 4700
f 4695 4700 4844
f 4701 4848 4700
f 4701 4702 4849
f 4848 4701 4849
f 4704 4697 4845
f 4846 4698 4850
f 4705 4700 4848
f 4705 4848 4849
f 4702 4706 4849
f 4849 4706 4705
f 4698 4707 4850
f 4850 4707 4851
f 4705 4852 4708
f 4706 4712 4705
f 4712 4852 4705
f 4704 4714 4706
f 4714 4712 4706
f 4853 4854 4704
f 4854 4714 4704
f 4855 4709 4856
f 4855 4851 4709
f 4851 4707 4709
f 4855 4856 4857
f 4708 4852 4711
f 4712 4711 4852
f 4709 4715 4856
f 4856 4715 4716
f 4856 4716 4857
f 4857 4716 4858
f 4718 4714 4859
f 4859 4714 4860
f 4854 4860 4714
f 4861 4854 4853
f 4716 4862 4858
f 4719 4862 4716
f 4720 4863 4864
f 4720 4864 4719
f 4719 4864 4862
f 4864 4863 4865
f 4718 4859 4567
f 4860 4866 4859
f 4866 4567 4859
f 4854 4866 4860
f 4861 4867 4854
f 4861 4868 4867
f 4720 4721 4863
f 4863 4869 4865
f 4863 4721 4869
f 4721 4870 4869
f 4723 4722 4567
f 4723 4567 4871
f 4871 4567 4866
f 4854 4872 4866
f 4872 4871 4866
f 4867 4872 4854
f 4873 4867 4868
f 4721 4724 4870
f 4724 4725 4870
f 4726 4723 4871
f 4726 4871 4872
f 4867 4728 4872
f 4728 4726 4872
f 4728 4867 4873
f 4725 4727 4874
f 4725 4874 4870
f 4875 4728 4873
f 4875 4876 4728
f 4876 4731 4728
f 4875 4877 4876
f 4874 4727 4732
f 4874 4732 4878
f 4733 4731 4879
f 4879 4731 4876
f 4880 4876 4877
f 4879 4876 4880
f 4739 4881 4882
f 4883 4881 4739
f 4883 4739 4738
f 4883 4738 4741
f 4883 4741 4884
f 4733 4880 4744
f 4733 4879 4880
f 4735 4734 4885
f 4886 4735 4885
f 4886 4887 4735
f 4887 4736 4735
f 4888 4736 4887
f 4732 4737 4878
f 4741 4889 4884
f 4740 4889 4741
f 4890 4889 4740
f 4885 4734 4891
f 4891 4886 4885
f 4736 4888 4892
f 4745 4736 4892
f 4893 4878 4746
f 4878 4737 4746
f 4894 4747 4882
f 4747 4739 4882
f 4740 4748 4890
f 4890 4748 4895
f 4743 4896 4749
f 4734 4750 4891
f 4897 4751 4892
f 4892 4751 4745
f 4746 4898 4893
f 4747 4894 4752
f 4752 4894 4899
f 4748 4753 4895
f 4895 4753 4900
f 4749 4896 4754
f 4891 4750 4901
f 4897 4762 4751
f 4756 4757 4902
f 4756 4902 4898
f 4756 4898 4746
f 4765 4903 4764
f 4765 4899 4903
f 4765 4758 4899
f 4758 4752 4899
f 4900 4753 4904
f 4759 4754 4896
f 4896 4760 4759
f 4905 4760 4896
f 4750 4761 4901
f 4757 4763 4902
f 4902 4763 4764
f 4753 4766 4904
f 4904 4766 4906
f 4907 4908 4767
f 4907 4767 4905
f 4905 4767 4760
f 4769 4907 4761
f 4769 4908 4907
f 4761 4907 4901
f 4909 4910 4907
f 4901 4907 4910
f 4910 4911 4901
f 4762 4912 4619
f 4913 4906 4770
f 4770 4906 4766
f 4908 4914 4772
f 4767 4908 4772
f 4769 4773 4908
f 4773 4914 4908
f 4909 4915 4910
f 4909 4916 4915
f 4917 4911 4910
f 4915 4917 4910
f 4770 4774 4913
f 4774 4918 4913
f 4772 4914 4775
f 4915 4916 4919
f 4773 4775 4914
f 4917 4915 4919
f 4920 4776 4912
f 4912 4776 4619
f 4777 4921 4918
f 4777 4918 4774
f 4776 4922 4778
f 4776 4920 4922
f 4779 4923 4921
f 4777 4779 4921
f 4778 4924 4780
f 4778 4925 4924
f 4778 4922 4925
f 4780 4926 4927
f 4924 4926 4780
f 4927 4928 4929
f 4926 4928 4927
f 4929 4930 4931
f 4928 4930 4929
f 4931 4783 4782
f 4931 4930 4783
f 4930 4923 4783
f 4923 4779 4783
f 4927 4784 4780
f 4785 4784 4927
f 4929 4785 4927
f 4782 4785 4929
f 4931 4782 4929
f 4789 4790 4798
f 4789 4798 4792
f 4797 4792 4798
f 4798 4794 4804
f 4794 4799 4804
f 4798 4804 4797
f 4804 4802 4797
f 4799 4803 4804
f 4812 4932 4811
f 4811 4932 4810
f 4660 4933 4812
f 4812 4933 4932
f 4816 4934 4815
f 4809 4934 4816
f 4935 4809 4810
f 4660 4936 4933
f 4817 4936 4660
f 4813 4937 4819
f 4937 4814 4938
f 4937 4813 4814
f 4815 4938 4814
f 4939 4938 4815
f 4934 4939 4815
f 4940 4936 4821
f 4936 4817 4821
f 4819 4937 4822
f 4822 4937 4941
f 4824 4825 4942
f 4824 4943 4826
f 4942 4943 4824
f 4821 4827 4940
f 4940 4827 4829
f 4940 4829 4944
f 4822 4941 4830
f 4941 4945 4830
f 4823 4831 4946
f 4823 4946 4947
f 4825 4823 4947
f 4825 4947 4948
f 4825 4948 4942
f 4943 4942 4948
f 4949 4943 4948
f 4950 4949 4951
f 4832 4949 4950
f 4832 4943 4949
f 4832 4826 4943
f 4832 4950 4833
f 4944 4836 4952
f 4944 4829 4836
f 4944 4952 4953
f 4954 4830 4945
f 4954 4838 4830
f 4954 4955 4838
f 4954 4956 4955
f 4946 4839 4957
f 4831 4839 4946
f 4958 4947 4946
f 4957 4958 4946
f 4833 4950 4951
f 4833 4951 4959
f 4960 4840 4959
f 4840 4833 4959
f 4840 4960 4841
f 4952 4843 4961
f 4836 4843 4952
f 4962 4953 4952
f 4962 4952 4963
f 4963 4952 4961
f 4962 4963 4964
f 4845 4838 4955
f 4845 4955 4956
f 4839 4846 4957
f 4965 4958 4957
f 4846 4965 4957
f 4841 4960 4966
f 4967 4847 4966
f 4847 4841 4966
f 4847 4961 4843
f 4847 4967 4961
f 4967 4968 4961
f 4963 4961 4969
f 4969 4961 4968
f 4970 4964 4963
f 4969 4970 4963
f 4971 4845 4956
f 4704 4845 4971
f 4846 4850 4972
f 4973 4965 4846
f 4972 4973 4846
f 4967 4966 4974
f 4968 4967 4974
f 4975 4968 4974
f 4968 4975 4969
f 4976 4970 4969
f 4975 4976 4969
f 4853 4704 4971
f 4971 4977 4853
f 4972 4851 4978
f 4850 4851 4972
f 4979 4973 4972
f 4978 4979 4972
f 4976 4975 4980
f 4981 4853 4977
f 4851 4855 4978
f 4857 4982 4983
f 4855 4857 4983
f 4855 4983 4979
f 4855 4979 4978
f 4983 4982 4984
f 4861 4853 4981
f 4982 4858 4985
f 4857 4858 4982
f 4986 4984 4982
f 4986 4982 4985
f 4858 4862 4985
f 4864 4985 4862
f 4986 4985 4864
f 4865 4869 4987
f 4864 4865 4987
f 4864 4987 4986
f 4987 4869 4988
f 4861 4989 4868
f 4869 4990 4988
f 4869 4870 4990
f 4870 4991 4990
f 4989 4873 4868
f 4989 4992 4873
f 4870 4993 4991
f 4994 4873 4992
f 4870 4874 4993
f 4993 4874 4995
f 4875 4873 4994
f 4996 4874 4997
f 4996 4995 4874
f 4998 4999 5000
f 4998 5001 5002
f 4999 4998 5002
f 5002 5001 5003
f 4875 5004 4877
f 4997 4874 4878
f 4997 4878 4996
f 4996 4878 5005
f 5000 5006 4998
f 4998 5006 4881
f 4883 5001 4881
f 5001 4998 4881
f 5001 4883 5003
f 5003 4883 5007
f 5004 4880 4877
f 5004 5008 4880
f 5009 5005 4878
f 4881 5006 4882
f 5010 4884 4889
f 5010 5007 4884
f 5007 4883 4884
f 5010 4889 5011
f 4880 5008 4744
f 5008 5012 4744
f 4887 4886 5013
f 4887 5013 4888
f 4878 5014 5009
f 5015 4882 5006
f 4889 4890 5011
f 5011 4890 5016
f 5012 4743 4744
f 5013 5017 5018
f 5013 4886 5017
f 4886 4891 5017
f 4888 5013 5018
f 4888 5018 4892
f 4892 5018 5019
f 5020 4892 5019
f 4878 4893 5014
f 5014 4893 5021
f 4882 5015 5022
f 4882 5022 4894
f 4890 4895 5016
f 5016 4895 5023
f 4743 5024 4896
f 5017 4891 5025
f 4897 4892 5020
f 5021 4898 4902
f 5021 4893 4898
f 4902 4764 5026
f 5021 4902 5026
f 5027 5026 4764
f 5027 4764 5022
f 5022 4764 5028
f 4894 5028 4899
f 5022 5028 4894
f 4895 4900 5023
f 5023 4900 5029
f 5024 5030 4896
f 5031 5030 5024
f 4891 4901 5025
f 5025 4901 5032
f 4897 5020 4762
f 5020 5033 4762
f 4903 5028 4764
f 4899 5028 4903
f 4900 4904 5029
f 5029 4904 5034
f 4905 4896 5030
f 4905 5030 5035
f 5035 5030 5031
f 5036 5031 5037
f 5035 5031 5036
f 5032 4901 5038
f 5039 5034 4906
f 4906 5034 4904
f 4905 5035 4907
f 4909 5036 5040
f 4907 5036 4909
f 4907 5035 5036
f 5040 5036 5038
f 5040 5038 4911
f 4911 5038 4901
f 4762 5033 4912
f 4913 5041 5039
f 4913 5042 5041
f 4906 4913 5039
f 5040 5043 4916
f 4909 5040 4916
f 4911 4917 5043
f 5040 4911 5043
f 5044 4912 5033
f 5044 5045 4912
f 5046 5042 4918
f 4918 5042 4913
f 4916 5043 4919
f 4917 4919 5043
f 4920 5045 5047
f 4920 4912 5045
f 5046 5048 5049
f 5046 4921 5048
f 5046 4918 4921
f 4920 5047 4922
f 4925 5050 5051
f 4922 5050 4925
f 4922 5047 5050
f 5050 5052 5051
f 5053 5054 5055
f 5049 5053 5055
f 5048 5053 5049
f 5048 4923 5053
f 5048 4921 4923
f 4925 5051 4924
f 5051 5052 4924
f 4924 5052 4926
f 4928 4926 5056
f 4926 5052 5056
f 4930 4928 5054
f 4928 5056 5054
f 5054 5053 4923
f 5054 4923 4930
f 4932 5057 4810
f 4933 5058 4932
f 4932 5058 5057
f 5059 5058 4933
f 4934 5060 5061
f 4934 4809 5060
f 4933 5062 5059
f 4936 5062 4933
f 5063 5062 4936
f 5064 4937 4938
f 5064 4938 5065
f 5065 4938 4939
f 5061 4939 4934
f 5065 4939 5061
f 4936 5066 5063
f 4940 5066 4936
f 5067 5066 4940
f 4937 5068 4941
f 5069 4937 5064
f 5068 4937 5069
f 5067 4940 4944
f 5067 4944 5070
f 5068 5071 4945
f 4941 5068 4945
f 5069 5072 5068
f 5072 5071 5068
f 5069 5073 5072
f 4948 5074 4949
f 4947 5074 4948
f 4949 5074 4951
f 4944 4953 5070
f 4945 5071 4954
f 4956 4954 5071
f 4956 5071 5072
f 5075 5072 5073
f 4956 5072 5075
f 4947 4958 5076
f 5074 4947 5077
f 5077 4947 5076
f 4951 5074 5078
f 5074 5077 5078
f 4951 5079 4959
f 5078 5079 4951
f 4959 5079 4960
f 4962 5070 4953
f 5070 4962 4964
f 5080 5070 4964
f 5076 4965 5081
f 4958 4965 5076
f 5082 5077 5081
f 5081 5077 5076
f 5078 5077 5082
f 5083 5078 5082
f 5079 5078 5083
f 5084 5079 5083
f 5085 5084 5086
f 4960 5084 5085
f 4960 5079 5084
f 5085 4966 4960
f 5080 4970 5087
f 5080 4964 4970
f 5080 5087 5088
f 4971 4956 5075
f 5081 4973 5089
f 4965 4973 5081
f 5090 5082 5081
f 5089 5090 5081
f 5085 5091 4966
f 4966 5091 4974
f 5087 4976 5092
f 4970 4976 5087
f 5088 5087 5092
f 4971 5093 4977
f 5089 4979 5094
f 4973 4979 5089
f 5095 5090 5089
f 5095 5089 5094
f 5096 4974 5091
f 5096 4980 4974
f 4974 4980 4975
f 4980 5092 4976
f 4980 5097 5092
f 5088 5092 5098
f 5098 5092 5097
f 5098 5099 5088
f 5093 4981 4977
f 5093 5100 4981
f 4979 4983 5094
f 4984 5094 4983
f 4984 5101 5094
f 5101 5095 5094
f 5102 5103 5095
f 5101 5102 5095
f 4980 5096 5104
f 5104 5105 4980
f 5097 4980 5105
f 5098 5097 5106
f 5106 5097 5105
f 5106 5099 5098
f 5107 4981 5100
f 4861 4981 5107
f 4984 4986 5101
f 4986 5108 5102
f 4986 5102 5101
f 5105 5104 5109
f 5109 5110 5105
f 5106 5105 5110
f 5111 5099 5106
f 5111 5106 5112
f 5112 5106 5110
f 4986 4987 5108
f 4988 5108 4987
f 4988 4990 5108
f 5113 5108 5114
f 5114 5108 4990
f 5115 5116 5110
f 5112 5110 5117
f 5117 5110 5116
f 5117 5118 5112
f 5119 4861 5107
f 4989 4861 5119
f 5114 4990 4991
f 4991 4993 5120
f 4991 5120 5114
f 5120 4993 5121
f 5122 5116 5115
f 5123 5122 5115
f 5117 5116 5124
f 5124 5116 5122
f 5125 5118 5117
f 5125 5117 5126
f 5126 5117 5124
f 4989 5119 4992
f 5119 5127 4992
f 4993 5128 5121
f 5122 5129 5130
f 5122 5130 5124
f 5126 5124 5131
f 5131 5124 5130
f 5131 5132 5126
f 5127 4994 4992
f 5127 5133 4994
f 5128 4995 5134
f 4993 4995 5128
f 5134 5135 5128
f 5136 5130 5129
f 5137 5136 5129
f 5131 5130 4999
f 4999 5130 5136
f 5138 5132 5131
f 5138 5131 5139
f 5139 5131 4999
f 5138 5139 5140
f 5141 4994 5133
f 4875 4994 5141
f 4995 4996 5134
f 4996 5142 5143
f 4996 5143 5135
f 4996 5135 5134
f 5143 5142 5144
f 5145 5137 5146
f 5137 5145 5136
f 5136 5145 5147
f 4999 5147 5000
f 4999 5136 5147
f 5139 4999 5002
f 5139 5002 5003
f 5139 5003 5140
f 5140 5003 5148
f 5149 4875 5141
f 5004 4875 5149
f 4996 5005 5142
f 5150 5144 5142
f 5005 5150 5142
f 5151 5145 5146
f 5152 5151 5146
f 5006 5147 5151
f 5147 5145 5151
f 5000 5147 5006
f 5003 5007 5148
f 5148 5007 5153
f 5004 5149 5008
f 5149 5154 5008
f 5009 5155 5150
f 5009 5150 5005
f 5155 5156 5157
f 5152 5157 5156
f 5152 5156 5151
f 5151 5156 5006
f 5158 5007 5010
f 5158 5159 5007
f 5159 5153 5007
f 5010 5011 5158
f 5012 5008 5154
f 5160 5161 5162
f 5162 5163 5160
f 5155 5014 5164
f 5009 5014 5155
f 5156 5155 5164
f 5006 5156 5165
f 5006 5165 5015
f 5158 5166 5159
f 5166 5158 5011
f 5166 5011 5016
f 5012 5167 4743
f 5018 5017 5168
f 5160 5169 5161
f 5160 5018 5169
f 5160 5019 5018
f 5168 5169 5018
f 5019 5163 5020
f 5019 5160 5163
f 5163 5170 5020
f 5014 5021 5164
f 5156 5164 5171
f 5171 5164 5021
f 5022 5171 5027
f 5022 5165 5171
f 5165 5156 5171
f 5015 5165 5022
f 5016 5023 5166
f 5166 5023 5172
f 5173 4743 5167
f 5024 4743 5173
f 5017 5025 5168
f 5174 5169 5168
f 5025 5174 5168
f 5020 5170 5175
f 5171 5021 5026
f 5027 5171 5026
f 5023 5029 5172
f 5172 5029 5176
f 5031 5177 5037
f 5031 5173 5177
f 5031 5024 5173
f 5025 5177 5178
f 5025 5032 5177
f 5032 5037 5177
f 5174 5025 5178
f 5020 5175 5033
f 5033 5175 5179
f 5180 5176 5034
f 5034 5176 5029
f 5032 5038 5036
f 5037 5032 5036
f 5033 5181 5182
f 5033 5179 5181
f 5039 5041 5180
f 5041 5183 5180
f 5034 5039 5180
f 5033 5182 5184
f 5185 5183 5042
f 5042 5183 5041
f 5045 5186 5187
f 5044 5186 5045
f 5044 5184 5186
f 5044 5033 5184
f 5185 5188 5189
f 5185 5046 5188
f 5042 5046 5185
f 5045 5187 5047
f 5047 5187 5190
f 5191 5192 5193
f 5189 5191 5193
f 5188 5191 5189
f 5188 5049 5191
f 5046 5049 5188
f 5047 5190 5050
f 5050 5194 5052
f 5050 5195 5194
f 5050 5190 5195
f 5052 5196 5197
f 5194 5196 5052
f 5197 5192 5198
f 5196 5192 5197
f 5191 5198 5192
f 5191 5054 5198
f 5191 5055 5054
f 5049 5055 5191
f 5197 5056 5052
f 5054 5056 5197
f 5198 5054 5197
f 5199 4810 5057
f 5058 5200 5057
f 5057 5200 5199
f 5200 5058 5059
f 5201 5060 4809
f 4809 5202 5201
f 4935 5202 4809
f 4810 5203 4935
f 5203 5202 4935
f 5199 5203 4810
f 5059 5204 5200
f 5062 5204 5059
f 5204 5062 5063
f 5205 5204 5063
f 5061 5064 5065
f 5061 5206 5064
f 5060 5206 5061
f 5207 5206 5060
f 5201 5207 5060
f 5205 5063 5066
f 5066 5067 5205
f 5067 5208 5205
f 5067 5070 5208
f 5069 5209 5073
f 5209 5075 5073
f 5209 5210 5075
f 5070 5211 5208
f 5211 5070 5080
f 5082 5212 5083
f 5083 5086 5084
f 5212 5086 5083
f 5211 5080 5088
f 5075 5213 4971
f 5214 5075 5210
f 5213 5075 5214
f 5212 5082 5215
f 5215 5082 5090
f 5086 5212 5216
f 5216 5212 5215
f 5086 5217 5085
f 5086 5216 5217
f 5085 5217 5091
f 5088 5218 5211
f 5213 5219 5093
f 4971 5213 5093
f 5214 5220 5213
f 5220 5219 5213
f 5214 5221 5220
f 5103 5090 5095
f 5103 5222 5090
f 5222 5215 5090
f 5216 5215 5223
f 5223 5215 5222
f 5217 5216 5224
f 5224 5216 5223
f 5091 5217 5225
f 5217 5224 5225
f 5225 5096 5091
f 5088 5099 5218
f 5218 5099 5226
f 5227 5219 5220
f 5227 5100 5219
f 5227 5228 5100
f 5093 5219 5100
f 5221 5227 5220
f 5103 5102 5222
f 5223 5222 5113
f 5113 5222 5102
f 5224 5223 5113
f 5225 5224 5229
f 5096 5225 5230
f 5230 5225 5229
f 5096 5230 5104
f 5226 5099 5231
f 5226 5231 5232
f 5228 5107 5100
f 5228 5233 5107
f 5113 5102 5108
f 5229 5224 5234
f 5234 5224 5113
f 5230 5229 5234
f 5104 5230 5235
f 5235 5230 5234
f 5104 5235 5109
f 5099 5111 5231
f 5231 5111 5112
f 5231 5112 5232
f 5236 5107 5233
f 5114 5120 5113
f 5120 5234 5113
f 5237 5234 5120
f 5235 5234 5238
f 5238 5234 5237
f 5109 5235 5115
f 5115 5235 5238
f 5110 5109 5115
f 5239 5118 5240
f 5239 5232 5118
f 5232 5112 5118
f 5107 5241 5119
f 5241 5107 5236
f 5121 5237 5120
f 5238 5237 5242
f 5242 5237 5121
f 5115 5238 5243
f 5243 5238 5242
f 5244 5115 5243
f 5115 5244 5123
f 5118 5125 5240
f 5240 5125 5126
f 5240 5126 5239
f 5241 5245 5127
f 5119 5241 5127
f 5236 5246 5241
f 5246 5245 5241
f 5236 5247 5246
f 5128 5248 5121
f 5248 5242 5121
f 5243 5242 5249
f 5249 5242 5248
f 5244 5243 5250
f 5250 5243 5249
f 5123 5129 5122
f 5123 5244 5129
f 5244 5250 5129
f 5126 5132 5239
f 5239 5132 5251
f 5133 5127 5245
f 5133 5245 5246
f 5133 5246 5247
f 5248 5135 5252
f 5128 5135 5248
f 5249 5248 5253
f 5253 5248 5252
f 5250 5249 5253
f 5129 5250 5137
f 5138 5251 5132
f 5251 5138 5140
f 5254 5133 5247
f 5141 5133 5254
f 5135 5143 5252
f 5144 5252 5143
f 5144 5253 5252
f 5250 5253 5255
f 5255 5253 5144
f 5137 5255 5146
f 5137 5250 5255
f 5140 5148 5251
f 5251 5148 5256
f 5254 5257 5141
f 5257 5149 5141
f 5254 5258 5257
f 5144 5150 5155
f 5255 5144 5259
f 5259 5144 5155
f 5146 5259 5152
f 5255 5259 5146
f 5148 5153 5256
f 5256 5153 5260
f 5154 5149 5257
f 5261 5257 5258
f 5154 5257 5261
f 5259 5155 5157
f 5152 5259 5157
f 5153 5159 5260
f 5260 5159 5262
f 5263 5154 5261
f 5012 5154 5263
f 5264 5162 5161
f 5264 5265 5162
f 5163 5162 5265
f 5265 5266 5163
f 5267 5159 5166
f 5267 5262 5159
f 5012 5263 5167
f 5263 5268 5167
f 5161 5169 5269
f 5161 5269 5270
f 5161 5270 5264
f 5170 5271 5272
f 5163 5271 5170
f 5163 5266 5271
f 5172 5262 5267
f 5273 5262 5172
f 5267 5166 5172
f 5268 5274 5167
f 5274 5173 5167
f 5174 5268 5169
f 5174 5274 5268
f 5169 5268 5269
f 5275 5276 5268
f 5269 5268 5276
f 5277 5270 5269
f 5276 5277 5269
f 5170 5278 5175
f 5170 5272 5278
f 5279 5273 5172
f 5280 5273 5279
f 5172 5176 5279
f 5178 5177 5173
f 5274 5178 5173
f 5174 5178 5274
f 5277 5276 5275
f 5175 5278 5179
f 5179 5278 5281
f 5279 5282 5280
f 5279 5180 5282
f 5279 5176 5180
f 5182 5281 5283
f 5181 5281 5182
f 5181 5179 5281
f 5284 5282 5285
f 5180 5183 5285
f 5282 5180 5285
f 5283 5186 5184
f 5182 5283 5184
f 5286 5287 5283
f 5287 5186 5283
f 5288 5289 5284
f 5285 5288 5284
f 5285 5185 5288
f 5285 5183 5185
f 5187 5186 5287
f 5290 5287 5286
f 5290 5291 5287
f 5291 5187 5287
f 5290 5292 5291
f 5292 5293 5294
f 5294 5289 5295
f 5293 5289 5294
f 5288 5295 5289
f 5288 5189 5295
f 5185 5189 5288
f 5195 5190 5187
f 5195 5187 5296
f 5296 5187 5291
f 5292 5297 5291
f 5297 5296 5291
f 5294 5298 5292
f 5298 5297 5292
f 5193 5192 5298
f 5193 5298 5295
f 5295 5298 5294
f 5189 5193 5295
f 5195 5296 5194
f 5196 5194 5296
f 5297 5196 5296
f 5192 5196 5297
f 5298 5192 5297
f 5199 5200 5299
f 5202 5203 5300
f 5299 5203 5199
f 5301 5203 5299
f 5302 5303 5301
f 5204 5302 5301
f 5204 5301 5299
f 5204 5299 5200
f 5204 5205 5302
f 5304 5064 5206
f 5304 5206 5305
f 5305 5206 5207
f 5201 5306 5207
f 5306 5305 5207
f 5202 5306 5201
f 5307 5306 5202
f 5300 5307 5202
f 5302 5308 5303
f 5308 5302 5205
f 5064 5309 5069
f 5310 5064 5304
f 5309 5064 5310
f 5308 5205 5208
f 5309 5311 5209
f 5069 5309 5209
f 5310 5312 5309
f 5312 5311 5309
f 5310 5313 5312
f 5208 5314 5308
f 5210 5209 5311
f 5210 5311 5312
f 5315 5312 5313
f 5210 5312 5315
f 5211 5316 5314
f 5211 5314 5208
f 5315 5317 5210
f 5315 5318 5317
f 5211 5319 5316
f 5317 5221 5210
f 5221 5214 5210
f 5221 5317 5318
f 5218 5320 5319
f 5218 5319 5211
f 5321 5221 5318
f 5218 5322 5320
f 5322 5218 5226
f 5227 5323 5228
f 5227 5221 5323
f 5323 5221 5324
f 5324 5221 5321
f 5325 5322 5226
f 5226 5232 5325
f 5233 5228 5323
f 5233 5323 5324
f 5321 5326 5324
f 5326 5233 5324
f 5321 5327 5326
f 5328 5325 5232
f 5328 5232 5329
f 5326 5236 5233
f 5239 5330 5232
f 5330 5329 5232
f 5326 5247 5236
f 5247 5326 5327
f 5331 5330 5239
f 5331 5239 5332
f 5332 5239 5251
f 5333 5332 5251
f 5254 5247 5327
f 5334 5333 5251
f 5335 5333 5334
f 5251 5256 5334
f 5254 5336 5258
f 5337 5335 5334
f 5256 5260 5337
f 5334 5256 5337
f 5338 5339 5261
f 5338 5261 5336
f 5336 5261 5258
f 5339 5340 5341
f 5338 5340 5339
f 5340 5342 5341
f 5343 5344 5345
f 5345 5346 5343
f 5260 5262 5347
f 5337 5260 5347
f 5261 5339 5263
f 5341 5348 5339
f 5348 5263 5339
f 5349 5341 5342
f 5349 5350 5341
f 5350 5348 5341
f 5350 5265 5264
f 5350 5349 5265
f 5351 5265 5352
f 5352 5265 5349
f 5343 5266 5265
f 5343 5265 5344
f 5351 5353 5265
f 5344 5265 5353
f 5354 5343 5346
f 5355 5347 5356
f 5347 5262 5356
f 5268 5263 5357
f 5357 5263 5348
f 5350 5270 5348
f 5270 5357 5348
f 5264 5270 5350
f 5352 5358 5351
f 5266 5343 5271
f 5351 5358 5353
f 5272 5271 5343
f 5272 5343 5354
f 5273 5355 5356
f 5359 5355 5273
f 5356 5262 5273
f 5275 5268 5357
f 5275 5357 5360
f 5360 5357 5270
f 5270 5277 5360
f 5272 5354 5278
f 5278 5354 5361
f 5278 5361 5362
f 5359 5273 5363
f 5273 5280 5363
f 5277 5275 5360
f 5362 5364 5278
f 5364 5281 5278
f 5362 5365 5364
f 5366 5363 5367
f 5282 5367 5280
f 5280 5367 5363
f 5283 5281 5368
f 5368 5281 5364
f 5369 5364 5365
f 5369 5370 5364
f 5370 5368 5364
f 5370 5371 5372
f 5369 5371 5370
f 5371 5373 5372
f 5373 5366 5374
f 5366 5367 5374
f 5367 5284 5374
f 5367 5282 5284
f 5283 5368 5286
f 5286 5368 5375
f 5375 5368 5370
f 5372 5376 5370
f 5376 5375 5370
f 5373 5377 5372
f 5377 5376 5372
f 5374 5289 5373
f 5289 5377 5373
f 5284 5289 5374
f 5286 5375 5290
f 5292 5290 5375
f 5376 5292 5375
f 5293 5292 5376
f 5377 5293 5376
f 5289 5293 5377
f 5203 5301 5303
f 5305 5306 5378
f 5304 5305 5378
f 5379 5378 5306
f 5379 5306 5380
f 5380 5306 5307
f 5307 5381 5380
f 5381 5307 5300
f 5382 5381 5300
f 5203 5382 5300
f 5303 5382 5203
f 5383 5382 5303
f 5308 5384 5383
f 5308 5383 5303
f 5378 5310 5304
f 5385 5384 5308
f 5386 5384 5385
f 5313 5310 5378
f 5387 5378 5379
f 5313 5378 5387
f 5308 5388 5386
f 5308 5386 5385
f 5308 5314 5388
f 5387 5389 5313
f 5318 5315 5313
f 5389 5390 5313
f 5390 5318 5313
f 5316 5391 5314
f 5314 5391 5392
f 5316 5319 5391
f 5319 5393 5391
f 5391 5393 5392
f 5319 5320 5393
f 5390 5394 5318
f 5394 5321 5318
f 5395 5390 5389
f 5394 5390 5395
f 5392 5396 5397
f 5392 5393 5396
f 5320 5322 5398
f 5320 5398 5393
f 5393 5398 5396
f 5396 5399 5397
f 5399 5396 5400
f 5396 5398 5400
f 5322 5325 5400
f 5398 5322 5400
f 5327 5321 5394
f 5395 5401 5394
f 5401 5327 5394
f 5395 5402 5401
f 5403 5399 5400
f 5325 5328 5404
f 5325 5404 5400
f 5400 5404 5403
f 5328 5329 5404
f 5403 5405 5406
f 5403 5404 5405
f 5329 5330 5405
f 5404 5329 5405
f 5401 5340 5327
f 5340 5401 5402
f 5407 5406 5405
f 5330 5331 5407
f 5405 5330 5407
f 5331 5408 5407
f 5407 5408 5409
f 5331 5332 5408
f 5410 5340 5402
f 5411 5409 5412
f 5409 5408 5412
f 5332 5333 5412
f 5408 5332 5412
f 5413 5411 5412
f 5414 5411 5413
f 5333 5335 5413
f 5412 5333 5413
f 5327 5338 5336
f 5254 5327 5336
f 5340 5338 5327
f 5415 5410 5416
f 5416 5417 5415
f 5418 5419 5420
f 5421 5419 5418
f 5422 5420 5423
f 5422 5418 5420
f 5424 5414 5413
f 5425 5414 5424
f 5335 5337 5424
f 5413 5335 5424
f 5340 5410 5342
f 5410 5415 5342
f 5415 5344 5342
f 5344 5417 5345
f 5344 5415 5417
f 5346 5418 5426
f 5346 5417 5418
f 5346 5345 5417
f 5417 5421 5418
f 5422 5426 5418
f 5427 5428 5422
f 5427 5429 5428
f 5430 5431 5425
f 5425 5424 5430
f 5337 5347 5424
f 5352 5349 5342
f 5352 5342 5432
f 5432 5342 5344
f 5344 5353 5432
f 5346 5426 5354
f 5354 5426 5433
f 5433 5426 5422
f 5428 5433 5422
f 5429 5434 5428
f 5431 5430 5435
f 5430 5436 5435
f 5424 5437 5430
f 5437 5436 5430
f 5347 5355 5437
f 5424 5347 5437
f 5352 5432 5358
f 5353 5358 5432
f 5354 5433 5361
f 5361 5433 5438
f 5438 5433 5428
f 5434 5439 5428
f 5439 5438 5428
f 5440 5439 5434
f 5435 5440 5434
f 5436 5441 5435
f 5441 5440 5435
f 5437 5359 5436
f 5359 5441 5436
f 5437 5355 5359
f 5438 5442 5362
f 5361 5438 5362
f 5439 5443 5438
f 5443 5442 5438
f 5440 5444 5439
f 5444 5443 5439
f 5445 5444 5440
f 5441 5446 5440
f 5446 5445 5440
f 5363 5446 5359
f 5359 5446 5441
f 5365 5362 5442
f 5365 5442 5447
f 5447 5442 5443
f 5444 5448 5443
f 5448 5447 5443
f 5445 5449 5444
f 5449 5448 5444
f 5446 5366 5445
f 5366 5449 5445
f 5446 5363 5366
f 5365 5447 5369
f 5371 5369 5447
f 5448 5371 5447
f 5373 5371 5448
f 5449 5373 5448
f 5366 5373 5449
f 5380 5381 5450
f 5379 5380 5450
f 5450 5381 5382
f 5382 5383 5451
f 5383 5384 5451
f 5450 5452 5379
f 5453 5452 5450
f 5382 5453 5450
f 5454 5453 5382
f 5451 5454 5382
f 5455 5454 5451
f 5455 5451 5384
f 5455 5384 5456
f 5456 5384 5386
f 5452 5389 5379
f 5389 5387 5379
f 5453 5457 5452
f 5388 5458 5386
f 5458 5456 5386
f 5452 5459 5389
f 5457 5459 5452
f 5460 5458 5388
f 5388 5314 5460
f 5461 5389 5459
f 5461 5459 5457
f 5462 5458 5460
f 5463 5458 5462
f 5314 5392 5460
f 5392 5462 5460
f 5464 5463 5462
f 5392 5464 5462
f 5461 5395 5389
f 5465 5461 5457
f 5464 5466 5467
f 5464 5392 5466
f 5468 5466 5392
f 5392 5397 5468
f 5465 5469 5461
f 5465 5470 5469
f 5471 5467 5466
f 5397 5472 5468
f 5397 5399 5472
f 5402 5395 5461
f 5469 5402 5461
f 5473 5471 5466
f 5468 5473 5466
f 5399 5474 5472
f 5399 5403 5474
f 5469 5475 5402
f 5475 5469 5470
f 5473 5476 5477
f 5468 5476 5473
f 5472 5478 5468
f 5474 5479 5472
f 5479 5478 5472
f 5403 5480 5474
f 5474 5480 5479
f 5403 5406 5480
f 5468 5478 5476
f 5479 5481 5478
f 5480 5482 5479
f 5482 5481 5479
f 5406 5407 5482
f 5480 5406 5482
f 5483 5484 5477
f 5476 5485 5477
f 5485 5483 5477
f 5478 5485 5476
f 5486 5485 5478
f 5481 5486 5478
f 5407 5409 5482
f 5475 5410 5402
f 5487 5484 5483
f 5488 5484 5487
f 5485 5489 5483
f 5489 5487 5483
f 5490 5489 5485
f 5486 5490 5485
f 5481 5490 5486
f 5482 5491 5481
f 5491 5490 5481
f 5409 5411 5482
f 5482 5411 5491
f 5475 5416 5410
f 5416 5475 5492
f 5420 5488 5487
f 5420 5419 5488
f 5419 5493 5488
f 5423 5420 5487
f 5423 5487 5494
f 5494 5487 5489
f 5490 5495 5489
f 5495 5494 5489
f 5491 5496 5490
f 5496 5495 5490
f 5411 5414 5491
f 5414 5496 5491
f 5416 5492 5417
f 5417 5492 5493
f 5417 5493 5421
f 5421 5493 5419
f 5423 5494 5422
f 5427 5422 5494
f 5427 5494 5495
f 5429 5427 5495
f 5497 5429 5495
f 5496 5498 5495
f 5498 5497 5495
f 5414 5425 5496
f 5425 5498 5496
f 5497 5499 5429
f 5498 5500 5497
f 5500 5499 5497
f 5425 5431 5500
f 5425 5500 5498
f 5499 5434 5429
f 5435 5434 5499
f 5500 5435 5499
f 5431 5435 5500
f 5453 5454 5501
f 5501 5454 5455
f 5501 5502 5453
f 5502 5457 5453
f 5455 5503 5501
f 5503 5502 5501
f 5456 5458 5503
f 5455 5456 5503
f 5503 5504 5502
f 5504 5457 5502
f 5503 5458 5504
f 5504 5505 5457
f 5458 5463 5505
f 5504 5458 5505
f 5505 5506 5457
f 5463 5464 5506
f 5505 5463 5506
f 5506 5507 5457
f 5507 5465 5457
f 5506 5464 5507
f 5470 5465 5507
f 5464 5471 5507
f 5471 5470 5507
f 5464 5467 5471
f 5471 5473 5470
f 5477 5484 5470
f 5477 5470 5473
f 5475 5470 5492
f 5470 5484 5492
f 5484 5488 5492
f 5488 5493 5492
